# Supplementary material for: Multiomics analysis provides insights into musk secretion in muskrat and musk deer
Source: Gigascience. 2025 Feb 26;14:giaf006. doi: 10.1093/gigascience/giaf006 (PMC11878540; doi:10.1093/gigascience/giaf006)
Supplement: giaf006_Supplemental_Files [file giaf006_supplemental_files.zip]

Archive with 2 entries (2 files):
- Additional file1.xlsx
- Surpporting information.docx
