# Supplementary material for: Multiomics analysis provides insights into musk secretion in muskrat and musk deer
Source: Gigascience. 2025 Feb 26;14:giaf006. doi: 10.1093/gigascience/giaf006 (PMC11878540; doi:10.1093/gigascience/giaf006)
Supplement: giaf006_Supplemental_Files [file giaf006_supplemental_files.zip › Additional file1.xlsx]

## Sheet: Table S1
Supplementary Table 1 Sequencing data summary.
Data summary of RNA-seq(miRNA) for all 84 samples
Sample names	Tissue	Raw base(Gb)	Raw reads(Mb)	Clean base(Gb)	Clean reads(Mb)	Q30(%)	Q20(%)	Guanine-Cytosine content(%)	Sequencing platform	sequencing strategy
OZ_1_brain	brain	1.18	15.69	0.289436	12.6884	0.9557	0.9698	0.47	NEXTSEQ550	SE75bp
OZ_2_brain	brain	1.32	17.6054	0.345913	15.3025	0.9562	0.9701	0.4681	NEXTSEQ550	SE75bp
OZ_3_brain	brain	1.15	15.3392	0.312324	14.1579	0.9552	0.9694	0.4675	NEXTSEQ550	SE75bp
OZ_NFP_1_brain	brain	1.43	19.0901	0.390055	18.0068	0.9539	0.9686	0.4667	NEXTSEQ550	SE75bp
OZ_NFP_2_brain	brain	1.34	17.88	0.369754	17.0432	0.9614	0.9737	0.4685	NEXTSEQ550	SE75bp
OZ_NFP_3_brain	brain	1.29	17.2554	0.357026	16.3222	0.9615	0.9738	0.4649	NEXTSEQ550	SE75bp
OZ_NFP_4_brain	brain	1.06	14.0978	0.287348	13.2539	0.9612	0.9735	0.4677	NEXTSEQ550	SE75bp
OZ_NFP_5_brain	brain	1.19	15.8251	0.320955	14.7874	0.9651	0.9763	0.4694	NEXTSEQ550	SE75bp
OZ_NFP_6_brain	brain	0.99	13.1814	0.26987	12.4358	0.9641	0.9756	0.4705	NEXTSEQ550	SE75bp
OZ_1_testis	testis	1.32	17.6548	0.37206	12.9699	0.9557	0.9706	0.4305	NEXTSEQ550	SE75bp
OZ_2_testis	testis	1.22	16.2424	0.270964	9.60568	0.955	0.9701	0.4299	NEXTSEQ550	SE75bp
OZ_3_testis	testis	1.15	15.2997	0.30754	10.8758	0.9558	0.9707	0.4319	NEXTSEQ550	SE75bp
OZ_NFP_1_testis	testis	1.49	19.8602	0.424826	18.1811	0.9579	0.9716	0.45	NEXTSEQ550	SE75bp
OZ_NFP_2_testis	testis	1.4	18.6861	0.383144	17.2425	0.9625	0.9744	0.4559	NEXTSEQ550	SE75bp
OZ_NFP_3_testis	testis	1.15	15.3811	0.413809	14.6466	0.9598	0.9733	0.4322	NEXTSEQ550	SE75bp
OZ_NFP_4_testis	testis	0.9	12.0394	0.250787	10.9588	0.9623	0.9746	0.4491	NEXTSEQ550	SE75bp
OZ_NFP_5_testis	testis	1.23	16.3478	0.325493	14.7618	0.9663	0.9771	0.4561	NEXTSEQ550	SE75bp
OZ_NFP_6_testis	testis	1.07	14.2656	0.291965	13.248	0.9665	0.9775	0.4516	NEXTSEQ550	SE75bp
OZ_NFP_1_eyeball	eyeball	1.38	18.3579	0.394249	17.1032	0.957	0.9724	0.4575	NEXTSEQ550	SE75bp
OZ_NFP_2_eyeball	eyeball	1.5	19.9476	0.415329	18.8093	0.9599	0.9742	0.4576	NEXTSEQ550	SE75bp
OZ_NFP_3_eyeball	eyeball	0.97	12.9764	0.28119	12.2771	0.9633	0.9763	0.4606	NEXTSEQ550	SE75bp
OZ_NFP_4_eyeball	eyeball	1.13	15.031	0.315284	13.997	0.9631	0.9762	0.4594	NEXTSEQ550	SE75bp
OZ_NFP_5_eyeball	eyeball	1.12	14.9273	0.311633	13.5401	0.9665	0.9786	0.4735	NEXTSEQ550	SE75bp
OZ_NFP_6_eyeball	eyeball	1	13.3493	0.278114	12.5632	0.9662	0.9786	0.4573	NEXTSEQ550	SE75bp
OZ_NFP_1_fat	fat	1.34	17.851	0.383977	16.5792	0.9598	0.9728	0.4563	NEXTSEQ550	SE75bp
OZ_NFP_3_fat	fat	1.06	14.1128	0.297175	13.3374	0.9643	0.9759	0.4499	NEXTSEQ550	SE75bp
OZ_NFP_4_fat	fat	1.11	14.8147	0.349997	13.4958	0.9646	0.9766	0.4846	NEXTSEQ550	SE75bp
OZ_NFP_5_fat	fat	1.3	17.3776	0.365785	16.5402	0.9689	0.9792	0.4508	NEXTSEQ550	SE75bp
OZ_NFP_6_fat	fat	1.22	16.2707	0.344254	15.5204	0.9681	0.9788	0.4463	NEXTSEQ550	SE75bp
OZ-NFP-fat-1	fat	1.02357	13.6477	0.109235	4.70711	0.972	0.9815	0.4661	NEXTSEQ550	SE75bp
OZ_NFP_1_gland	gland	1.49	19.8392	0.472722	18.8959	0.9608	0.9737	0.4719	NEXTSEQ550	SE75bp
OZ_NFP_3_gland	gland	1.18	15.7069	0.337616	14.67	0.9643	0.9762	0.4554	NEXTSEQ550	SE75bp
OZ_NFP_4_gland	gland	1.01	13.4636	0.295584	12.6071	0.9646	0.9764	0.4604	NEXTSEQ550	SE75bp
OZ_NFP_6_gland	gland	0.98	13.0104	0.284288	11.9314	0.9684	0.979	0.4697	NEXTSEQ550	SE75bp
OZ-NFP-gland-1	gland	0.809663	10.7955	0.22993	10.2453	0.9702	0.9799	0.45	NEXTSEQ550	SE75bp
OZ-NFP-gland-2	gland	0.967385	12.8985	0.276731	12.2542	0.9723	0.9813	0.4495	NEXTSEQ550	SE75bp
OZ_NFP_1_heart	heart	1.03	13.6841	0.282893	12.8631	0.9601	0.9736	0.3935	NEXTSEQ550	SE75bp
OZ_NFP_2_heart	heart	1.24	16.5439	0.343076	15.649	0.958	0.9721	0.4041	NEXTSEQ550	SE75bp
OZ_NFP_3_heart	heart	1.29	17.2422	0.3642	16.5832	0.9657	0.9773	0.403	NEXTSEQ550	SE75bp
OZ_NFP_4_heart	heart	0.97	12.9791	0.270007	12.223	0.964	0.9759	0.4286	NEXTSEQ550	SE75bp
OZ_NFP_5_heart	heart	1.25	16.7082	0.347888	15.8173	0.9683	0.9793	0.4117	NEXTSEQ550	SE75bp
OZ_NFP_6_heart	heart	1.1	14.7061	0.306853	13.9408	0.9693	0.98	0.4089	NEXTSEQ550	SE75bp
OZ_NFP_1_kidney	kidney	1.27	16.8915	0.357234	16.112	0.9579	0.9714	0.4393	NEXTSEQ550	SE75bp
OZ_NFP_2_kidney	kidney	1.38	18.4657	0.387809	17.3335	0.9591	0.9723	0.4459	NEXTSEQ550	SE75bp
OZ_NFP_3_kidney	kidney	1.69	22.4887	0.476147	21.5427	0.9656	0.9768	0.4381	NEXTSEQ550	SE75bp
OZ_NFP_4_kidney_1	kidney	1.59	21.2261	0.451262	20.3751	0.9668	0.9785	0.4371	NEXTSEQ550	SE75bp
OZ_NFP_5_kidney	kidney	1.36	18.1278	0.371601	16.8625	0.9686	0.9791	0.4392	NEXTSEQ550	SE75bp
OZ_NFP_6_kidney	kidney	1.25	16.6449	0.352307	15.9306	0.9702	0.98	0.4404	NEXTSEQ550	SE75bp
OZ_NFP_1_lung	lung	1.26	16.7766	0.353602	15.9471	0.958	0.9716	0.4452	NEXTSEQ550	SE75bp
OZ_NFP_2_lung	lung	1.53	20.3358	0.425745	19.3971	0.958	0.9715	0.4514	NEXTSEQ550	SE75bp
OZ_NFP_3_lung	lung	1.61	21.5103	0.44615	20.3325	0.9642	0.9757	0.448	NEXTSEQ550	SE75bp
OZ_NFP_4_lung	lung	0.98	13.0621	0.272099	12.2047	0.9637	0.9757	0.4509	NEXTSEQ550	SE75bp
OZ_NFP_5_lung	lung	1.36	18.1423	0.37471	17.0386	0.9668	0.9776	0.4487	NEXTSEQ550	SE75bp
OZ_NFP_6_lung	lung	1.33	17.7566	0.379809	17.1547	0.9695	0.9794	0.4493	NEXTSEQ550	SE75bp
OZ_NFP_1_muscle	muscle	1.2	15.9834	0.340665	15.5225	0.96	0.9742	0.3493	NEXTSEQ550	SE75bp
OZ_NFP_2_muscle	muscle	1.31	17.5018	0.373195	16.954	0.9608	0.9745	0.3628	NEXTSEQ550	SE75bp
OZ_NFP_3_muscle	muscle	1.43	19.11	0.402628	18.2767	0.9655	0.9782	0.344	NEXTSEQ550	SE75bp
OZ_NFP_4_muscle	muscle	1.04	13.9125	0.295931	13.4228	0.9664	0.9783	0.3766	NEXTSEQ550	SE75bp
OZ_NFP_5_muscle	muscle	1.16	15.5319	0.325387	14.8229	0.9607	0.974	0.4122	NEXTSEQ550	SE75bp
OZ_NFP_6_muscle	muscle	1.31	17.4632	0.371848	16.8324	0.9697	0.9811	0.3513	NEXTSEQ550	SE75bp
OZ_NFP_1_spleen	spleen	1.29	17.2644	0.360067	16.2754	0.9565	0.971	0.4411	NEXTSEQ550	SE75bp
OZ_NFP_2_spleen	spleen	1.22	16.3274	0.338899	15.359	0.9569	0.971	0.4485	NEXTSEQ550	SE75bp
OZ_NFP_3_spleen	spleen	1.59	21.261	0.430109	19.4918	0.9617	0.9745	0.4392	NEXTSEQ550	SE75bp
OZ_NFP_4_spleen_1	spleen	1.33	17.7209	0.350307	15.8842	0.9651	0.9773	0.445	NEXTSEQ550	SE75bp
OZ_NFP_5_spleen	spleen	1.3	17.3075	0.352561	15.7637	0.9687	0.9794	0.4503	NEXTSEQ550	SE75bp
OZ_NFP_6_spleen	spleen	0.98	13.1027	0.260479	11.6833	0.9687	0.9793	0.4478	NEXTSEQ550	SE75bp
OZ_NFP_1_liver	liver	1.43	19.04	0.38	16.34	0.9579	0.9722	0.4536	NEXTSEQ550	SE75bp
OZ_NFP_2_liver	liver	1.2	15.9962	0.295294	13.2673	0.9555	0.9708	0.446	NEXTSEQ550	SE75bp
OZ_NFP_3_liver	liver	1.62	21.653	0.439064	19.9391	0.9642	0.9764	0.4391	NEXTSEQ550	SE75bp
OZ_NFP_4_liver	liver	0.99	13.1776	0.24978	11.3084	0.9623	0.9752	0.4488	NEXTSEQ550	SE75bp
OZ_NFP_5_liver	liver	1.29	17.1852	0.318416	14.3845	0.9686	0.9795	0.4428	NEXTSEQ550	SE75bp
OZ_NFP_6_liver	liver	1.01	13.4286	0.251044	11.3222	0.9681	0.9792	0.4451	NEXTSEQ550	SE75bp
OZ-NFP-ovary-1	ovary	0.879734	11.7298	0.236209	10.6881	0.9725	0.9813	0.4577	NEXTSEQ550	SE75bp
OZ-NFP-ovary-2	ovary	1.0706	14.2746	0.295893	13.3671	0.9713	0.9805	0.4522	NEXTSEQ550	SE75bp
OZ-NFP-ovary-3	ovary	1.01915	13.5886	0.279411	12.4995	0.9718	0.9809	0.4605	NEXTSEQ550	SE75bp
OZ-NFP-ovary-4	ovary	0.788911	10.5188	0.19424	8.78497	0.9721	0.9811	0.4563	NEXTSEQ550	SE75bp
OZ-NFP-ovary-5	ovary	0.792411	10.5655	0.210115	9.5288	0.9718	0.9809	0.4549	NEXTSEQ550	SE75bp
OZ-NFP-ovary-6	ovary	0.751273	10.017	0.202167	9.23628	0.9715	0.9808	0.4521	NEXTSEQ550	SE75bp
OZ-NFP-uterus-1	uterus	0.750171	10.0023	0.208593	9.46073	0.9708	0.9806	0.448	NEXTSEQ550	SE75bp
OZ-NFP-uterus-2	uterus	0.80312	10.7083	0.230097	10.0826	0.9717	0.9812	0.4574	NEXTSEQ550	SE75bp
OZ-NFP-uterus-3	uterus	0.761977	10.1597	0.213963	9.55702	0.9728	0.982	0.4547	NEXTSEQ550	SE75bp
OZ-NFP-uterus-4	uterus	0.765315	10.2042	0.210417	9.62012	0.972	0.9811	0.4498	NEXTSEQ550	SE75bp
OZ-NFP-uterus-5	uterus	0.791278	10.5504	0.214156	9.69289	0.9716	0.9813	0.4489	NEXTSEQ550	SE75bp
OZ-NFP-uterus-6	uterus	0.77881	10.3841	0.213091	9.66569	0.9727	0.982	0.4541	NEXTSEQ550	SE75bp
Total		98.6134	1315.08	27.1338	1201.9
Data summary of RNA-seq(lncRNA) for all 84 samples
Sample names	Tissue	Raw base(Gb)	Raw reads(Mb)	Clean base(Gb)	clean reads(Mb)	Q30(%)	Q20(%)	Guanine-Cytosine content(%)	Sequencing platform	sequencing strategy
OZ_NFP_2_brain	brain	17.2855	115.237	16.17	110.76	0.9361	0.981	0.4891	NOVAseq-6000	PE150bp
OZ_NFP_5_brain	brain	20.1475	134.317	17.72	128.9	0.9385	0.9814	0.5307	NOVAseq-6000	PE150bp
OZ_NFP_6_brain	brain	17.1889	114.593	15.5	110.36	0.9376	0.9812	0.5318	NOVAseq-6000	PE150bp
OZ_3_brain	brain	16.6656	111.104	15.23	104.92	0.9256	0.9771	0.4874	NOVAseq-6000	PE150bp
OZ_NFP_1_brain	brain	19.359	129.06	17.84	122.64	0.9275	0.9779	0.4833	NOVAseq-6000	PE150bp
OZ_NFP_4_brain	brain	17.3819	115.88	15.43	111.39	0.9408	0.9822	0.5268	NOVAseq-6000	PE150bp
OZ_1_brain	brain	15.8906	105.937	14.75	101.31	0.9315	0.9794	0.4779	NOVAseq-6000	PE150bp
OZ_2_brain	brain	16.9286	112.858	15.7	107.73	0.9338	0.9801	0.4878	NOVAseq-6000	PE150bp
OZ_NFP_3_brain	brain	19.0813	127.209	17.57	120.66	0.9288	0.9784	0.4983	NOVAseq-6000	PE150bp
OZ_NFP_3_testis	testis	19.8389	132.26	18.63	127.2	0.9358	0.981	0.4907	NOVAseq-6000	PE150bp
OZ_2_testis	testis	17.7022	118.015	16.43	112.91	0.9291	0.9787	0.4844	NOVAseq-6000	PE150bp
OZ_NFP_6_testis	testis	18.3802	122.535	16.88	118.81	0.9451	0.984	0.5128	NOVAseq-6000	PE150bp
OZ_3_testis	testis	16.7155	111.436	15.78	107.77	0.941	0.9829	0.4937	NOVAseq-6000	PE150bp
OZ_NFP_5_testis	testis	18.1318	120.879	15.76	115.8	0.9383	0.9817	0.5409	NOVAseq-6000	PE150bp
OZ_NFP_1_testis	testis	19.6822	131.214	18.22	125.24	0.9285	0.9784	0.4833	NOVAseq-6000	PE150bp
OZ_NFP_2_testis	testis	15.9211	106.14	14.78	101.67	0.9295	0.9788	0.4824	NOVAseq-6000	PE150bp
OZ_NFP_4_testis	testis	15.6121	104.081	13.44	99.81	0.937	0.9808	0.5449	NOVAseq-6000	PE150bp
OZ_1_testis	testis	17.988	119.92	16.81	114.98	0.9358	0.9809	0.4813	NOVAseq-6000	PE150bp
OZ_NFP_3_eyeball	eyeball	19.8995	132.663	18.36	126.42	0.9266	0.9777	0.473	NOVAseq-6000	PE150bp
OZ_NFP_4_eyeball	eyeball	14.8801	99.2005	13.21	94.51	0.935	0.9804	0.5235	NOVAseq-6000	PE150bp
OZ_NFP_6_eyeball	eyeball	14.763	98.4202	13.36	94.58	0.9386	0.9818	0.516	NOVAseq-6000	PE150bp
OZ_NFP_5_eyeball	eyeball	17.5815	117.21	15.88	113.5	0.9455	0.9838	0.5332	NOVAseq-6000	PE150bp
OZ_NFP_1_eyeball	eyeball	15.1223	100.815	14	96.22	0.928	0.9783	0.4763	NOVAseq-6000	PE150bp
OZ_NFP_2_eyeball	eyeball	18.1973	121.315	16.77	115.23	0.9265	0.9776	0.474	NOVAseq-6000	PE150bp
OZ_NFP_3_fat	fat	15.2811	101.874	14.09	96.75	0.9272	0.9778	0.489	NOVAseq-6000	PE150bp
OZ_NFP_5_fat	fat	14.7556	98.3708	13.39	93.91	0.9377	0.9815	0.5301	NOVAseq-6000	PE150bp
OZ_NFP_1_fat	fat	15.0807	100.538	13.88	95.63	0.9296	0.9787	0.5017	NOVAseq-6000	PE150bp
OZ_NFP_4_fat	fat	14.5289	96.8594	11.38	92.73	0.9269	0.9764	0.586	NOVAseq-6000	PE150bp
OZ_NFP_6_fat	fat	14.9055	99.3702	13.46	95.75	0.9424	0.9829	0.5338	NOVAseq-6000	PE150bp
OZ-NFP-fat-1	fat	18.9977	126.651	17.8365	122.255	0.9288	0.9783	0.4751	NOVAseq-6000	PE150bp
OZ-NFP-gland-1	gland	18.8841	125.894	17.6138	121.158	0.9244	0.9766	0.4652	NOVAseq-6000	PE150bp
OZ_NFP_4_gland	gland	16.6318	110.879	14.41	106.47	0.9397	0.9821	0.5235	NOVAseq-6000	PE150bp
OZ_NFP_1_gland	gland	16.4894	109.929	15.26	104.85	0.9307	0.9791	0.5103	NOVAseq-6000	PE150bp
OZ_NFP_6_gland	gland	18.5258	123.505	17	118.82	0.9416	0.9829	0.5205	NOVAseq-6000	PE150bp
OZ_NFP_3_gland	gland	15.3421	102.281	14.24	97.54	0.9287	0.9785	0.4934	NOVAseq-6000	PE150bp
OZ-NFP-gland-2	gland	17.9989	119.993	16.936	116.131	0.9309	0.9791	0.4728	NOVAseq-6000	PE150bp
OZ_NFP_4_heart	heart	14.1457	94.3044	13.1	89.78	0.9273	0.978	0.4884	NOVAseq-6000	PE150bp
OZ_NFP_2_heart	heart	13.9975	93.3167	12.85	88.37	0.9256	0.9771	0.4831	NOVAseq-6000	PE150bp
OZ_NFP_6_heart	heart	16.1892	107.928	14.34	103.2	0.9375	0.9809	0.5349	NOVAseq-6000	PE150bp
OZ_NFP_3_heart	heart	18.4358	122.905	16.97	116.54	0.9261	0.9774	0.4811	NOVAseq-6000	PE150bp
OZ_NFP_1_heart	heart	17.0923	113.949	15.97	109.27	0.9353	0.9808	0.4876	NOVAseq-6000	PE150bp
OZ_NFP_5_heart	heart	17.452	116.347	15.35	111.18	0.9357	0.9804	0.5266	NOVAseq-6000	PE150bp
OZ_NFP_4_kidney_1	kidney	25.2936	168.624	23.13	159.12	0.9261	0.9772	0.5064	NOVAseq-6000	PE150bp
OZ_NFP_2_kidney	kidney	18.2491	121.661	14.64	115.71	0.9218	0.9744	0.5849	NOVAseq-6000	PE150bp
OZ_NFP_6_kidney	kidney	19.7763	131.842	16.69	125.59	0.9348	0.9798	0.5397	NOVAseq-6000	PE150bp
OZ_NFP_1_kidney	kidney	14.9335	99.5567	13.57	93.96	0.925	0.9767	0.4886	NOVAseq-6000	PE150bp
OZ_NFP_3_kidney	kidney	21.4076	142.717	19.89	136.48	0.9304	0.9791	0.4841	NOVAseq-6000	PE150bp
OZ_NFP_5_kidney	kidney	17.0732	113.822	14.81	108.47	0.9336	0.9795	0.5419	NOVAseq-6000	PE150bp
OZ_NFP_1_lung	lung	19.76	131.734	18.64	127.46	0.9446	0.984	0.5088	NOVAseq-6000	PE150bp
OZ_NFP_5_lung	lung	15.9496	106.331	14.29	102.47	0.9409	0.9827	0.5197	NOVAseq-6000	PE150bp
OZ_NFP_4_lung	lung	15.3506	102.337	14.19	97.39	0.9261	0.9775	0.4863	NOVAseq-6000	PE150bp
OZ_NFP_2_lung	lung	25.7413	171.608	23.75	163.61	0.9282	0.9782	0.4851	NOVAseq-6000	PE150bp
OZ_NFP_6_lung	lung	14.7003	98.0021	13.36	94.42	0.9389	0.9817	0.5225	NOVAseq-6000	PE150bp
OZ_NFP_3_lung	lung	16.8696	112.464	15.81	108.08	0.9374	0.9815	0.4875	NOVAseq-6000	PE150bp
OZ_NFP_1_muscle	muscle	19.9147	132.765	18.8	128.21	0.9422	0.9833	0.5009	NOVAseq-6000	PE150bp
OZ_NFP_5_muscle	muscle	15.6652	104.435	14.22	101.06	0.9412	0.9827	0.5349	NOVAseq-6000	PE150bp
OZ_NFP_3_muscle	muscle	14.4502	96.3346	13.28	91.46	0.9271	0.9777	0.4972	NOVAseq-6000	PE150bp
OZ_NFP_4_muscle	muscle	17.5269	116.846	15.98	112.98	0.9419	0.9825	0.5304	NOVAseq-6000	PE150bp
OZ_NFP_6_muscle	muscle	19.0718	127.146	16.65	121.52	0.9359	0.9801	0.5462	NOVAseq-6000	PE150bp
OZ_NFP_2_muscle	muscle	15.9384	106.256	14.64	100.65	0.9279	0.978	0.5068	NOVAseq-6000	PE150bp
OZ_NFP_3_spleen	spleen	15.5806	103.871	14.36	98.86	0.9276	0.9779	0.4924	NOVAseq-6000	PE150bp
OZ_NFP_1_spleen	spleen	15.1229	100.819	13.72	94.81	0.9252	0.9769	0.4912	NOVAseq-6000	PE150bp
OZ_NFP_2_spleen	spleen	18.6917	124.611	17.19	118.37	0.9277	0.978	0.4959	NOVAseq-6000	PE150bp
OZ_NFP_6_spleen	spleen	15.1466	100.977	13.43	96.76	0.9375	0.981	0.537	NOVAseq-6000	PE150bp
OZ_NFP_4_spleen_1	spleen	31.6318	210.878	28.93	199.22	0.9251	0.9769	0.5003	NOVAseq-6000	PE150bp
OZ_NFP_5_spleen	spleen	16.6136	110.757	14.74	106.67	0.9418	0.9824	0.5479	NOVAseq-6000	PE150bp
OZ_NFP_2_liver	liver	16.9288	112.858	15.47	106.71	0.9265	0.9775	0.495	NOVAseq-6000	PE150bp
OZ_NFP_5_liver	liver	17.3773	115.848	13.87	110.33	0.9298	0.9773	0.5858	NOVAseq-6000	PE150bp
OZ_NFP_1_liver	liver	16.4836	109.891	15.17	104.45	0.9291	0.9785	0.4986	NOVAseq-6000	PE150bp
OZ_NFP_4_liver	liver	16.5264	110.176	15.29	104.8	0.931	0.9793	0.5025	NOVAseq-6000	PE150bp
OZ_NFP_6_liver	liver	17.0138	113.425	15.74	110.23	0.9488	0.985	0.5405	NOVAseq-6000	PE150bp
OZ_NFP_3_liver	liver	14.6444	97.6295	13.47	92.53	0.9268	0.9776	0.499	NOVAseq-6000	PE150bp
OZ-NFP-ovary-6	ovary	28.8138	192.092	26.7899	184.477	0.9217	0.9756	0.4593	NOVAseq-6000	PE150bp
OZ-NFP-ovary-5	ovary	23.969	159.793	22.638	154.874	0.9302	0.979	0.4552	NOVAseq-6000	PE150bp
OZ-NFP-ovary-4	ovary	25.0331	166.887	23.4868	161.259	0.9303	0.9789	0.464	NOVAseq-6000	PE150bp
OZ-NFP-ovary-1	ovary	23.5435	156.957	22.0554	151.421	0.9264	0.9775	0.4543	NOVAseq-6000	PE150bp
OZ-NFP-ovary-3	ovary	20.0565	133.71	18.8352	129.243	0.9286	0.9783	0.4692	NOVAseq-6000	PE150bp
OZ-NFP-ovary-2	ovary	23.0561	153.708	21.3142	147.041	0.9197	0.9746	0.4602	NOVAseq-6000	PE150bp
OZ-NFP-uterus-4	uterus	14.9635	99.7565	14.1404	96.9458	0.9351	0.9808	0.4955	NOVAseq-6000	PE150bp
OZ-NFP-uterus-5	uterus	14.2627	95.0844	13.2965	91.6872	0.9283	0.9781	0.4901	NOVAseq-6000	PE150bp
OZ-NFP-uterus-3	uterus	19.301	128.673	18.1924	124.947	0.9375	0.9816	0.4891	NOVAseq-6000	PE150bp
OZ-NFP-uterus-2	uterus	19.1181	127.454	17.9888	123.571	0.9347	0.9806	0.4832	NOVAseq-6000	PE150bp
OZ-NFP-uterus-1	uterus	19.5413	130.275	18.3468	126.104	0.934	0.9802	0.4883	NOVAseq-6000	PE150bp
OZ-NFP-uterus-6	uterus	15.2047	101.365	14.3092	98.0718	0.931	0.9792	0.4816	NOVAseq-6000	PE150bp
Total		1501.38	10009.2	1371.41
Next generation sequencing
Sample names	Raw base(Gb)	Raw reads(Mb)	Clean base(Gb)	Clean reads(Mb)	Q30(%)	Q20(%)	Guanine-Cytosine content(%)	Sequencing platform	sequencing strategy
OZ-2-DNA-liver-1(Muskrat)	214.82	716.06	213.7	712.32	0.9036	0.9683	0.418	DNBSEQ-T7	T7-PE150
14241_Musk (Musk deer)	207.67	692	207.19	690.5	91.25	96.91	42.62	DNBSEQ-T7	T7-PE150
De novo sequencing
Sample names	Read base(Gb)	Read number	Read length	Read length(mean)	Sequencing platform	sequencing strategy	Read_quality(mean)	Read_quality > Q7（%）
OZ-2-DNA-liver-1(Muskrat)	184.74	7795645	29064	23697.3	Nanopore platform ONT	PE150	—	—
Musk deer	312.15	13347173	29025	23386.9	PromethION	—	12.6	0.882
Data summary of single cell transcriptome
Sample names	Stage	Number of cells	Median UMI per cell	Median Genes per cell	Raw base(Gb)	Raw reads(Mb)	Clean bases(Gb)	Clean reads(Mb)	Q30(%)	Q20(%)	Guanine-Cytosine content(%)	Sequencing platform	sequencing strategy
OZ-3-B（FP）	Breeding period	12128	3485	1292	100.2	334	97.39	324.92	0.7806	0.8718	0.3817	NOVAseq-6000	PE150
OZ-1-A（NFP）	Non breeding period	7270	1413	697	102.76	342.55	100.04	334.21	0.7623	0.858	0.3321	NOVAseq-6000	PE150
Data summary of Hic sequencing
Sample names	Stage	Raw base(Gb)	Clean base(Gb)	Clean reads(Mb)	Q30(%)	Q20(%)	Guanine-Cytosine content(%)	Sequencing platform	sequencing strategy
OZ_1	Breeding period	242.31	235.88	786.26	0.9084	0.9655	0.42	NOVAseq-6000	PE150
OZ_1	Breeding period	418.36	406.25	1354.17	0.9028	0.9618	0.4201	NOVAseq-6000	PE150
OZ_2	Breeding period	349.64	344.95	1149.84	0.9204	0.9702	0.4249	NOVAseq-6000	PE150
OZ_3_NFP_1	Non breeding period	183.85	180.34	601.14	0.9142	0.9655	0.42	NOVAseq-6000	PE150
OZ_3_NFP_2	Non breeding period	187.73	184.37	614.58	0.9144	0.9654	0.42	NOVAseq-6000	PE150
OZ_6_NFP_1	Non breeding period	187.32	185.11	617.03	0.9113	0.9643	0.42	NOVAseq-6000	PE150
OZ_6_NFP_2	Non breeding period	163.83	161.93	539.76	0.9129	0.9648	0.42	NOVAseq-6000	PE150
Total (Muskrat)	—	1733.04	1698.83	5662.78	—	—	—	—	—
m14241_musk (Musk deer)	Non breeding period	179.23	176.89	589.63	91.77	96.95	0.42	NOVAseq-6000	PE150

## Sheet: Table S2
Supplementary Table S2. Summary for the chromosome-scale genomes of muskrat and musk deer.
Category	muskrat				muskdeer
	Length (bp)		Number		Length (bp)		Number
	Contig	Scaffold	Contig	Scaffold	Contig	Scaffold	Contig	Scaffold
Total	2480406750	2480432950	561	299	2833488929	2833542329	1173	639
Max Length	119965926	201263056	-	-	141541030	166127637	-	-
N50	60528743	90659086	16	10	69448263	105823717	15	12
N60	56322307	84705998	20	13	48416931	88903737	20	14
N70	40838088	78807802	25	16	40174662	82450363	26	18
N80	27520755	69030638	32	19	25481750	71349939	35	21
N90	9247271	60471781	48	23	9422442	53916268	55	26

## Sheet: Table S3
Supplementary Table S3. Overview of chromosome-scale genomes of muskrat and muskdeer.
Muskrat			Musk deer
Chromosome	Size (bp)	Gap Number	Chromosome	Size (bp)	Gap Number
1	201263056	8	1	166127637	13
2	141800801	7	2	141988963	4
3	133182614	11	3	126237739	10
4	124055304	10	4	126056109	15
5	121721095	5	5	123892102	6
6	110197479	23	6	122077829	3
7	107838343	1	7	119646451	20
8	102191295	0	8	113730230	6
9	90659086	0	9	109896469	3
10	90347135	7	10	108822919	4
11	85872839	9	11	105823717	22
12	84705998	17	12	100628307	11
13	79912143	3	13	88903737	16
14	78919597	3	14	88844055	24
15	78807802	2	15	85405086	8
16	77330754	0	16	71349939	2
17	69556244	2	17	82450363	10
18	69030638	8	18	85807409	21
19	67849797	0	19	76089004	15
20	62488178	1	20	73328338	1
21	61798670	3	21	66898901	19
22	60471781	1	22	65692600	11
23	59019787	5	23	63789452	8
24	51733130	5	24	63144636	3
25	46013111	0	25	53916268	13
26	39544996	4	26	50515283	17
X	137358551	108	27	46638080	9
Y	16693231	20	28	45602044	19
			X	153110038	45
			Y	27398322	177

## Sheet: Table S4
Supplementary Table S4. Summary of assembly quality evaluation.
Assessment method	Category	muskrat	muskdeer
Paired-end reads mapping to the assembly	High quality reads	1424641272	1381234046
	Mapping rate (%)	99.85	99.97
	Average sequencing depth (X)	87.07	72.62
	Coverage (%)	99.64	99.82
	Coverage at least 10X (%)	99.38	99.61
BUSCO summary	Complete (%)	96.8892	96.2822
	Complete with single-copy (%)	94.8407	92.6512
	Complete with duplicated (%)	2.04856	3.63104
	Fragmented (%)	0.628658	1.01886
	Missing (%)	2.48212	2.69889
	Total BUSCO groups searched	9226
Assembly quality value (QV)		44.48	44.09

## Sheet: Table S5
Supplementary Table S5. Summary of the TEs and statistics of gene structure in muskrat and muskdeer genomes.
TE	Species	Muskrat		Musk deer
	Type	Size (bp)	% of Genome	Size (bp)	% of Genome
	DNA transposon	22211336	0.895462	29965447	1.05753
	LINE	768321561	30.9753	1348316523	47.5841
	SINE	141529882	5.70585	170849691	6.02954
	LTR retrotransposon	304616292	12.2808	518493271	18.2984
	Other	6551990	0.264147	367	1.3e-05
	Satellite	77615	0.003129	12998180	0.458725
	Simple repeat	1261430	0.050855	12921694	0.456026
	Unknown	33515954	1.35121	294247	0.010384
	Total TE	1013307249	40.852	1539512272	54.3317
Gene structure	Number of genes	23260		24375
	Average gene length (bp)	39198.7		32861.4
	Average CDS length per gene (bp)	1542.21		1523.54
	Average exon number per gene	8.41		7.64
	Average exon length (bp)	183.42		199.3
	Average intron length (bp)	4711.45		4389.05

## Sheet: Table S6
Supplementary Table S6. PSGs, REGs and convergent evolution gene in muskrat and muskdeer genomes.
Muskrat PSG		Convergent evolution gene		Muskrat REG		Musk deer PSG		Musk deer REG
Gene ID	Gene name	Gene ID	Gene name	Gene ID	Gene name	Gene ID	Gene name	Gene ID	Gene name
ENSG00000124019	FAM124B	ENSG00000173567	ADGRF3	ENSG00000144355	DLX1	ENSG00000145536	ADAMTS16	ENSG00000171813	PWWP2B
ENSG00000132109	TRIM21	ENSG00000112562	SMOC2	ENSG00000147687	TATDN1	ENSG00000140320	BAHD1	ENSG00000106305	AIMP2
ENSG00000146263	MMS22L	ENSG00000016864	GLT8D1	ENSG00000133477	FAM83F	ENSG00000134146	DPH6	ENSG00000186716	BCR
ENSG00000162706	CADM3	ENSG00000115592	PRKAG3	ENSG00000185716	MOSMO	ENSG00000103043	VAC14	ENSG00000064313	TAF2
ENSG00000143257	NR1I3	ENSG00000135476	ESPL1	ENSG00000119681	LTBP2	ENSG00000133048	CHI3L1	ENSG00000144935	TRPC1
ENSG00000111199	TRPV4	ENSG00000047579	DTNBP1	ENSG00000143149	ALDH9A1	ENSG00000164035	EMCN	ENSG00000174780	SRP72
ENSG00000103852	TTC23	ENSG00000106538	RARRES2	ENSG00000114439	BBX	ENSG00000175497	DPP10	ENSG00000138760	SCARB2
ENSG00000132518	GUCY2D	ENSG00000138131	LOXL4	ENSG00000254470	AP5B1	ENSG00000151914	DST	ENSG00000042813	ZPBP
ENSG00000054356	PTPRN	ENSG00000096060	FKBP5	ENSG00000064042	LIMCH1	ENSG00000172197	MBOAT1	ENSG00000135048	CEMIP2
ENSG00000188186	LAMTOR4	ENSG00000105755	ETHE1	ENSG00000132970	WASF3	ENSG00000186628	FSD2	ENSG00000131370	SH3BP5
ENSG00000124596	OARD1	ENSG00000115380	EFEMP1	ENSG00000115998	C2orf42	ENSG00000171680	PLEKHG5	ENSG00000141371	C17orf64
ENSG00000141756	FKBP10	ENSG00000204316	MRPL38	ENSG00000198198	SZT2	ENSG00000132915	PDE6A	ENSG00000166225	FRS2
ENSG00000173230	GOLGB1	ENSG00000153107	ANAPC1	ENSG00000135406	PRPH	ENSG00000125686	MED1	ENSG00000116005	PCYOX1
ENSG00000143434	SEMA6C	ENSG00000169297	NR0B1	ENSG00000117525	F3	ENSG00000075673	ATP12A	ENSG00000090686	USP48
ENSG00000196588	MRTFA	ENSG00000147488	ST18	ENSG00000104518	GSDMD	ENSG00000204856	FAM216A	ENSG00000197299	BLM
ENSG00000108055	SMC3	ENSG00000144445	KANSL1L	ENSG00000105550	FGF21	ENSG00000003393	ALS2	ENSG00000073111	MCM2
ENSG00000164142	FAM160A1	ENSG00000168418	KCNG4	ENSG00000116809	ZBTB17	ENSG00000137831	UACA	ENSG00000112234	FBXL4
ENSG00000170426	SDR9C7	ENSG00000163904	SENP2	ENSG00000133597	ADCK2	ENSG00000115457	IGFBP2	ENSG00000119820	YIPF4
ENSG00000144115	THNSL2	ENSG00000196187	TMEM63A	ENSG00000134452	FBH1	ENSG00000148482	SLC39A12	ENSG00000124731	TREM1
ENSG00000126001	CEP250	ENSG00000149503	INCENP	ENSG00000117448	AKR1A1	ENSG00000121621	KIF18A	ENSG00000156384	SFR1
ENSG00000140386	SCAPER	ENSG00000155099	PIP4P2	ENSG00000102984	ZNF821	ENSG00000255587	RAB44	ENSG00000135392	DNAJC14
ENSG00000156787	TBC1D31	ENSG00000144619	CNTN4	ENSG00000180878	C11orf42	ENSG00000151025	GPR158	ENSG00000120688	WBP4
ENSG00000007314	SCN4A	ENSG00000153317	ASAP1	ENSG00000165813	CCDC186	ENSG00000197748	CFAP43	ENSG00000008405	CRY1
ENSG00000165533	TTC8	ENSG00000100325	ASCC2	ENSG00000106635	BCL7B	ENSG00000106536	POU6F2	ENSG00000205269	TMEM170B
ENSG00000185924	RTN4RL1	ENSG00000108176	DNAJC12	ENSG00000143450	OAZ3	ENSG00000141371	C17orf64	ENSG00000184867	ARMCX2
ENSG00000111641	NOP2	ENSG00000135776	ABCB10	ENSG00000124615	MOCS1	ENSG00000008405	CRY1	ENSG00000102910	LONP2
ENSG00000106991	ENG	ENSG00000138759	FRAS1	ENSG00000139329	LUM	ENSG00000152822	GRM1	ENSG00000159784	FAM131B
ENSG00000182183	SHISAL2A	ENSG00000112624	BICRAL	ENSG00000114098	ARMC8	ENSG00000092094	OSGEP	ENSG00000196526	AFAP1
ENSG00000020181	ADGRA2	ENSG00000042493	CAPG	ENSG00000076716	GPC4	ENSG00000130234	ACE2	ENSG00000107581	EIF3A
ENSG00000142661	MYOM3	ENSG00000181350	LRRC75A	ENSG00000161179	YDJC	ENSG00000173406	DAB1	ENSG00000155229	MMS19
ENSG00000105792	CFAP69	ENSG00000169085	VXN	ENSG00000124596	OARD1	ENSG00000006611	USH1C	ENSG00000161013	MGAT4B
ENSG00000144031	ANKRD53	ENSG00000160584	SIK3	ENSG00000011677	GABRA3	ENSG00000143819	EPHX1	ENSG00000169371	SNUPN
ENSG00000104613	INTS10	ENSG00000225697	SLC26A6	ENSG00000197321	SVIL	ENSG00000177483	RBM44	ENSG00000105617	LENG1
ENSG00000164164	OTUD4	ENSG00000085185	BCORL1	ENSG00000010327	STAB1	ENSG00000140836	ZFHX3	ENSG00000127804	METTL16
ENSG00000112769	LAMA4	ENSG00000150938	CRIM1	ENSG00000113763	UNC5A	ENSG00000172037	LAMB2	ENSG00000140299	BNIP2
ENSG00000151917	BEND6	ENSG00000002746	HECW1	ENSG00000160062	ZBTB8A	ENSG00000167978	SRRM2	ENSG00000165966	PDZRN4
ENSG00000135587	SMPD2	ENSG00000112144	CILK1	ENSG00000175216	CKAP5	ENSG00000072736	NFATC3	ENSG00000104365	IKBKB
ENSG00000148604	RGR	ENSG00000169371	SNUPN	ENSG00000104894	CD37	ENSG00000009790	TRAF3IP3	ENSG00000146350	TBC1D32
ENSG00000197299	BLM	ENSG00000278311	GGNBP2	ENSG00000150867	PIP4K2A	ENSG00000120498	TEX11	ENSG00000140284	SLC27A2
ENSG00000117906	RCN2	ENSG00000049541	RFC2	ENSG00000164168	TMEM184C	ENSG00000151322	NPAS3	ENSG00000143479	DYRK3
ENSG00000123454	DBH	ENSG00000225950	NTF4	ENSG00000101752	MIB1	ENSG00000163645	ERICH6	ENSG00000168824	NSG1
ENSG00000065357	DGKA	ENSG00000168564	CDKN2AIP	ENSG00000137207	YIPF3	ENSG00000163898	LIPH	ENSG00000104613	INTS10
ENSG00000136699	SMPD4	ENSG00000164896	FASTK	ENSG00000106780	MEGF9	ENSG00000111012	CYP27B1	ENSG00000136021	SCYL2
ENSG00000135424	ITGA7	ENSG00000146828	SLC12A9	ENSG00000162419	GMEB1	ENSG00000173567	ADGRF3	ENSG00000165533	TTC8
ENSG00000115998	C2orf42	ENSG00000172915	NBEA	ENSG00000129151	BBOX1	ENSG00000196083	IL1RAP	ENSG00000187257	RSBN1L
ENSG00000196497	IPO4	ENSG00000152503	TRIM36	ENSG00000106336	FBXO24	ENSG00000100813	ACIN1	ENSG00000198265	HELZ
ENSG00000154920	EME1	ENSG00000137463	MGARP	ENSG00000113742	CPEB4	ENSG00000115306	SPTBN1	ENSG00000149929	HIRIP3
ENSG00000130749	ZC3H4	ENSG00000138678	GPAT3	ENSG00000164318	EGFLAM	ENSG00000077498	TYR	ENSG00000172409	CLP1
ENSG00000244752	CRYBB2	ENSG00000186871	ERCC6L	ENSG00000205978	NYNRIN	ENSG00000118156	ZNF541	ENSG00000140575	IQGAP1
ENSG00000115318	LOXL3	ENSG00000050438	SLC4A8	ENSG00000135454	B4GALNT1	ENSG00000128829	EIF2AK4	ENSG00000106278	PTPRZ1
ENSG00000148843	PDCD11	ENSG00000111641	NOP2	ENSG00000106819	ASPN	ENSG00000100842	EFS	ENSG00000177076	ACER2
ENSG00000140009	ESR2	ENSG00000257093	DENND11	ENSG00000161542	PRPSAP1	ENSG00000158321	AUTS2	ENSG00000104213	PDGFRL
ENSG00000130829	DUSP9	ENSG00000101194	SLC17A9	ENSG00000168288	MMADHC	ENSG00000175329	ISX	ENSG00000143061	IGSF3
ENSG00000071051	NCK2	ENSG00000124067	SLC12A4	ENSG00000144426	NBEAL1	ENSG00000169994	MYO7B	ENSG00000197893	NRAP
ENSG00000122025	FLT3	ENSG00000171241	SHCBP1	ENSG00000196924	FLNA	ENSG00000143537	ADAM15	ENSG00000111254	AKAP3
ENSG00000160401	CFAP157	ENSG00000084110	HAL	ENSG00000144455	SUMF1	ENSG00000184156	KCNQ3	ENSG00000124429	POF1B
ENSG00000170581	STAT2	ENSG00000130723	PRRC2B	ENSG00000163625	WDFY3	ENSG00000243156	MICAL3	ENSG00000178860	MSC
ENSG00000079308	TNS1	ENSG00000146112	PPP1R18	ENSG00000152954	NRSN1	ENSG00000078061	ARAF	ENSG00000121578	B4GALT4
ENSG00000168546	GFRA2	ENSG00000167257	RNF214	ENSG00000055955	ITIH4	ENSG00000108395	TRIM37	ENSG00000237190	CDKN2AIPNL
ENSG00000061676	NCKAP1	ENSG00000126787	DLGAP5	ENSG00000182134	TDRKH	ENSG00000127472	PLA2G5	ENSG00000131055	COX4I2
ENSG00000136811	ODF2	ENSG00000133110	POSTN	ENSG00000102195	GPR50	ENSG00000164142	FAM160A1	ENSG00000168002	POLR2G
ENSG00000166816	LDHD	ENSG00000135409	AMHR2	ENSG00000206557	TRIM71	ENSG00000109534	GAR1	ENSG00000125686	MED1
ENSG00000186566	GPATCH8	ENSG00000132182	NUP210	ENSG00000181938	GINS3	ENSG00000041982	TNC	ENSG00000187715	KBTBD12
ENSG00000151779	NBAS	ENSG00000107242	PIP5K1B	ENSG00000032444	PNPLA6	ENSG00000185278	ZBTB37	ENSG00000157542	KCNJ6
ENSG00000176076	KCNE5	ENSG00000109118	PHF12	ENSG00000169994	MYO7B	ENSG00000152240	HAUS1	ENSG00000077420	APBB1IP
ENSG00000132185	FCRLA	ENSG00000177628	GBA	ENSG00000075151	EIF4G3	ENSG00000131910	NR0B2	ENSG00000141570	CBX8
ENSG00000114316	USP4	ENSG00000173588	CEP83	ENSG00000089094	KDM2B	ENSG00000136169	SETDB2	ENSG00000136048	DRAM1
ENSG00000204420	MPIG6B	ENSG00000198604	BAZ1A	ENSG00000112357	PEX7	ENSG00000071909	MYO3B	ENSG00000174227	PIGG
ENSG00000137200	CMTR1	ENSG00000196497	IPO4	ENSG00000170231	FABP6	ENSG00000115145	STAM2	ENSG00000163638	ADAMTS9
ENSG00000111713	GYS2	ENSG00000108963	DPH1	ENSG00000164128	NPY1R	ENSG00000103353	UBFD1	ENSG00000133835	HSD17B4
ENSG00000170927	PKHD1	ENSG00000077498	TYR	ENSG00000151208	DLG5	ENSG00000108342	CSF3	ENSG00000155792	DEPTOR
ENSG00000137145	DENND4C	ENSG00000128965	CHAC1	ENSG00000157077	ZFYVE9	ENSG00000165194	PCDH19	ENSG00000133067	LGR6
ENSG00000154174	TOMM70	ENSG00000121741	ZMYM2	ENSG00000160883	HK3	ENSG00000168004	PLAAT5	ENSG00000163507	CIP2A
ENSG00000137473	TTC29	ENSG00000133131	MORC4	ENSG00000198677	TTC37	ENSG00000145244	CORIN	ENSG00000113810	SMC4
ENSG00000163808	KIF15	ENSG00000148798	INA	ENSG00000075568	TMEM131	ENSG00000134318	ROCK2	ENSG00000003393	ALS2
ENSG00000138821	SLC39A8	ENSG00000133107	TRPC4	ENSG00000177947	ODF3	ENSG00000150403	TMCO3	ENSG00000102362	SYTL4
ENSG00000168079	SCARA5	ENSG00000196189	SEMA4A	ENSG00000168813	ZNF507	ENSG00000092068	SLC7A8	ENSG00000153487	ING1
ENSG00000100225	FBXO7	ENSG00000155465	SLC7A7	ENSG00000137033	IL33	ENSG00000123338	NCKAP1L	ENSG00000118369	USP35
ENSG00000166825	ANPEP	ENSG00000153832	FBXO36	ENSG00000152455	SUV39H2	ENSG00000167769	ACER1	ENSG00000154007	ASB17
ENSG00000197056	ZMYM1	ENSG00000164920	OSR2	ENSG00000167258	CDK12	ENSG00000061918	GUCY1B1	ENSG00000136634	IL10
ENSG00000167113	COQ4	ENSG00000115306	SPTBN1	ENSG00000244045	TMEM199	ENSG00000064313	TAF2	ENSG00000182199	SHMT2
ENSG00000255181	CCDC166	ENSG00000173085	COQ2	ENSG00000065802	ASB1	ENSG00000108370	RGS9	ENSG00000006377	DLX6
ENSG00000198105	ZNF248	ENSG00000112739	PRPF4B	ENSG00000142798	HSPG2	ENSG00000083223	TUT7	ENSG00000122756	CNTFR
ENSG00000198842	STYXL2	ENSG00000143839	REN	ENSG00000101670	LIPG	ENSG00000198836	OPA1	ENSG00000130177	CDC16
ENSG00000137936	BCAR3	ENSG00000097096	SYDE2	ENSG00000164904	ALDH7A1	ENSG00000149972	CNTN5	ENSG00000038219	BOD1L1
ENSG00000091651	ORC6	ENSG00000176422	SPRYD4	ENSG00000154222	CC2D1B	ENSG00000185475	TMEM179B	ENSG00000001617	SEMA3F
ENSG00000176946	THAP4	ENSG00000090565	RAB11FIP3	ENSG00000173928	SWSAP1	ENSG00000102763	VWA8	ENSG00000138593	SECISBP2L
ENSG00000081307	UBA5	ENSG00000175216	CKAP5	ENSG00000118855	MFSD1	ENSG00000135048	CEMIP2	ENSG00000130449	ZSWIM6
ENSG00000133962	CATSPERB	ENSG00000126001	CEP250	ENSG00000103319	EEF2K	ENSG00000205678	TECRL	ENSG00000153822	KCNJ16
ENSG00000169299	PGM2	ENSG00000100294	MCAT	ENSG00000133106	EPSTI1	ENSG00000103061	SLC7A6OS	ENSG00000121281	ADCY7
ENSG00000175662	TOM1L2	ENSG00000029725	RABEP1	ENSG00000173673	HES3	ENSG00000198369	SPRED2	ENSG00000040933	INPP4A
ENSG00000144161	ZC3H8	ENSG00000161653	NAGS	ENSG00000122512	PMS2	ENSG00000187672	ERC2	ENSG00000052841	TTC17
ENSG00000184144	CNTN2	ENSG00000135905	DOCK10	ENSG00000142227	EMP3	ENSG00000104973	MED25	ENSG00000274523	RCC1L
ENSG00000135362	PRR5L	ENSG00000162779	AXDND1	ENSG00000116747	RO60	ENSG00000134265	NAPG	ENSG00000061918	GUCY1B1
ENSG00000185278	ZBTB37	ENSG00000116748	AMPD1	ENSG00000153246	PLA2R1	ENSG00000187054	TMPRSS11A	ENSG00000198951	NAGA
ENSG00000118596	SLC16A7	ENSG00000065609	SNAP91	ENSG00000166501	PRKCB	ENSG00000188158	NHS	ENSG00000083544	TDRD3
ENSG00000125347	IRF1	ENSG00000135898	GPR55	ENSG00000182359	KBTBD3	ENSG00000143207	COP1	ENSG00000170955	CAVIN3
ENSG00000128536	CDHR3	ENSG00000186001	LRCH3	ENSG00000278311	GGNBP2	ENSG00000088325	TPX2	ENSG00000159708	LRRC36
ENSG00000148842	CNNM2	ENSG00000104356	POP1	ENSG00000034533	ASTE1	ENSG00000147113	DIPK2B	ENSG00000065923	SLC9A7
ENSG00000172497	ACOT12	ENSG00000164796	CSMD3	ENSG00000064300	NGFR	ENSG00000129493	HEATR5A	ENSG00000166183	ASPG
ENSG00000172216	CEBPB	ENSG00000109381	ELF2	ENSG00000138376	BARD1	ENSG00000157193	LRP8	ENSG00000262660	AC139530.2
ENSG00000131375	CAPN7	ENSG00000188937	NYX	ENSG00000178896	EXOSC4	ENSG00000067365	METTL22	ENSG00000102755	FLT1
ENSG00000214842	RAD51AP2	ENSG00000151148	UBE3B	ENSG00000151812	SLC35F4	ENSG00000143627	PKLR	ENSG00000188859	FAM78B
ENSG00000173250	GPR151	ENSG00000128908	INO80	ENSG00000161036	LRWD1	ENSG00000197181	PIWIL2	ENSG00000064195	DLX3
ENSG00000182752	PAPPA	ENSG00000164164	OTUD4	ENSG00000116906	GNPAT	ENSG00000159708	LRRC36	ENSG00000143207	COP1
ENSG00000101333	PLCB4	ENSG00000122882	ECD	ENSG00000162706	CADM3	ENSG00000204420	MPIG6B	ENSG00000079150	FKBP7
ENSG00000051341	POLQ	ENSG00000165671	NSD1	ENSG00000186648	CARMIL3	ENSG00000110497	AMBRA1	ENSG00000197415	VEPH1
ENSG00000119820	YIPF4	ENSG00000138448	ITGAV	ENSG00000206069	TMEM211	ENSG00000111335	OAS2	ENSG00000169994	MYO7B
ENSG00000107669	ATE1	ENSG00000107371	EXOSC3	ENSG00000103051	COG4	ENSG00000005469	CROT	ENSG00000112685	EXOC2
ENSG00000138079	SLC3A1	ENSG00000142330	CAPN10	ENSG00000100991	TRPC4AP	ENSG00000125851	PCSK2	ENSG00000010932	FMO1
ENSG00000135049	AGTPBP1	ENSG00000213339	QTRT1	ENSG00000072201	LNX1	ENSG00000134873	CLDN10	ENSG00000113282	CLINT1
ENSG00000106819	ASPN	ENSG00000155367	PPM1J	ENSG00000008513	ST3GAL1	ENSG00000205858	LRRC72	ENSG00000133048	CHI3L1
ENSG00000135253	KCP	ENSG00000179889	PDXDC1	ENSG00000165802	NSMF	ENSG00000171873	ADRA1D	ENSG00000168564	CDKN2AIP
ENSG00000170955	CAVIN3	ENSG00000080511	RDH8	ENSG00000093010	COMT	ENSG00000214022	REPIN1	ENSG00000166135	HIF1AN
ENSG00000150867	PIP4K2A	ENSG00000176783	RUFY1	ENSG00000171988	JMJD1C	ENSG00000187122	SLIT1	ENSG00000162755	KLHDC9
ENSG00000255587	RAB44	ENSG00000105550	FGF21	ENSG00000141741	MIEN1	ENSG00000167525	PROCA1	ENSG00000173714	WFIKKN2
ENSG00000005844	ITGAL	ENSG00000165801	ARHGEF40	ENSG00000130803	ZNF317	ENSG00000143341	HMCN1	ENSG00000014914	MTMR11
ENSG00000198836	OPA1	ENSG00000132481	TRIM47	ENSG00000184432	COPB2	ENSG00000165478	HEPACAM	ENSG00000125851	PCSK2
ENSG00000158528	PPP1R9A	ENSG00000088930	XRN2	ENSG00000166897	ELFN2	ENSG00000171208	NETO2	ENSG00000013392	RWDD2A
ENSG00000165240	ATP7A	ENSG00000155719	OTOA	ENSG00000198742	SMURF1	ENSG00000052749	RRP12	ENSG00000106070	GRB10
ENSG00000181938	GINS3	ENSG00000129351	ILF3	ENSG00000036549	ZZZ3	ENSG00000128016	ZFP36	ENSG00000078674	PCM1
ENSG00000189325	BNIP5	ENSG00000162399	BSND	ENSG00000184384	MAML2	ENSG00000146054	TRIM7	ENSG00000152102	FAM168B
ENSG00000118482	PHF3	ENSG00000262660	AC139530.2	ENSG00000130177	CDC16	ENSG00000130038	CRACR2A	ENSG00000177706	FAM20C
ENSG00000169221	TBC1D10B	ENSG00000169884	WNT10B	ENSG00000109458	GAB1	ENSG00000182175	RGMA	ENSG00000198286	CARD11
ENSG00000173327	MAP3K11	ENSG00000188641	DPYD	ENSG00000179097	HTR1F	ENSG00000198105	ZNF248	ENSG00000100612	DHRS7
ENSG00000116260	QSOX1	ENSG00000086758	HUWE1	ENSG00000118412	CASP8AP2	ENSG00000074657	ZNF532	ENSG00000170153	RNF150
ENSG00000118855	MFSD1	ENSG00000110931	CAMKK2	ENSG00000106992	AK1	ENSG00000117009	KMO	ENSG00000123989	CHPF
ENSG00000143850	PLEKHA6	ENSG00000129353	SLC44A2	ENSG00000156304	SCAF4	ENSG00000126777	KTN1	ENSG00000175497	DPP10
ENSG00000166436	TRIM66	ENSG00000173327	MAP3K11	ENSG00000007168	PAFAH1B1	ENSG00000156650	KAT6B	ENSG00000164941	INTS8
ENSG00000143971	ETAA1	ENSG00000188993	LRRC66	ENSG00000119138	KLF9	ENSG00000074276	CDHR2	ENSG00000113396	SLC27A6
ENSG00000070814	TCOF1	ENSG00000109062	SLC9A3R1	ENSG00000066827	ZFAT	ENSG00000159958	TNFRSF13C	ENSG00000117245	KIF17
ENSG00000113282	CLINT1	ENSG00000163576	EFHB	ENSG00000149474	KAT14	ENSG00000255181	CCDC166	ENSG00000169241	SLC50A1
ENSG00000117877	POLR1G	ENSG00000181873	IBA57	ENSG00000154553	PDLIM3	ENSG00000112159	MDN1	ENSG00000146535	GNA12
ENSG00000150782	IL18	ENSG00000115760	BIRC6	ENSG00000076258	FMO4	ENSG00000105143	SLC1A6	ENSG00000214193	SH3D21
ENSG00000076258	FMO4	ENSG00000171777	RASGRP4	ENSG00000143157	POGK	ENSG00000114841	DNAH1	ENSG00000153989	NUS1
ENSG00000153902	LGI4	ENSG00000075240	GRAMD4	ENSG00000130829	DUSP9	ENSG00000119699	TGFB3	ENSG00000141867	BRD4
ENSG00000110048	OSBP	ENSG00000092295	TGM1	ENSG00000120318	ARAP3	ENSG00000140043	PTGR2	ENSG00000185033	SEMA4B
ENSG00000166987	MBD6	ENSG00000128283	CDC42EP1	ENSG00000109689	STIM2	ENSG00000198198	SZT2	ENSG00000169297	NR0B1
ENSG00000091986	CCDC80	ENSG00000198785	GRIN3A	ENSG00000062370	ZNF112	ENSG00000158423	RIBC1	ENSG00000095319	NUP188
ENSG00000125810	CD93	ENSG00000065882	TBC1D1	ENSG00000151892	GFRA1	ENSG00000179562	GCC1	ENSG00000181982	CCDC149
ENSG00000147454	SLC25A37	ENSG00000143294	PRCC	ENSG00000112799	LY86	ENSG00000146828	SLC12A9	ENSG00000172530	BANP
ENSG00000162897	FCAMR	ENSG00000074047	GLI2	ENSG00000130749	ZC3H4	ENSG00000132321	IQCA1	ENSG00000187122	SLIT1
ENSG00000173588	CEP83	ENSG00000065243	PKN2	ENSG00000136867	SLC31A2	ENSG00000249693	THEGL	ENSG00000124449	IRGC
ENSG00000075303	SLC25A40	ENSG00000111012	CYP27B1	ENSG00000189058	APOD	ENSG00000178075	GRAMD1C	ENSG00000261787	TCF24
ENSG00000160838	LRRC71	ENSG00000113805	CNTN3	ENSG00000090975	PITPNM2	ENSG00000067704	IARS2	ENSG00000067798	NAV3
ENSG00000175946	KLHL38	ENSG00000141570	CBX8	ENSG00000113580	NR3C1	ENSG00000089639	GMIP	ENSG00000021488	SLC7A9
ENSG00000041982	TNC	ENSG00000142871	CCN1	ENSG00000185436	IFNLR1	ENSG00000138496	PARP9	ENSG00000157106	SMG1
ENSG00000172845	SP3	ENSG00000131269	ABCB7	ENSG00000126746	ZNF384	ENSG00000186871	ERCC6L	ENSG00000160999	SH2B2
ENSG00000057468	MSH4	ENSG00000068305	MEF2A	ENSG00000006576	PHTF2	ENSG00000179528	LBX2	ENSG00000109670	FBXW7
ENSG00000003989	SLC7A2	ENSG00000163214	DHX57	ENSG00000183160	TMEM119	ENSG00000189058	APOD	ENSG00000164164	OTUD4
ENSG00000000460	C1orf112	ENSG00000143493	INTS7	ENSG00000107862	GBF1	ENSG00000173376	NDNF	ENSG00000169220	RGS14
ENSG00000108509	CAMTA2	ENSG00000180329	CCDC43	ENSG00000188396	TCTEX1D4	ENSG00000181924	COA4	ENSG00000133597	ADCK2
ENSG00000188215	DCUN1D3	ENSG00000165494	PCF11	ENSG00000122966	CIT	ENSG00000138593	SECISBP2L	ENSG00000197226	TBC1D9B
ENSG00000015133	CCDC88C	ENSG00000181652	ATG9B	ENSG00000126067	PSMB2	ENSG00000168743	NPNT	ENSG00000157856	DRC1
ENSG00000133980	VRTN	ENSG00000143570	SLC39A1	ENSG00000151876	FBXO4	ENSG00000187288	CIDEC	ENSG00000179151	EDC3
ENSG00000158055	GRHL3	ENSG00000162885	B3GALNT2	ENSG00000081985	IL12RB2	ENSG00000111641	NOP2	ENSG00000166788	SAAL1
ENSG00000141556	TBCD	ENSG00000023516	AKAP11	ENSG00000119777	TMEM214	ENSG00000135454	B4GALNT1	ENSG00000102763	VWA8
ENSG00000204120	GIGYF2	ENSG00000162227	TAF6L	ENSG00000071537	SEL1L	ENSG00000112053	SLC26A8	ENSG00000165282	PIGO
ENSG00000174951	FUT1	ENSG00000186522	SEPTIN10	ENSG00000173230	GOLGB1	ENSG00000167600	CYP2S1	ENSG00000101384	JAG1
ENSG00000094804	CDC6	ENSG00000107968	MAP3K8	ENSG00000130779	CLIP1	ENSG00000136048	DRAM1	ENSG00000121101	TEX14
ENSG00000122861	PLAU	ENSG00000221866	PLXNA4	ENSG00000106991	ENG	ENSG00000139915	MDGA2	ENSG00000088451	TGDS
ENSG00000088827	SIGLEC1	ENSG00000112511	PHF1	ENSG00000134759	ELP2	ENSG00000175985	PLEKHD1	ENSG00000143494	VASH2
ENSG00000129484	PARP2	ENSG00000044090	CUL7	ENSG00000167103	PIP5KL1	ENSG00000100612	DHRS7	ENSG00000137269	LRRC1
ENSG00000111602	TIMELESS	ENSG00000165617	DACT1	ENSG00000070814	TCOF1	ENSG00000186185	KIF18B	ENSG00000147408	CSGALNACT1
ENSG00000131061	ZNF341	ENSG00000147130	ZMYM3	ENSG00000124006	OBSL1	ENSG00000162105	SHANK2	ENSG00000104714	ERICH1
ENSG00000261949	GFY	ENSG00000118412	CASP8AP2	ENSG00000244752	CRYBB2	ENSG00000169297	NR0B1	ENSG00000132182	NUP210
ENSG00000144452	ABCA12	ENSG00000177947	ODF3	ENSG00000178695	KCTD12	ENSG00000122877	EGR2	ENSG00000064309	CDON
ENSG00000143748	NVL	ENSG00000197506	SLC28A3	ENSG00000053900	ANAPC4	ENSG00000163110	PDLIM5	ENSG00000118200	CAMSAP2
ENSG00000137809	ITGA11	ENSG00000257923	CUX1	ENSG00000101333	PLCB4	ENSG00000134532	SOX5	ENSG00000006611	USH1C
ENSG00000134830	C5AR2	ENSG00000051341	POLQ	ENSG00000146215	CRIP3	ENSG00000187258	NPSR1	ENSG00000010292	NCAPD2
ENSG00000081800	SLC13A1	ENSG00000163702	IL17RC	ENSG00000100263	RHBDD3	ENSG00000136068	FLNB	ENSG00000072864	NDE1
ENSG00000162896	PIGR	ENSG00000177989	ODF3B	ENSG00000184564	SLITRK6	ENSG00000167685	ZNF444	ENSG00000133056	PIK3C2B
ENSG00000167074	TEF	ENSG00000213047	DENND1B	ENSG00000204590	GNL1	ENSG00000205903	ZNF316	ENSG00000172766	NAA16
ENSG00000118473	SGIP1	ENSG00000121101	TEX14	ENSG00000135902	CHRND	ENSG00000104825	NFKBIB	ENSG00000164603	BMT2
ENSG00000204574	ABCF1	ENSG00000129151	BBOX1	ENSG00000081026	MAGI3	ENSG00000167767	KRT80	ENSG00000026559	KCNG1
ENSG00000140598	EFL1	ENSG00000100532	CGRRF1	ENSG00000183530	PRR14L	ENSG00000083720	OXCT1	ENSG00000115234	SNX17
ENSG00000113119	TMCO6	ENSG00000162426	SLC45A1	ENSG00000177548	RABEP2	ENSG00000188508	KRTDAP	ENSG00000276644	DACH1
ENSG00000160683	CXCR5	ENSG00000039537	C6	ENSG00000150779	TIMM8B	ENSG00000076685	NT5C2	ENSG00000185507	IRF7
ENSG00000129933	MAU2	ENSG00000113163	CERT1	ENSG00000096654	ZNF184	ENSG00000133131	MORC4	ENSG00000132334	PTPRE
ENSG00000183530	PRR14L	ENSG00000100767	PAPLN	ENSG00000163781	TOPBP1	ENSG00000102908	NFAT5	ENSG00000130517	PGPEP1
ENSG00000163793	DNAJC5G	ENSG00000156042	CFAP70	ENSG00000151465	CDC123	ENSG00000138760	SCARB2	ENSG00000164327	RICTOR
ENSG00000125434	SLC25A35	ENSG00000163644	PPM1K	ENSG00000144668	ITGA9	ENSG00000137200	CMTR1	ENSG00000121966	CXCR4
ENSG00000118137	APOA1	ENSG00000188037	CLCN1	ENSG00000089820	ARHGAP4	ENSG00000149289	ZC3H12C	ENSG00000138078	PREPL
ENSG00000152256	PDK1	ENSG00000146834	MEPCE	ENSG00000116731	PRDM2	ENSG00000105321	CCDC9	ENSG00000139209	SLC38A4
ENSG00000115464	USP34	ENSG00000141506	PIK3R5	ENSG00000188186	LAMTOR4	ENSG00000116337	AMPD2	ENSG00000116350	SRSF4
ENSG00000168743	NPNT	ENSG00000106477	CEP41	ENSG00000128346	C22orf23	ENSG00000027847	B4GALT7	ENSG00000143552	NUP210L
ENSG00000275023	MLLT6	ENSG00000131781	FMO5	ENSG00000114395	CYB561D2	ENSG00000169220	RGS14	ENSG00000174738	NR1D2
ENSG00000172572	PDE3A	ENSG00000112186	CAP2	ENSG00000104375	STK3	ENSG00000174839	DENND6A	ENSG00000072736	NFATC3
ENSG00000035664	DAPK2	ENSG00000166676	TVP23A	ENSG00000123989	CHPF	ENSG00000183798	EMILIN3	ENSG00000178031	ADAMTSL1
ENSG00000150281	CTF1	ENSG00000140455	USP3	ENSG00000104442	ARMC1	ENSG00000157890	MEGF11	ENSG00000099991	CABIN1
ENSG00000135336	ORC3	ENSG00000137573	SULF1	ENSG00000163104	SMARCAD1	ENSG00000121064	SCPEP1	ENSG00000078902	TOLLIP
ENSG00000189058	APOD	ENSG00000132382	MYBBP1A	ENSG00000007545	CRAMP1	ENSG00000149970	CNKSR2	ENSG00000146414	SHPRH
ENSG00000111880	RNGTT	ENSG00000175894	TSPEAR	ENSG00000188162	OTOG	ENSG00000188906	LRRK2	ENSG00000101542	CDH20
ENSG00000067182	TNFRSF1A	ENSG00000186009	ATP4B	ENSG00000129116	PALLD	ENSG00000046653	GPM6B	ENSG00000070601	FRMPD1
ENSG00000140835	CHST4	ENSG00000102531	FNDC3A	ENSG00000168079	SCARA5	ENSG00000135722	FBXL8	ENSG00000151532	VTI1A
ENSG00000107611	CUBN	ENSG00000138035	PNPT1	ENSG00000144228	SPOPL	ENSG00000158022	TRIM63	ENSG00000140798	ABCC12
ENSG00000179981	TSHZ1	ENSG00000140391	TSPAN3	ENSG00000139174	PRICKLE1	ENSG00000112739	PRPF4B	ENSG00000077097	TOP2B
ENSG00000084754	HADHA	ENSG00000162736	NCSTN	ENSG00000150347	ARID5B	ENSG00000131711	MAP1B	ENSG00000123453	SARDH
ENSG00000074276	CDHR2	ENSG00000188176	SMTNL2	ENSG00000137824	RMDN3	ENSG00000111961	SASH1	ENSG00000105851	PIK3CG
ENSG00000148225	WDR31	ENSG00000104133	SPG11	ENSG00000123454	DBH			ENSG00000167619	TMEM145
ENSG00000100985	MMP9	ENSG00000179583	CIITA	ENSG00000149503	INCENP			ENSG00000074964	ARHGEF10L
ENSG00000023516	AKAP11	ENSG00000171551	ECEL1	ENSG00000112983	BRD8			ENSG00000127463	EMC1
ENSG00000077150	NFKB2	ENSG00000118689	FOXO3	ENSG00000140694	PARN			ENSG00000116147	TNR
ENSG00000142798	HSPG2	ENSG00000151914	DST	ENSG00000000460	C1orf112			ENSG00000172673	THEMIS
ENSG00000196878	LAMB3	ENSG00000197142	ACSL5	ENSG00000131725	WDR44			ENSG00000115306	SPTBN1
ENSG00000126254	RBM42	ENSG00000139304	PTPRQ	ENSG00000139505	MTMR6			ENSG00000115107	STEAP3
ENSG00000198198	SZT2	ENSG00000137414	FAM8A1	ENSG00000196497	IPO4			ENSG00000198793	MTOR
ENSG00000066923	STAG3	ENSG00000230124	ACBD6	ENSG00000180592	SKIDA1			ENSG00000116138	DNAJC16
ENSG00000165182	CXorf58	ENSG00000118482	PHF3	ENSG00000115966	ATF2			ENSG00000131473	ACLY
ENSG00000138587	MNS1	ENSG00000184634	MED12	ENSG00000162344	FGF19			ENSG00000138686	BBS7
ENSG00000205116	TMEM88B	ENSG00000125378	BMP4	ENSG00000075420	FNDC3B			ENSG00000156587	UBE2L6
ENSG00000139219	COL2A1	ENSG00000075275	CELSR1	ENSG00000113391	FAM172A			ENSG00000085733	CTTN
ENSG00000124787	RPP40	ENSG00000162813	BPNT1	ENSG00000101194	SLC17A9			ENSG00000170382	LRRN2
ENSG00000154553	PDLIM3	ENSG00000076944	STXBP2	ENSG00000152291	TGOLN2			ENSG00000118156	ZNF541
ENSG00000170006	TMEM154	ENSG00000167258	CDK12	ENSG00000079616	KIF22			ENSG00000140459	CYP11A1
ENSG00000120697	ALG5	ENSG00000137103	TMEM8B	ENSG00000112486	CCR6			ENSG00000110218	PANX1
ENSG00000100908	EMC9	ENSG00000164941	INTS8	ENSG00000115504	EHBP1			ENSG00000074657	ZNF532
ENSG00000119523	ALG2	ENSG00000196588	MRTFA	ENSG00000187838	PLSCR3			ENSG00000121064	SCPEP1
ENSG00000138080	EMILIN1	ENSG00000115568	ZNF142	ENSG00000164258	NDUFS4			ENSG00000148602	LRIT1
ENSG00000134265	NAPG	ENSG00000162614	NEXN	ENSG00000176658	MYO1D			ENSG00000185475	TMEM179B
ENSG00000122218	COPA	ENSG00000146416	AIG1	ENSG00000214686	IQCF6			ENSG00000242866	STRC
ENSG00000002726	AOC1	ENSG00000141560	FN3KRP	ENSG00000163960	UBXN7			ENSG00000172497	ACOT12
ENSG00000131203	IDO1	ENSG00000068650	ATP11A	ENSG00000135346	CGA			ENSG00000100503	NIN
ENSG00000205858	LRRC72	ENSG00000105792	CFAP69	ENSG00000123094	RASSF8			ENSG00000149972	CNTN5
ENSG00000163803	PLB1	ENSG00000179600	GPHB5	ENSG00000140459	CYP11A1			ENSG00000148158	SNX30
ENSG00000022277	RTF2	ENSG00000145832	SLC25A48	ENSG00000125810	CD93			ENSG00000124226	RNF114
ENSG00000180878	C11orf42	ENSG00000109705	NKX3-2	ENSG00000110851	PRDM4			ENSG00000174840	PDE12
ENSG00000104142	VPS18	ENSG00000187715	KBTBD12	ENSG00000100207	TCF20			ENSG00000174243	DDX23
ENSG00000065457	ADAT1	ENSG00000177169	ULK1	ENSG00000050438	SLC4A8			ENSG00000073910	FRY
ENSG00000119509	INVS	ENSG00000198408	OGA	ENSG00000183072	NKX2-5			ENSG00000185418	TARS3
ENSG00000136111	TBC1D4	ENSG00000164142	FAM160A1	ENSG00000068079	IFI35			ENSG00000131126	TEX101
ENSG00000243284	VSIG8	ENSG00000184828	ZBTB7C	ENSG00000158270	COLEC12			ENSG00000033800	PIAS1
ENSG00000121281	ADCY7	ENSG00000133056	PIK3C2B	ENSG00000168890	TMEM150A			ENSG00000115226	FNDC4
ENSG00000125430	HS3ST3B1	ENSG00000088451	TGDS	ENSG00000116539	ASH1L			ENSG00000172575	RASGRP1
ENSG00000116138	DNAJC16	ENSG00000163848	ZNF148	ENSG00000112319	EYA4			ENSG00000137710	RDX
ENSG00000049239	H6PD	ENSG00000164039	BDH2	ENSG00000170382	LRRN2			ENSG00000126858	RHOT1
ENSG00000077984	CST7	ENSG00000197912	SPG7	ENSG00000110888	CAPRIN2			ENSG00000143847	PPFIA4
ENSG00000167995	BEST1	ENSG00000131055	COX4I2	ENSG00000166016	ABTB2			ENSG00000180720	CHRM4
ENSG00000183615	FAM167B	ENSG00000162882	HAAO	ENSG00000154845	PPP4R1			ENSG00000130338	TULP4
ENSG00000132424	PNISR	ENSG00000100985	MMP9	ENSG00000148358	GPR107			ENSG00000183615	FAM167B
ENSG00000097021	ACOT7	ENSG00000131910	NR0B2	ENSG00000106025	TSPAN12			ENSG00000144283	PKP4
ENSG00000134318	ROCK2	ENSG00000148334	PTGES2	ENSG00000143228	NUF2			ENSG00000116731	PRDM2
ENSG00000182872	RBM10	ENSG00000111667	USP5	ENSG00000133962	CATSPERB			ENSG00000117036	ETV3
ENSG00000120215	MLANA	ENSG00000125863	MKKS	ENSG00000007541	PIGQ			ENSG00000131747	TOP2A
ENSG00000148655	LRMDA			ENSG00000163516	ANKZF1			ENSG00000130749	ZC3H4
ENSG00000173391	OLR1			ENSG00000178252	WDR6			ENSG00000114021	NIT2
ENSG00000106477	CEP41			ENSG00000116260	QSOX1			ENSG00000165698	SPACA9
ENSG00000135842	NIBAN1			ENSG00000134109	EDEM1			ENSG00000198911	SREBF2
ENSG00000178125	PPP1R42			ENSG00000110514	MADD			ENSG00000094963	FMO2
ENSG00000085733	CTTN			ENSG00000160256	FAM207A			ENSG00000004777	ARHGAP33
ENSG00000179409	GEMIN4			ENSG00000164237	CMBL			ENSG00000125386	FAM193A
ENSG00000155016	CYP2U1			ENSG00000069998	HDHD5			ENSG00000130713	EXOSC2
ENSG00000170374	SP7			ENSG00000170482	SLC23A1			ENSG00000170445	HARS1
ENSG00000120256	LRP11			ENSG00000197081	IGF2R			ENSG00000130813	SHFL
ENSG00000140323	DISP2			ENSG00000183207	RUVBL2			ENSG00000124151	NCOA3
ENSG00000034533	ASTE1			ENSG00000171621	SPSB1			ENSG00000067221	STOML1
ENSG00000186532	SMYD4			ENSG00000184271	POU6F1			ENSG00000102393	GLA
ENSG00000152291	TGOLN2			ENSG00000106633	GCK			ENSG00000092148	HECTD1
ENSG00000019505	SYT13			ENSG00000133980	VRTN			ENSG00000184156	KCNQ3
ENSG00000038219	BOD1L1			ENSG00000170921	TANC2			ENSG00000115232	ITGA4
ENSG00000105520	PLPPR2			ENSG00000179889	PDXDC1			ENSG00000097096	SYDE2
ENSG00000133106	EPSTI1			ENSG00000177076	ACER2			ENSG00000135318	NT5E
ENSG00000186648	CARMIL3			ENSG00000005700	IBTK			ENSG00000108010	GLRX3
ENSG00000124201	ZNFX1			ENSG00000127928	GNGT1			ENSG00000046653	GPM6B
ENSG00000136867	SLC31A2			ENSG00000104980	TIMM44			ENSG00000166295	ANAPC16
ENSG00000161542	PRPSAP1			ENSG00000135049	AGTPBP1			ENSG00000116874	WARS2
ENSG00000068079	IFI35			ENSG00000070061	ELP1			ENSG00000123338	NCKAP1L
ENSG00000185219	ZNF445			ENSG00000143442	POGZ			ENSG00000023287	RB1CC1
ENSG00000133710	SPINK5			ENSG00000163214	DHX57			ENSG00000096433	ITPR3
ENSG00000222011	FAM185A			ENSG00000108883	EFTUD2			ENSG00000072315	TRPC5
ENSG00000161850	KRT82			ENSG00000119913	TECTB			ENSG00000198780	FAM169A
ENSG00000138496	PARP9			ENSG00000161618	ALDH16A1			ENSG00000144747	TMF1
ENSG00000142677	IL22RA1			ENSG00000120278	PLEKHG1			ENSG00000168003	SLC3A2
ENSG00000117525	F3			ENSG00000124920	MYRF			ENSG00000255181	CCDC166
ENSG00000164175	SLC45A2			ENSG00000136144	RCBTB1			ENSG00000176542	USF3
ENSG00000143228	NUF2			ENSG00000104907	TRMT1			ENSG00000139874	SSTR1
ENSG00000107957	SH3PXD2A			ENSG00000100325	ASCC2			ENSG00000110048	OSBP
ENSG00000139988	RDH12			ENSG00000163468	CCT3			ENSG00000145982	FARS2
ENSG00000145545	SRD5A1			ENSG00000162068	NTN3			ENSG00000188763	FZD9
ENSG00000214447	FAM187A			ENSG00000142655	PEX14			ENSG00000159200	RCAN1
ENSG00000072786	STK10			ENSG00000213397	HAUS7			ENSG00000131808	FSHB
ENSG00000168542	COL3A1			ENSG00000116288	PARK7			ENSG00000038295	TLL1
ENSG00000001617	SEMA3F			ENSG00000171777	RASGRP4			ENSG00000213199	ASIC3
ENSG00000109132	PHOX2B			ENSG00000161992	PRR35			ENSG00000132259	CNGA4
ENSG00000004660	CAMKK1			ENSG00000119596	YLPM1			ENSG00000150403	TMCO3
ENSG00000157211	CDCP2			ENSG00000155850	SLC26A2			ENSG00000094914	AAAS
ENSG00000154025	SLC5A10			ENSG00000173376	NDNF			ENSG00000012963	UBR7
ENSG00000111335	OAS2			ENSG00000157613	CREB3L1			ENSG00000134153	EMC7
ENSG00000108389	MTMR4			ENSG00000111737	RAB35			ENSG00000134982	APC
ENSG00000105127	AKAP8			ENSG00000133393	CEP20			ENSG00000111906	HDDC2
ENSG00000074696	HACD3			ENSG00000100889	PCK2			ENSG00000073792	IGF2BP2
ENSG00000124006	OBSL1			ENSG00000128652	HOXD3			ENSG00000163154	TNFAIP8L2
ENSG00000083720	OXCT1			ENSG00000172766	NAA16			ENSG00000186501	TMEM222
ENSG00000080345	RIF1			ENSG00000166130	IKBIP			ENSG00000116183	PAPPA2
ENSG00000126787	DLGAP5			ENSG00000166963	MAP1A			ENSG00000154438	ASZ1
ENSG00000135828	RNASEL			ENSG00000166261	ZNF202			ENSG00000154027	AK5
ENSG00000050165	DKK3			ENSG00000140521	POLG			ENSG00000168010	ATG16L2
ENSG00000143164	DCAF6			ENSG00000129933	MAU2			ENSG00000165406	MARCHF8
ENSG00000186439	TRDN			ENSG00000151014	NOCT			ENSG00000156650	KAT6B
ENSG00000070915	SLC12A3			ENSG00000081181	ARG2			ENSG00000092140	G2E3
ENSG00000103316	CRYM			ENSG00000151491	EPS8			ENSG00000104517	UBR5
ENSG00000102904	TSNAXIP1			ENSG00000163359	COL6A3			ENSG00000108370	RGS9
ENSG00000055955	ITIH4			ENSG00000134371	CDC73			ENSG00000109534	GAR1
ENSG00000125675	GRIA3			ENSG00000163508	EOMES			ENSG00000139973	SYT16
ENSG00000170231	FABP6			ENSG00000154133	ROBO4			ENSG00000181472	ZBTB2
ENSG00000171100	MTM1			ENSG00000025156	HSF2			ENSG00000123171	CCDC70
ENSG00000213995	NAXD			ENSG00000188501	LCTL			ENSG00000180209	MYLPF
ENSG00000241058	NSUN6			ENSG00000167074	TEF			ENSG00000071462	BUD23
ENSG00000138193	PLCE1			ENSG00000006468	ETV1			ENSG00000163344	PMVK
ENSG00000122194	PLG			ENSG00000111790	FGFR1OP2			ENSG00000161021	MAML1
ENSG00000175727	MLXIP			ENSG00000168143	FAM83B			ENSG00000138640	FAM13A
ENSG00000100053	CRYBB3			ENSG00000069399	BCL3			ENSG00000173406	DAB1
ENSG00000167208	SNX20			ENSG00000155659	VSIG4			ENSG00000119685	TTLL5
ENSG00000085117	CD82			ENSG00000101347	SAMHD1			ENSG00000198843	SELENOT
ENSG00000151914	DST			ENSG00000167972	ABCA3			ENSG00000144460	NYAP2
ENSG00000144045	DQX1			ENSG00000169641	LUZP1			ENSG00000070778	PTPN21
ENSG00000164904	ALDH7A1			ENSG00000115464	USP34			ENSG00000141404	GNAL
ENSG00000163421	PROK2			ENSG00000103479	RBL2			ENSG00000122482	ZNF644
ENSG00000041515	MYO16			ENSG00000094914	AAAS			ENSG00000175216	CKAP5
ENSG00000135903	PAX3			ENSG00000184445	KNTC1			ENSG00000183826	BTBD9
ENSG00000117013	KCNQ4			ENSG00000153902	LGI4			ENSG00000100433	KCNK10
ENSG00000000005	TNMD			ENSG00000121057	AKAP1			ENSG00000101958	GLRA2
ENSG00000099139	PCSK5			ENSG00000181830	SLC35C1			ENSG00000128731	HERC2
ENSG00000140853	NLRC5			ENSG00000123171	CCDC70			ENSG00000090372	STRN4
ENSG00000167767	KRT80			ENSG00000081189	MEF2C			ENSG00000163645	ERICH6
ENSG00000080573	COL5A3			ENSG00000107611	CUBN			ENSG00000065534	MYLK
ENSG00000163959	SLC51A			ENSG00000174516	PELI3			ENSG00000124788	ATXN1
ENSG00000250305	TRMT9B			ENSG00000136870	ZNF189			ENSG00000102452	NALCN
ENSG00000079432	CIC			ENSG00000167721	TSR1			ENSG00000041515	MYO16
ENSG00000178896	EXOSC4			ENSG00000136122	BORA			ENSG00000118873	RAB3GAP2
ENSG00000164307	ERAP1			ENSG00000121152	NCAPH			ENSG00000121764	HCRTR1
ENSG00000163596	ICA1L			ENSG00000100416	TRMU			ENSG00000198554	WDHD1
ENSG00000138160	KIF11			ENSG00000167491	GATAD2A			ENSG00000284862	CCDC39
ENSG00000165821	SALL2			ENSG00000065609	SNAP91			ENSG00000114446	IFT57
ENSG00000001626	CFTR			ENSG00000005981	ASB4			ENSG00000163655	GMPS
ENSG00000174718	RESF1			ENSG00000196652	ZKSCAN5			ENSG00000111652	COPS7A
ENSG00000165478	HEPACAM			ENSG00000171462	DLK2			ENSG00000068305	MEF2A
ENSG00000116337	AMPD2			ENSG00000136929	HEMGN			ENSG00000107518	ATRNL1
ENSG00000101425	BPI			ENSG00000143514	TP53BP2			ENSG00000123636	BAZ2B
ENSG00000157856	DRC1			ENSG00000173548	SNX33			ENSG00000163166	IWS1
ENSG00000135631	RAB11FIP5			ENSG00000178395	CCDC185			ENSG00000140443	IGF1R
ENSG00000138686	BBS7			ENSG00000108821	COL1A1			ENSG00000164168	TMEM184C
ENSG00000163814	CDCP1			ENSG00000039560	RAI14			ENSG00000106105	GARS1
ENSG00000128011	LRFN1			ENSG00000105520	PLPPR2			ENSG00000179094	PER1
ENSG00000112983	BRD8			ENSG00000139613	SMARCC2			ENSG00000104447	TRPS1
ENSG00000123485	HJURP			ENSG00000166971	AKTIP			ENSG00000141279	NPEPPS
ENSG00000159648	TEPP			ENSG00000164197	RNF180			ENSG00000146070	PLA2G7
ENSG00000023734	STRAP			ENSG00000103222	ABCC1			ENSG00000087301	TXNDC16
ENSG00000173638	SLC19A1			ENSG00000002726	AOC1			ENSG00000205678	TECRL
ENSG00000187122	SLIT1			ENSG00000113302	IL12B			ENSG00000124067	SLC12A4
ENSG00000185860	CCDC190			ENSG00000198026	ZNF335			ENSG00000162728	KCNJ9
ENSG00000204843	DCTN1			ENSG00000198795	ZNF521			ENSG00000114491	UMPS
ENSG00000156574	NODAL			ENSG00000160688	FLAD1			ENSG00000106012	IQCE
ENSG00000128585	MKLN1			ENSG00000121903	ZSCAN20			ENSG00000152670	DDX4
ENSG00000138629	UBL7			ENSG00000099899	TRMT2A			ENSG00000130052	STARD8
ENSG00000151503	NCAPD3			ENSG00000102921	N4BP1			ENSG00000129595	EPB41L4A
ENSG00000141665	FBXO15			ENSG00000147162	OGT			ENSG00000130368	MAS1
ENSG00000147488	ST18			ENSG00000164649	CDCA7L			ENSG00000155636	RBM45
ENSG00000115486	GGCX			ENSG00000151500	THYN1			ENSG00000106415	GLCCI1
ENSG00000156304	SCAF4			ENSG00000140939	NOL3			ENSG00000135740	SLC9A5
ENSG00000151623	NR3C2			ENSG00000114062	UBE3A			ENSG00000119777	TMEM214
ENSG00000165813	CCDC186			ENSG00000077984	CST7			ENSG00000170891	CYTL1
ENSG00000158955	WNT9B			ENSG00000164776	PHKG1			ENSG00000186487	MYT1L
ENSG00000119771	KLHL29			ENSG00000171793	CTPS1			ENSG00000139636	LMBR1L
ENSG00000105053	VRK3			ENSG00000103343	ZNF174			ENSG00000085449	WDFY1
ENSG00000082258	CCNT2			ENSG00000187772	LIN28B			ENSG00000111262	KCNA1
ENSG00000140521	POLG			ENSG00000181192	DHTKD1			ENSG00000125266	EFNB2
ENSG00000101181	MTG2			ENSG00000123485	HJURP			ENSG00000132510	KDM6B
ENSG00000147687	TATDN1			ENSG00000163472	TMEM79			ENSG00000138079	SLC3A1
ENSG00000138792	ENPEP			ENSG00000182752	PAPPA			ENSG00000047621	C12orf4
ENSG00000157368	IL34			ENSG00000008405	CRY1			ENSG00000141497	ZMYND15
ENSG00000103534	TMC5			ENSG00000169427	KCNK9			ENSG00000176204	LRRTM4
ENSG00000166483	WEE1			ENSG00000095397	WHRN			ENSG00000131470	PSMC3IP
ENSG00000119943	PYROXD2			ENSG00000184661	CDCA2			ENSG00000188620	HMX3
ENSG00000135476	ESPL1			ENSG00000198081	ZBTB14			ENSG00000156239	N6AMT1
ENSG00000152104	PTPN14			ENSG00000027644	INSRR			ENSG00000167037	SGSM1
ENSG00000198369	SPRED2			ENSG00000107077	KDM4C			ENSG00000174175	SELP
ENSG00000108576	SLC6A4			ENSG00000125945	ZNF436			ENSG00000148600	CDHR1
ENSG00000087258	GNAO1			ENSG00000141431	ASXL3			ENSG00000173898	SPTBN2
ENSG00000117475	BLZF1			ENSG00000112769	LAMA4			ENSG00000143793	C1orf35
ENSG00000158966	CACHD1			ENSG00000169946	ZFPM2			ENSG00000151612	ZNF827
ENSG00000104714	ERICH1			ENSG00000138688	KIAA1109			ENSG00000055332	EIF2AK2
ENSG00000173662	TAS1R1			ENSG00000128585	MKLN1			ENSG00000257093	DENND11
ENSG00000061656	SPAG4			ENSG00000115461	IGFBP5			ENSG00000148948	LRRC4C
ENSG00000104375	STK3			ENSG00000154920	EME1			ENSG00000197576	HOXA4
ENSG00000108797	CNTNAP1			ENSG00000089472	HEPH			ENSG00000146670	CDCA5
ENSG00000155659	VSIG4			ENSG00000153339	TRAPPC8			ENSG00000146592	CREB5
ENSG00000113070	HBEGF			ENSG00000161057	PSMC2			ENSG00000066739	ATG2B
ENSG00000184560	SPEM2			ENSG00000162231	NXF1			ENSG00000114480	GBE1
ENSG00000114686	MRPL3			ENSG00000185585	OLFML2A			ENSG00000146090	RASGEF1C
ENSG00000077942	FBLN1			ENSG00000137497	NUMA1			ENSG00000109079	TNFAIP1
ENSG00000204952	FBXO47			ENSG00000164535	DAGLB			ENSG00000185052	SLC24A3
ENSG00000103043	VAC14			ENSG00000127472	PLA2G5			ENSG00000158301	GPRASP2
ENSG00000119596	YLPM1			ENSG00000111647	UHRF1BP1L			ENSG00000139220	PPFIA2
ENSG00000185339	TCN2			ENSG00000126254	RBM42			ENSG00000078061	ARAF
ENSG00000157617	C2CD2			ENSG00000103485	QPRT			ENSG00000160131	VMA21
ENSG00000032444	PNPLA6			ENSG00000112659	CUL9			ENSG00000183773	AIFM3
ENSG00000146463	ZMYM4			ENSG00000143537	ADAM15			ENSG00000197102	DYNC1H1
ENSG00000175894	TSPEAR			ENSG00000157259	GATAD1			ENSG00000137766	UNC13C
				ENSG00000136068	FLNB			ENSG00000175662	TOM1L2
				ENSG00000137976	DNASE2B			ENSG00000171467	ZNF318
				ENSG00000126804	ZBTB1			ENSG00000078687	TNRC6C
				ENSG00000149599	DUSP15			ENSG00000140320	BAHD1
				ENSG00000072864	NDE1			ENSG00000081913	PHLPP1
				ENSG00000141665	FBXO15			ENSG00000111530	CAND1
				ENSG00000140835	CHST4			ENSG00000127481	UBR4
				ENSG00000118496	FBXO30			ENSG00000108576	SLC6A4
				ENSG00000119718	EIF2B2			ENSG00000133687	TMTC1
				ENSG00000061676	NCKAP1			ENSG00000047188	YTHDC2
				ENSG00000121068	TBX2			ENSG00000173402	DAG1
				ENSG00000091656	ZFHX4			ENSG00000198682	PAPSS2
				ENSG00000157191	NECAP2			ENSG00000163328	GPR155
				ENSG00000106608	URGCP			ENSG00000166401	SERPINB8
				ENSG00000141639	MAPK4			ENSG00000070159	PTPN3
				ENSG00000090686	USP48			ENSG00000127995	CASD1
				ENSG00000177311	ZBTB38			ENSG00000126950	TMEM35A
				ENSG00000143443	C1orf56			ENSG00000100842	EFS
				ENSG00000165219	GAPVD1			ENSG00000118762	PKD2
				ENSG00000139514	SLC7A1			ENSG00000243725	TTC4
				ENSG00000070915	SLC12A3			ENSG00000078725	BRINP1
				ENSG00000072778	ACADVL			ENSG00000105982	RNF32
				ENSG00000023734	STRAP			ENSG00000091436	MAP3K20
				ENSG00000125378	BMP4			ENSG00000129116	PALLD
				ENSG00000171467	ZNF318			ENSG00000104643	MTMR9
				ENSG00000148356	LRSAM1			ENSG00000156414	TDRD9
				ENSG00000110429	FBXO3			ENSG00000196083	IL1RAP
				ENSG00000181045	SLC26A11			ENSG00000131023	LATS1
				ENSG00000214655	ZSWIM8			ENSG00000163394	CCKAR
				ENSG00000108055	SMC3			ENSG00000197183	NOL4L
				ENSG00000178691	SUZ12			ENSG00000110075	PPP6R3
				ENSG00000144909	OSBPL11			ENSG00000142627	EPHA2
				ENSG00000166448	TMEM130			ENSG00000138180	CEP55
				ENSG00000181350	LRRC75A			ENSG00000103742	IGDCC4
				ENSG00000132294	EFR3A			ENSG00000084774	CAD
				ENSG00000161594	KLHL10			ENSG00000156453	PCDH1
				ENSG00000055609	KMT2C			ENSG00000090006	LTBP4
				ENSG00000135903	PAX3			ENSG00000129197	RPAIN
				ENSG00000167566	NCKAP5L			ENSG00000112739	PRPF4B
				ENSG00000184860	SDR42E1			ENSG00000154025	SLC5A10
				ENSG00000149823	VPS51			ENSG00000145536	ADAMTS16
				ENSG00000069702	TGFBR3			ENSG00000147459	DOCK5
				ENSG00000074276	CDHR2			ENSG00000166689	PLEKHA7
				ENSG00000135473	PAN2			ENSG00000055609	KMT2C
								ENSG00000170439	METTL7B
								ENSG00000087494	PTHLH
								ENSG00000118965	WDR35
								ENSG00000250305	TRMT9B
								ENSG00000198919	DZIP3
								ENSG00000139304	PTPRQ
								ENSG00000127603	MACF1
								ENSG00000153922	CHD1
								ENSG00000134452	FBH1
								ENSG00000163743	RCHY1
								ENSG00000182541	LIMK2
								ENSG00000100055	CYTH4
								ENSG00000156395	SORCS3
								ENSG00000009694	TENM1
								ENSG00000117707	PROX1
								ENSG00000136628	EPRS1
								ENSG00000165288	BRWD3
								ENSG00000180104	EXOC3
								ENSG00000143797	MBOAT2
								ENSG00000167881	SRP68
								ENSG00000145808	ADAMTS19
								ENSG00000121853	GHSR
								ENSG00000147432	CHRNB3
								ENSG00000134873	CLDN10
								ENSG00000197181	PIWIL2
								ENSG00000112562	SMOC2
								ENSG00000106018	VIPR2
								ENSG00000147592	LACTB2
								ENSG00000137831	UACA
								ENSG00000104731	KLHDC4
								ENSG00000145198	VWA5B2
								ENSG00000143147	GPR161
								ENSG00000006025	OSBPL7
								ENSG00000152822	GRM1
								ENSG00000187672	ERC2
								ENSG00000125845	BMP2
								ENSG00000091157	WDR7
								ENSG00000068784	SRBD1
								ENSG00000167566	NCKAP5L
								ENSG00000166260	COX11
								ENSG00000076685	NT5C2
								ENSG00000114423	CBLB
								ENSG00000187955	COL14A1
								ENSG00000158560	DYNC1I1
								ENSG00000169884	WNT10B
								ENSG00000147113	DIPK2B
								ENSG00000099204	ABLIM1
								ENSG00000145780	FEM1C
								ENSG00000165194	PCDH19
								ENSG00000139915	MDGA2
								ENSG00000236980	C3orf84
								ENSG00000162927	PUS10
								ENSG00000136169	SETDB2
								ENSG00000183840	GPR39
								ENSG00000010017	RANBP9
								ENSG00000139354	GAS2L3
								ENSG00000110497	AMBRA1
								ENSG00000204248	COL11A2
								ENSG00000100335	MIEF1
								ENSG00000138698	RAP1GDS1
								ENSG00000154734	ADAMTS1
								ENSG00000163378	EOGT
								ENSG00000008283	CYB561
								ENSG00000152503	TRIM36
								ENSG00000100095	SEZ6L
								ENSG00000173320	STOX2
								ENSG00000196376	SLC35F1
								ENSG00000135540	NHSL1
								ENSG00000088930	XRN2
								ENSG00000151690	MFSD6
								ENSG00000122432	SPATA1
								ENSG00000128617	OPN1SW
								ENSG00000142973	CYP4B1
								ENSG00000073803	MAP3K13
								ENSG00000166326	TRIM44
								ENSG00000012048	BRCA1
								ENSG00000163389	POGLUT1
								ENSG00000181690	PLAG1
								ENSG00000134532	SOX5
								ENSG00000178498	DTX3

## Sheet: Table S7 
Supplementary Table S7. The signiﬁcantly enriched terms for expanded genes in muskrat and musk deer.
Supplementary Table S7A. The signiﬁcantly enriched terms for expanded genes in musk deer.
#Term	Database	ID	Input number	Background number	P-Value	Corrected P-Value	Input	KEGG_ID/KO	Entrez_ID	Hyperlink
Olfactory transduction	KEGG PATHWAY	hsa04740	186	448	1.21e-169	5.72e-167	Mberchr25T0440|MberContig577T0003|MberContig577T0001|Mberchr25T0406|MberContig163T0003|Mberchr18T0456|Mberchr18T0788|Mberchr8T0773|Mberchr8T0771|Mberchr11T0492|MberContig234T0001|Mberchr11T0970|MberContig270T0001|Mberchr9T0327|MberContig4T0006|MberContig447T0001|Mberchr11T0496|Mberchr8T1306|Mberchr8T1307|Mberchr8T1308|Mberchr25T0706|MberContig33T0003|MberContig93T0003|MberContig33T0005|MberContig…	hsa:391211|hsa:390429|hsa:283617|hsa:26658|hsa:390439|hsa:283110|hsa:219469|hsa:343173|hsa:343173|hsa:390439|hsa:79544|hsa:283617|hsa:390437|hsa:138883|hsa:390648|hsa:440153|hsa:390433|hsa:343173|hsa:343173|hsa:343173|hsa:81469|hsa:122742|hsa:283617|hsa:390439|hsa:390437|hsa:119749|hsa:256144|hsa:283093|hsa:403257|hsa:134083|hsa:119749|hsa:340980|hsa:390067|hsa:390067|hsa:390067|hsa:283297|hsa:39…	391211|390429|283617|26658|390439|283110|219469|343173|343173|390439|79544|283617|390437|138883|390648|440153|390433|343173|343173|343173|81469|122742|283617|390439|390437|119749|256144|283093|403257|134083|119749|340980|390067|390067|390067|283297|391194|127062|440153|144124|390429|256144|403257|119749|144124|119749|391211|81341|144124|121364|122742|119749|122742|283617|138883|283617|390429|2830…	http://www.genome.jp/kegg-bin/show_pathway?hsa04740/hsa:403257%09red/hsa:283093%09red/hsa:390648%09red/hsa:390429%09red/hsa:134083%09red/hsa:144124%09red/hsa:283110%09red/hsa:256144%09red/hsa:283617%09red/hsa:81341%09red/hsa:390067%09red/hsa:81472%09red/hsa:4992%09red/hsa:119749%09red/hsa:442191%09red/hsa:26735%09red/hsa:122742%09red/hsa:390439%09red/hsa:283297%09red/hsa:390437%09red/hsa:390431%0…
Olfactory Signaling Pathway	Reactome	R-HSA-381753	156	393	1.68e-138	3.98e-136	MberContig577T0003|Mberchr25T0406|MberContig163T0003|Mberchr18T0456|Mberchr18T0788|Mberchr8T0773|Mberchr8T0771|Mberchr11T0492|MberContig234T0001|MberContig270T0001|Mberchr9T0327|Mberchr11T0496|Mberchr8T1306|Mberchr8T1307|Mberchr8T1308|MberContig33T0003|MberContig33T0005|MberContig33T0004|MberContig213T0006|MberContig508T0001|MberContig508T0003|MberContig508T0005|MberContig508T0004|Mberchr18T0428|…	hsa:390429|hsa:26658|hsa:390439|hsa:283110|hsa:219469|hsa:343173|hsa:343173|hsa:390439|hsa:79544|hsa:390437|hsa:138883|hsa:390433|hsa:343173|hsa:343173|hsa:343173|hsa:122742|hsa:390439|hsa:390437|hsa:119749|hsa:256144|hsa:283093|hsa:283093|hsa:119749|hsa:340980|hsa:390067|hsa:390067|hsa:390067|hsa:283297|hsa:391194|hsa:127062|hsa:144124|hsa:390429|hsa:256144|hsa:119749|hsa:144124|hsa:119749|hsa:3…	390429|26658|390439|283110|219469|343173|343173|390439|79544|390437|138883|390433|343173|343173|343173|122742|390439|390437|119749|256144|283093|283093|119749|340980|390067|390067|390067|283297|391194|127062|144124|390429|256144|119749|144124|119749|391211|81341|144124|121364|122742|119749|122742|138883|390429|134083|390067|390067|4992|390439|122742|122742|390433|256144|122742|390429|390437|39043…	http://www.reactome.org/cgi-bin/eventbrowser_st_id?ST_ID=R-HSA-381753
G alpha (s) signalling events	Reactome	R-HSA-418555	156	536	1.25e-118	2.22e-116	MberContig577T0003|Mberchr25T0406|MberContig163T0003|Mberchr18T0456|Mberchr18T0788|Mberchr8T0773|Mberchr8T0771|Mberchr11T0492|MberContig234T0001|MberContig270T0001|Mberchr9T0327|Mberchr11T0496|Mberchr8T1306|Mberchr8T1307|Mberchr8T1308|MberContig33T0003|MberContig33T0005|MberContig33T0004|MberContig213T0006|MberContig508T0001|MberContig508T0003|MberContig508T0005|MberContig508T0004|Mberchr18T0428|…	hsa:390429|hsa:26658|hsa:390439|hsa:283110|hsa:219469|hsa:343173|hsa:343173|hsa:390439|hsa:79544|hsa:390437|hsa:138883|hsa:390433|hsa:343173|hsa:343173|hsa:343173|hsa:122742|hsa:390439|hsa:390437|hsa:119749|hsa:256144|hsa:283093|hsa:283093|hsa:119749|hsa:340980|hsa:390067|hsa:390067|hsa:390067|hsa:283297|hsa:391194|hsa:127062|hsa:144124|hsa:390429|hsa:256144|hsa:119749|hsa:144124|hsa:119749|hsa:3…	390429|26658|390439|283110|219469|343173|343173|390439|79544|390437|138883|390433|343173|343173|343173|122742|390439|390437|119749|256144|283093|283093|119749|340980|390067|390067|390067|283297|391194|127062|144124|390429|256144|119749|144124|119749|391211|81341|144124|121364|122742|119749|122742|138883|390429|134083|390067|390067|4992|390439|122742|122742|390433|256144|122742|390429|390437|39043…	http://www.reactome.org/cgi-bin/eventbrowser_st_id?ST_ID=R-HSA-418555
GPCR downstream signalling	Reactome	R-HSA-388396	158	1108	7.71e-76	1.1e-73	MberContig577T0003|Mberchr25T0406|MberContig163T0003|Mberchr18T0456|Mberchr18T0788|Mberchr8T0773|Mberchr8T0771|Mberchr11T0492|MberContig234T0001|MberContig270T0001|Mberchr9T0327|Mberchr11T0496|Mberchr8T1306|Mberchr8T1307|Mberchr8T1308|MberContig33T0003|MberContig33T0005|MberContig33T0004|MberContig213T0006|MberContig508T0001|MberContig508T0003|MberContig508T0005|MberContig508T0004|Mberchr18T0428|…	hsa:390429|hsa:26658|hsa:390439|hsa:283110|hsa:219469|hsa:343173|hsa:343173|hsa:390439|hsa:79544|hsa:390437|hsa:138883|hsa:390433|hsa:343173|hsa:343173|hsa:343173|hsa:122742|hsa:390439|hsa:390437|hsa:119749|hsa:256144|hsa:283093|hsa:283093|hsa:119749|hsa:340980|hsa:390067|hsa:390067|hsa:390067|hsa:283297|hsa:391194|hsa:127062|hsa:144124|hsa:390429|hsa:256144|hsa:119749|hsa:144124|hsa:119749|hsa:3…	390429|26658|390439|283110|219469|343173|343173|390439|79544|390437|138883|390433|343173|343173|343173|122742|390439|390437|119749|256144|283093|283093|119749|340980|390067|390067|390067|283297|391194|127062|144124|390429|256144|119749|144124|119749|391211|81341|144124|121364|122742|119749|122742|138883|390429|134083|390067|390067|4992|390439|122742|122742|390433|256144|122742|390429|390437|39043…	http://www.reactome.org/cgi-bin/eventbrowser_st_id?ST_ID=R-HSA-388396
Signaling by GPCR	Reactome	R-HSA-372790	158	1170	1.3e-72	1.68e-70	MberContig577T0003|Mberchr25T0406|MberContig163T0003|Mberchr18T0456|Mberchr18T0788|Mberchr8T0773|Mberchr8T0771|Mberchr11T0492|MberContig234T0001|MberContig270T0001|Mberchr9T0327|Mberchr11T0496|Mberchr8T1306|Mberchr8T1307|Mberchr8T1308|MberContig33T0003|MberContig33T0005|MberContig33T0004|MberContig213T0006|MberContig508T0001|MberContig508T0003|MberContig508T0005|MberContig508T0004|Mberchr18T0428|…	hsa:390429|hsa:26658|hsa:390439|hsa:283110|hsa:219469|hsa:343173|hsa:343173|hsa:390439|hsa:79544|hsa:390437|hsa:138883|hsa:390433|hsa:343173|hsa:343173|hsa:343173|hsa:122742|hsa:390439|hsa:390437|hsa:119749|hsa:256144|hsa:283093|hsa:283093|hsa:119749|hsa:340980|hsa:390067|hsa:390067|hsa:390067|hsa:283297|hsa:391194|hsa:127062|hsa:144124|hsa:390429|hsa:256144|hsa:119749|hsa:144124|hsa:119749|hsa:3…	390429|26658|390439|283110|219469|343173|343173|390439|79544|390437|138883|390433|343173|343173|343173|122742|390439|390437|119749|256144|283093|283093|119749|340980|390067|390067|390067|283297|391194|127062|144124|390429|256144|119749|144124|119749|391211|81341|144124|121364|122742|119749|122742|138883|390429|134083|390067|390067|4992|390439|122742|122742|390433|256144|122742|390429|390437|39043…	http://www.reactome.org/cgi-bin/eventbrowser_st_id?ST_ID=R-HSA-372790
Peptide chain elongation	Reactome	R-HSA-156902	62	89	2.64e-69	2.69e-67	Mberchr23T0318|Mberchr5T0374|Mberchr23T0258|Mberchr1T0560|Mberchr7T0636|Mberchr1T0456|Mberchr2T0297|Mberchr14T0280|Mberchr17T0699|MberchrXT0947|Mberchr9T0752|Mberchr8T1074|Mberchr21T0200|Mberchr7T0503|Mberchr4T0673|Mberchr4T0672|Mberchr16T0179|Mberchr9T0283|Mberchr8T0986|Mberchr22T0416|Mberchr14T0358|Mberchr9T0872|Mberchr21T0747|Mberchr4T0508|MberchrXT0739|MberchrYT0164|Mberchr25T0131|Mberchr22T0…	hsa:6129|hsa:6168|hsa:6147|hsa:6129|hsa:6160|hsa:6147|hsa:6160|hsa:6224|hsa:6208|hsa:6129|hsa:6136|hsa:6208|hsa:6147|hsa:6147|hsa:9045|hsa:9045|hsa:6147|hsa:11224|hsa:3921|hsa:6168|hsa:6136|hsa:11224|hsa:6147|hsa:6217|hsa:6160|hsa:4736|hsa:6147|hsa:6217|hsa:6141|hsa:6168|hsa:6169|hsa:6136|hsa:6136|hsa:6189|hsa:6189|hsa:6136|hsa:6129|hsa:6147|hsa:6136|hsa:6136|hsa:3921|hsa:9045|hsa:6147|hsa:6217|h…	6129|6168|6147|6129|6160|6147|6160|6224|6208|6129|6136|6208|6147|6147|9045|9045|6147|11224|3921|6168|6136|11224|6147|6217|6160|4736|6147|6217|6141|6168|6169|6136|6136|6189|6189|6136|6129|6147|6136|6136|3921|9045|6147|6217|6168|6147|6208|6168|6160|6189|6141|11224|6129|6168|4736|6147|6141|6129|6147|6129|6160|6136|	http://www.reactome.org/cgi-bin/eventbrowser_st_id?ST_ID=R-HSA-156902
Viral mRNA Translation	Reactome	R-HSA-192823	62	89	2.64e-69	2.69e-67	Mberchr23T0318|Mberchr5T0374|Mberchr23T0258|Mberchr1T0560|Mberchr7T0636|Mberchr1T0456|Mberchr2T0297|Mberchr14T0280|Mberchr17T0699|MberchrXT0947|Mberchr9T0752|Mberchr8T1074|Mberchr21T0200|Mberchr7T0503|Mberchr4T0673|Mberchr4T0672|Mberchr16T0179|Mberchr9T0283|Mberchr8T0986|Mberchr22T0416|Mberchr14T0358|Mberchr9T0872|Mberchr21T0747|Mberchr4T0508|MberchrXT0739|MberchrYT0164|Mberchr25T0131|Mberchr22T0…	hsa:6129|hsa:6168|hsa:6147|hsa:6129|hsa:6160|hsa:6147|hsa:6160|hsa:6224|hsa:6208|hsa:6129|hsa:6136|hsa:6208|hsa:6147|hsa:6147|hsa:9045|hsa:9045|hsa:6147|hsa:11224|hsa:3921|hsa:6168|hsa:6136|hsa:11224|hsa:6147|hsa:6217|hsa:6160|hsa:4736|hsa:6147|hsa:6217|hsa:6141|hsa:6168|hsa:6169|hsa:6136|hsa:6136|hsa:6189|hsa:6189|hsa:6136|hsa:6129|hsa:6147|hsa:6136|hsa:6136|hsa:3921|hsa:9045|hsa:6147|hsa:6217|h…	6129|6168|6147|6129|6160|6147|6160|6224|6208|6129|6136|6208|6147|6147|9045|9045|6147|11224|3921|6168|6136|11224|6147|6217|6160|4736|6147|6217|6141|6168|6169|6136|6136|6189|6189|6136|6129|6147|6136|6136|3921|9045|6147|6217|6168|6147|6208|6168|6160|6189|6141|11224|6129|6168|4736|6147|6141|6129|6147|6129|6160|6136|	http://www.reactome.org/cgi-bin/eventbrowser_st_id?ST_ID=R-HSA-192823
Eukaryotic Translation Elongation	Reactome	R-HSA-156842	62	93	3.72e-68	3.12e-66	Mberchr23T0318|Mberchr5T0374|Mberchr23T0258|Mberchr1T0560|Mberchr7T0636|Mberchr1T0456|Mberchr2T0297|Mberchr14T0280|Mberchr17T0699|MberchrXT0947|Mberchr9T0752|Mberchr8T1074|Mberchr21T0200|Mberchr7T0503|Mberchr4T0673|Mberchr4T0672|Mberchr16T0179|Mberchr9T0283|Mberchr8T0986|Mberchr22T0416|Mberchr14T0358|Mberchr9T0872|Mberchr21T0747|Mberchr4T0508|MberchrXT0739|MberchrYT0164|Mberchr25T0131|Mberchr22T0…	hsa:6129|hsa:6168|hsa:6147|hsa:6129|hsa:6160|hsa:6147|hsa:6160|hsa:6224|hsa:6208|hsa:6129|hsa:6136|hsa:6208|hsa:6147|hsa:6147|hsa:9045|hsa:9045|hsa:6147|hsa:11224|hsa:3921|hsa:6168|hsa:6136|hsa:11224|hsa:6147|hsa:6217|hsa:6160|hsa:4736|hsa:6147|hsa:6217|hsa:6141|hsa:6168|hsa:6169|hsa:6136|hsa:6136|hsa:6189|hsa:6189|hsa:6136|hsa:6129|hsa:6147|hsa:6136|hsa:6136|hsa:3921|hsa:9045|hsa:6147|hsa:6217|h…	6129|6168|6147|6129|6160|6147|6160|6224|6208|6129|6136|6208|6147|6147|9045|9045|6147|11224|3921|6168|6136|11224|6147|6217|6160|4736|6147|6217|6141|6168|6169|6136|6136|6189|6189|6136|6129|6147|6136|6136|3921|9045|6147|6217|6168|6147|6208|6168|6160|6189|6141|11224|6129|6168|4736|6147|6141|6129|6147|6129|6160|6136|	http://www.reactome.org/cgi-bin/eventbrowser_st_id?ST_ID=R-HSA-156842
Selenocysteine synthesis	Reactome	R-HSA-2408557	62	93	3.72e-68	3.12e-66	Mberchr23T0318|Mberchr5T0374|Mberchr23T0258|Mberchr1T0560|Mberchr7T0636|Mberchr1T0456|Mberchr2T0297|Mberchr14T0280|Mberchr17T0699|MberchrXT0947|Mberchr9T0752|Mberchr8T1074|Mberchr21T0200|Mberchr7T0503|Mberchr4T0673|Mberchr4T0672|Mberchr16T0179|Mberchr9T0283|Mberchr8T0986|Mberchr22T0416|Mberchr14T0358|Mberchr9T0872|Mberchr21T0747|Mberchr4T0508|MberchrXT0739|MberchrYT0164|Mberchr25T0131|Mberchr22T0…	hsa:6129|hsa:6168|hsa:6147|hsa:6129|hsa:6160|hsa:6147|hsa:6160|hsa:6224|hsa:6208|hsa:6129|hsa:6136|hsa:6208|hsa:6147|hsa:6147|hsa:9045|hsa:9045|hsa:6147|hsa:11224|hsa:3921|hsa:6168|hsa:6136|hsa:11224|hsa:6147|hsa:6217|hsa:6160|hsa:4736|hsa:6147|hsa:6217|hsa:6141|hsa:6168|hsa:6169|hsa:6136|hsa:6136|hsa:6189|hsa:6189|hsa:6136|hsa:6129|hsa:6147|hsa:6136|hsa:6136|hsa:3921|hsa:9045|hsa:6147|hsa:6217|h…	6129|6168|6147|6129|6160|6147|6160|6224|6208|6129|6136|6208|6147|6147|9045|9045|6147|11224|3921|6168|6136|11224|6147|6217|6160|4736|6147|6217|6141|6168|6169|6136|6136|6189|6189|6136|6129|6147|6136|6136|3921|9045|6147|6217|6168|6147|6208|6168|6160|6189|6141|11224|6129|6168|4736|6147|6141|6129|6147|6129|6160|6136|	http://www.reactome.org/cgi-bin/eventbrowser_st_id?ST_ID=R-HSA-2408557
Eukaryotic Translation Termination	Reactome	R-HSA-72764	62	93	3.72e-68	3.12e-66	Mberchr23T0318|Mberchr5T0374|Mberchr23T0258|Mberchr1T0560|Mberchr7T0636|Mberchr1T0456|Mberchr2T0297|Mberchr14T0280|Mberchr17T0699|MberchrXT0947|Mberchr9T0752|Mberchr8T1074|Mberchr21T0200|Mberchr7T0503|Mberchr4T0673|Mberchr4T0672|Mberchr16T0179|Mberchr9T0283|Mberchr8T0986|Mberchr22T0416|Mberchr14T0358|Mberchr9T0872|Mberchr21T0747|Mberchr4T0508|MberchrXT0739|MberchrYT0164|Mberchr25T0131|Mberchr22T0…	hsa:6129|hsa:6168|hsa:6147|hsa:6129|hsa:6160|hsa:6147|hsa:6160|hsa:6224|hsa:6208|hsa:6129|hsa:6136|hsa:6208|hsa:6147|hsa:6147|hsa:9045|hsa:9045|hsa:6147|hsa:11224|hsa:3921|hsa:6168|hsa:6136|hsa:11224|hsa:6147|hsa:6217|hsa:6160|hsa:4736|hsa:6147|hsa:6217|hsa:6141|hsa:6168|hsa:6169|hsa:6136|hsa:6136|hsa:6189|hsa:6189|hsa:6136|hsa:6129|hsa:6147|hsa:6136|hsa:6136|hsa:3921|hsa:9045|hsa:6147|hsa:6217|h…	6129|6168|6147|6129|6160|6147|6160|6224|6208|6129|6136|6208|6147|6147|9045|9045|6147|11224|3921|6168|6136|11224|6147|6217|6160|4736|6147|6217|6141|6168|6169|6136|6136|6189|6189|6136|6129|6147|6136|6136|3921|9045|6147|6217|6168|6147|6208|6168|6160|6189|6141|11224|6129|6168|4736|6147|6141|6129|6147|6129|6160|6136|	http://www.reactome.org/cgi-bin/eventbrowser_st_id?ST_ID=R-HSA-72764
Nonsense Mediated Decay (NMD) independent of the Exon Junction Complex (EJC)	Reactome	R-HSA-975956	62	95	1.34e-67	1.06e-65	Mberchr23T0318|Mberchr5T0374|Mberchr23T0258|Mberchr1T0560|Mberchr7T0636|Mberchr1T0456|Mberchr2T0297|Mberchr14T0280|Mberchr17T0699|MberchrXT0947|Mberchr9T0752|Mberchr8T1074|Mberchr21T0200|Mberchr7T0503|Mberchr4T0673|Mberchr4T0672|Mberchr16T0179|Mberchr9T0283|Mberchr8T0986|Mberchr22T0416|Mberchr14T0358|Mberchr9T0872|Mberchr21T0747|Mberchr4T0508|MberchrXT0739|MberchrYT0164|Mberchr25T0131|Mberchr22T0…	hsa:6129|hsa:6168|hsa:6147|hsa:6129|hsa:6160|hsa:6147|hsa:6160|hsa:6224|hsa:6208|hsa:6129|hsa:6136|hsa:6208|hsa:6147|hsa:6147|hsa:9045|hsa:9045|hsa:6147|hsa:11224|hsa:3921|hsa:6168|hsa:6136|hsa:11224|hsa:6147|hsa:6217|hsa:6160|hsa:4736|hsa:6147|hsa:6217|hsa:6141|hsa:6168|hsa:6169|hsa:6136|hsa:6136|hsa:6189|hsa:6189|hsa:6136|hsa:6129|hsa:6147|hsa:6136|hsa:6136|hsa:3921|hsa:9045|hsa:6147|hsa:6217|h…	6129|6168|6147|6129|6160|6147|6160|6224|6208|6129|6136|6208|6147|6147|9045|9045|6147|11224|3921|6168|6136|11224|6147|6217|6160|4736|6147|6217|6141|6168|6169|6136|6136|6189|6189|6136|6129|6147|6136|6136|3921|9045|6147|6217|6168|6147|6208|6168|6160|6189|6141|11224|6129|6168|4736|6147|6141|6129|6147|6129|6160|6136|	http://www.reactome.org/cgi-bin/eventbrowser_st_id?ST_ID=R-HSA-975956
GTP hydrolysis and joining of the 60S ribosomal subunit	Reactome	R-HSA-72706	64	112	3.46e-66	2.59e-64	Mberchr23T0318|Mberchr5T0374|Mberchr23T0258|Mberchr1T0560|Mberchr7T0636|Mberchr1T0456|Mberchr2T0297|Mberchr14T0280|Mberchr17T0699|MberchrXT0947|Mberchr9T0752|Mberchr8T1074|Mberchr21T0200|Mberchr7T0503|Mberchr4T0673|Mberchr4T0672|Mberchr16T0179|Mberchr9T0283|Mberchr8T0986|Mberchr22T0416|Mberchr14T0358|Mberchr9T0872|Mberchr21T0747|Mberchr4T0508|MberchrXT0739|MberchrYT0164|Mberchr25T0131|Mberchr22T0…	hsa:6129|hsa:6168|hsa:6147|hsa:6129|hsa:6160|hsa:6147|hsa:6160|hsa:6224|hsa:6208|hsa:6129|hsa:6136|hsa:6208|hsa:6147|hsa:6147|hsa:9045|hsa:9045|hsa:6147|hsa:11224|hsa:3921|hsa:6168|hsa:6136|hsa:11224|hsa:6147|hsa:6217|hsa:6160|hsa:4736|hsa:6147|hsa:6217|hsa:6141|hsa:6168|hsa:6169|hsa:6136|hsa:6136|hsa:6189|hsa:6189|hsa:1983|hsa:6136|hsa:6129|hsa:6147|hsa:6136|hsa:6136|hsa:3921|hsa:9045|hsa:6147|h…	6129|6168|6147|6129|6160|6147|6160|6224|6208|6129|6136|6208|6147|6147|9045|9045|6147|11224|3921|6168|6136|11224|6147|6217|6160|4736|6147|6217|6141|6168|6169|6136|6136|6189|6189|1983|6136|6129|6147|6136|6136|3921|9045|6147|6217|1983|6168|6147|6208|6168|6160|6189|6141|11224|6129|6168|4736|6147|6141|6129|6147|6129|6160|6136|	http://www.reactome.org/cgi-bin/eventbrowser_st_id?ST_ID=R-HSA-72706
Formation of a pool of free 40S subunits	Reactome	R-HSA-72689	62	101	5.28e-66	3.76e-64	Mberchr23T0318|Mberchr5T0374|Mberchr23T0258|Mberchr1T0560|Mberchr7T0636|Mberchr1T0456|Mberchr2T0297|Mberchr14T0280|Mberchr17T0699|MberchrXT0947|Mberchr9T0752|Mberchr8T1074|Mberchr21T0200|Mberchr7T0503|Mberchr4T0673|Mberchr4T0672|Mberchr16T0179|Mberchr9T0283|Mberchr8T0986|Mberchr22T0416|Mberchr14T0358|Mberchr9T0872|Mberchr21T0747|Mberchr4T0508|MberchrXT0739|MberchrYT0164|Mberchr25T0131|Mberchr22T0…	hsa:6129|hsa:6168|hsa:6147|hsa:6129|hsa:6160|hsa:6147|hsa:6160|hsa:6224|hsa:6208|hsa:6129|hsa:6136|hsa:6208|hsa:6147|hsa:6147|hsa:9045|hsa:9045|hsa:6147|hsa:11224|hsa:3921|hsa:6168|hsa:6136|hsa:11224|hsa:6147|hsa:6217|hsa:6160|hsa:4736|hsa:6147|hsa:6217|hsa:6141|hsa:6168|hsa:6169|hsa:6136|hsa:6136|hsa:6189|hsa:6189|hsa:6136|hsa:6129|hsa:6147|hsa:6136|hsa:6136|hsa:3921|hsa:9045|hsa:6147|hsa:6217|h…	6129|6168|6147|6129|6160|6147|6160|6224|6208|6129|6136|6208|6147|6147|9045|9045|6147|11224|3921|6168|6136|11224|6147|6217|6160|4736|6147|6217|6141|6168|6169|6136|6136|6189|6189|6136|6129|6147|6136|6136|3921|9045|6147|6217|6168|6147|6208|6168|6160|6189|6141|11224|6129|6168|4736|6147|6141|6129|6147|6129|6160|6136|	http://www.reactome.org/cgi-bin/eventbrowser_st_id?ST_ID=R-HSA-72689
Cap-dependent Translation Initiation	Reactome	R-HSA-72737	64	119	1.44e-64	9.31e-63	Mberchr23T0318|Mberchr5T0374|Mberchr23T0258|Mberchr1T0560|Mberchr7T0636|Mberchr1T0456|Mberchr2T0297|Mberchr14T0280|Mberchr17T0699|MberchrXT0947|Mberchr9T0752|Mberchr8T1074|Mberchr21T0200|Mberchr7T0503|Mberchr4T0673|Mberchr4T0672|Mberchr16T0179|Mberchr9T0283|Mberchr8T0986|Mberchr22T0416|Mberchr14T0358|Mberchr9T0872|Mberchr21T0747|Mberchr4T0508|MberchrXT0739|MberchrYT0164|Mberchr25T0131|Mberchr22T0…	hsa:6129|hsa:6168|hsa:6147|hsa:6129|hsa:6160|hsa:6147|hsa:6160|hsa:6224|hsa:6208|hsa:6129|hsa:6136|hsa:6208|hsa:6147|hsa:6147|hsa:9045|hsa:9045|hsa:6147|hsa:11224|hsa:3921|hsa:6168|hsa:6136|hsa:11224|hsa:6147|hsa:6217|hsa:6160|hsa:4736|hsa:6147|hsa:6217|hsa:6141|hsa:6168|hsa:6169|hsa:6136|hsa:6136|hsa:6189|hsa:6189|hsa:1983|hsa:6136|hsa:6129|hsa:6147|hsa:6136|hsa:6136|hsa:3921|hsa:9045|hsa:6147|h…	6129|6168|6147|6129|6160|6147|6160|6224|6208|6129|6136|6208|6147|6147|9045|9045|6147|11224|3921|6168|6136|11224|6147|6217|6160|4736|6147|6217|6141|6168|6169|6136|6136|6189|6189|1983|6136|6129|6147|6136|6136|3921|9045|6147|6217|1983|6168|6147|6208|6168|6160|6189|6141|11224|6129|6168|4736|6147|6141|6129|6147|6129|6160|6136|	http://www.reactome.org/cgi-bin/eventbrowser_st_id?ST_ID=R-HSA-72737
Eukaryotic Translation Initiation	Reactome	R-HSA-72613	64	119	1.44e-64	9.31e-63	Mberchr23T0318|Mberchr5T0374|Mberchr23T0258|Mberchr1T0560|Mberchr7T0636|Mberchr1T0456|Mberchr2T0297|Mberchr14T0280|Mberchr17T0699|MberchrXT0947|Mberchr9T0752|Mberchr8T1074|Mberchr21T0200|Mberchr7T0503|Mberchr4T0673|Mberchr4T0672|Mberchr16T0179|Mberchr9T0283|Mberchr8T0986|Mberchr22T0416|Mberchr14T0358|Mberchr9T0872|Mberchr21T0747|Mberchr4T0508|MberchrXT0739|MberchrYT0164|Mberchr25T0131|Mberchr22T0…	hsa:6129|hsa:6168|hsa:6147|hsa:6129|hsa:6160|hsa:6147|hsa:6160|hsa:6224|hsa:6208|hsa:6129|hsa:6136|hsa:6208|hsa:6147|hsa:6147|hsa:9045|hsa:9045|hsa:6147|hsa:11224|hsa:3921|hsa:6168|hsa:6136|hsa:11224|hsa:6147|hsa:6217|hsa:6160|hsa:4736|hsa:6147|hsa:6217|hsa:6141|hsa:6168|hsa:6169|hsa:6136|hsa:6136|hsa:6189|hsa:6189|hsa:1983|hsa:6136|hsa:6129|hsa:6147|hsa:6136|hsa:6136|hsa:3921|hsa:9045|hsa:6147|h…	6129|6168|6147|6129|6160|6147|6160|6224|6208|6129|6136|6208|6147|6147|9045|9045|6147|11224|3921|6168|6136|11224|6147|6217|6160|4736|6147|6217|6141|6168|6169|6136|6136|6189|6189|1983|6136|6129|6147|6136|6136|3921|9045|6147|6217|1983|6168|6147|6208|6168|6160|6189|6141|11224|6129|6168|4736|6147|6141|6129|6147|6129|6160|6136|	http://www.reactome.org/cgi-bin/eventbrowser_st_id?ST_ID=R-HSA-72613
Nonsense Mediated Decay (NMD) enhanced by the Exon Junction Complex (EJC)	Reactome	R-HSA-975957	63	115	4.65e-64	2.65e-62	Mberchr23T0318|Mberchr5T0374|Mberchr23T0258|Mberchr1T0560|Mberchr7T0636|Mberchr1T0456|Mberchr2T0297|Mberchr14T0280|Mberchr17T0699|MberchrXT0947|Mberchr9T0752|Mberchr8T1074|Mberchr21T0200|Mberchr7T0503|Mberchr4T0673|Mberchr4T0672|Mberchr16T0179|Mberchr9T0283|Mberchr8T0986|Mberchr22T0416|Mberchr14T0358|Mberchr9T0872|Mberchr21T0747|Mberchr4T0508|MberchrXT0739|MberchrYT0164|Mberchr25T0131|Mberchr22T0…	hsa:6129|hsa:6168|hsa:6147|hsa:6129|hsa:6160|hsa:6147|hsa:6160|hsa:6224|hsa:6208|hsa:6129|hsa:6136|hsa:6208|hsa:6147|hsa:6147|hsa:9045|hsa:9045|hsa:6147|hsa:11224|hsa:3921|hsa:6168|hsa:6136|hsa:11224|hsa:6147|hsa:6217|hsa:6160|hsa:4736|hsa:6147|hsa:6217|hsa:6141|hsa:6168|hsa:6169|hsa:6136|hsa:6136|hsa:6189|hsa:6189|hsa:6136|hsa:6129|hsa:6147|hsa:6136|hsa:6136|hsa:3921|hsa:9045|hsa:6147|hsa:6217|h…	6129|6168|6147|6129|6160|6147|6160|6224|6208|6129|6136|6208|6147|6147|9045|9045|6147|11224|3921|6168|6136|11224|6147|6217|6160|4736|6147|6217|6141|6168|6169|6136|6136|6189|6189|6136|6129|6147|6136|6136|3921|9045|6147|6217|6168|6147|6208|6168|6160|6189|6141|11224|6129|6168|4736|6147|6141|6129|5518|6147|6129|6160|6136|	http://www.reactome.org/cgi-bin/eventbrowser_st_id?ST_ID=R-HSA-975957
Nonsense-Mediated Decay (NMD)	Reactome	R-HSA-927802	63	115	4.65e-64	2.65e-62	Mberchr23T0318|Mberchr5T0374|Mberchr23T0258|Mberchr1T0560|Mberchr7T0636|Mberchr1T0456|Mberchr2T0297|Mberchr14T0280|Mberchr17T0699|MberchrXT0947|Mberchr9T0752|Mberchr8T1074|Mberchr21T0200|Mberchr7T0503|Mberchr4T0673|Mberchr4T0672|Mberchr16T0179|Mberchr9T0283|Mberchr8T0986|Mberchr22T0416|Mberchr14T0358|Mberchr9T0872|Mberchr21T0747|Mberchr4T0508|MberchrXT0739|MberchrYT0164|Mberchr25T0131|Mberchr22T0…	hsa:6129|hsa:6168|hsa:6147|hsa:6129|hsa:6160|hsa:6147|hsa:6160|hsa:6224|hsa:6208|hsa:6129|hsa:6136|hsa:6208|hsa:6147|hsa:6147|hsa:9045|hsa:9045|hsa:6147|hsa:11224|hsa:3921|hsa:6168|hsa:6136|hsa:11224|hsa:6147|hsa:6217|hsa:6160|hsa:4736|hsa:6147|hsa:6217|hsa:6141|hsa:6168|hsa:6169|hsa:6136|hsa:6136|hsa:6189|hsa:6189|hsa:6136|hsa:6129|hsa:6147|hsa:6136|hsa:6136|hsa:3921|hsa:9045|hsa:6147|hsa:6217|h…	6129|6168|6147|6129|6160|6147|6160|6224|6208|6129|6136|6208|6147|6147|9045|9045|6147|11224|3921|6168|6136|11224|6147|6217|6160|4736|6147|6217|6141|6168|6169|6136|6136|6189|6189|6136|6129|6147|6136|6136|3921|9045|6147|6217|6168|6147|6208|6168|6160|6189|6141|11224|6129|6168|4736|6147|6141|6129|5518|6147|6129|6160|6136|	http://www.reactome.org/cgi-bin/eventbrowser_st_id?ST_ID=R-HSA-927802
L13a-mediated translational silencing of Ceruloplasmin expression	Reactome	R-HSA-156827	62	111	1.47e-63	7.75e-62	Mberchr23T0318|Mberchr5T0374|Mberchr23T0258|Mberchr1T0560|Mberchr7T0636|Mberchr1T0456|Mberchr2T0297|Mberchr14T0280|Mberchr17T0699|MberchrXT0947|Mberchr9T0752|Mberchr8T1074|Mberchr21T0200|Mberchr7T0503|Mberchr4T0673|Mberchr4T0672|Mberchr16T0179|Mberchr9T0283|Mberchr8T0986|Mberchr22T0416|Mberchr14T0358|Mberchr9T0872|Mberchr21T0747|Mberchr4T0508|MberchrXT0739|MberchrYT0164|Mberchr25T0131|Mberchr22T0…	hsa:6129|hsa:6168|hsa:6147|hsa:6129|hsa:6160|hsa:6147|hsa:6160|hsa:6224|hsa:6208|hsa:6129|hsa:6136|hsa:6208|hsa:6147|hsa:6147|hsa:9045|hsa:9045|hsa:6147|hsa:11224|hsa:3921|hsa:6168|hsa:6136|hsa:11224|hsa:6147|hsa:6217|hsa:6160|hsa:4736|hsa:6147|hsa:6217|hsa:6141|hsa:6168|hsa:6169|hsa:6136|hsa:6136|hsa:6189|hsa:6189|hsa:6136|hsa:6129|hsa:6147|hsa:6136|hsa:6136|hsa:3921|hsa:9045|hsa:6147|hsa:6217|h…	6129|6168|6147|6129|6160|6147|6160|6224|6208|6129|6136|6208|6147|6147|9045|9045|6147|11224|3921|6168|6136|11224|6147|6217|6160|4736|6147|6217|6141|6168|6169|6136|6136|6189|6189|6136|6129|6147|6136|6136|3921|9045|6147|6217|6168|6147|6208|6168|6160|6189|6141|11224|6129|6168|4736|6147|6141|6129|6147|6129|6160|6136|	http://www.reactome.org/cgi-bin/eventbrowser_st_id?ST_ID=R-HSA-156827
SRP-dependent cotranslational protein targeting to membrane	Reactome	R-HSA-1799339	62	112	2.54e-63	1.29e-61	Mberchr23T0318|Mberchr5T0374|Mberchr23T0258|Mberchr1T0560|Mberchr7T0636|Mberchr1T0456|Mberchr2T0297|Mberchr14T0280|Mberchr17T0699|MberchrXT0947|Mberchr9T0752|Mberchr8T1074|Mberchr21T0200|Mberchr7T0503|Mberchr4T0673|Mberchr4T0672|Mberchr16T0179|Mberchr9T0283|Mberchr8T0986|Mberchr22T0416|Mberchr14T0358|Mberchr9T0872|Mberchr21T0747|Mberchr4T0508|MberchrXT0739|MberchrYT0164|Mberchr25T0131|Mberchr22T0…	hsa:6129|hsa:6168|hsa:6147|hsa:6129|hsa:6160|hsa:6147|hsa:6160|hsa:6224|hsa:6208|hsa:6129|hsa:6136|hsa:6208|hsa:6147|hsa:6147|hsa:9045|hsa:9045|hsa:6147|hsa:11224|hsa:3921|hsa:6168|hsa:6136|hsa:11224|hsa:6147|hsa:6217|hsa:6160|hsa:4736|hsa:6147|hsa:6217|hsa:6141|hsa:6168|hsa:6169|hsa:6136|hsa:6136|hsa:6189|hsa:6189|hsa:6136|hsa:6129|hsa:6147|hsa:6136|hsa:6136|hsa:3921|hsa:9045|hsa:6147|hsa:6217|h…	6129|6168|6147|6129|6160|6147|6160|6224|6208|6129|6136|6208|6147|6147|9045|9045|6147|11224|3921|6168|6136|11224|6147|6217|6160|4736|6147|6217|6141|6168|6169|6136|6136|6189|6189|6136|6129|6147|6136|6136|3921|9045|6147|6217|6168|6147|6208|6168|6160|6189|6141|11224|6129|6168|4736|6147|6141|6129|6147|6129|6160|6136|	http://www.reactome.org/cgi-bin/eventbrowser_st_id?ST_ID=R-HSA-1799339
Selenoamino acid metabolism	Reactome	R-HSA-2408522	62	117	3.4e-62	1.67e-60	Mberchr23T0318|Mberchr5T0374|Mberchr23T0258|Mberchr1T0560|Mberchr7T0636|Mberchr1T0456|Mberchr2T0297|Mberchr14T0280|Mberchr17T0699|MberchrXT0947|Mberchr9T0752|Mberchr8T1074|Mberchr21T0200|Mberchr7T0503|Mberchr4T0673|Mberchr4T0672|Mberchr16T0179|Mberchr9T0283|Mberchr8T0986|Mberchr22T0416|Mberchr14T0358|Mberchr9T0872|Mberchr21T0747|Mberchr4T0508|MberchrXT0739|MberchrYT0164|Mberchr25T0131|Mberchr22T0…	hsa:6129|hsa:6168|hsa:6147|hsa:6129|hsa:6160|hsa:6147|hsa:6160|hsa:6224|hsa:6208|hsa:6129|hsa:6136|hsa:6208|hsa:6147|hsa:6147|hsa:9045|hsa:9045|hsa:6147|hsa:11224|hsa:3921|hsa:6168|hsa:6136|hsa:11224|hsa:6147|hsa:6217|hsa:6160|hsa:4736|hsa:6147|hsa:6217|hsa:6141|hsa:6168|hsa:6169|hsa:6136|hsa:6136|hsa:6189|hsa:6189|hsa:6136|hsa:6129|hsa:6147|hsa:6136|hsa:6136|hsa:3921|hsa:9045|hsa:6147|hsa:6217|h…	6129|6168|6147|6129|6160|6147|6160|6224|6208|6129|6136|6208|6147|6147|9045|9045|6147|11224|3921|6168|6136|11224|6147|6217|6160|4736|6147|6217|6141|6168|6169|6136|6136|6189|6189|6136|6129|6147|6136|6136|3921|9045|6147|6217|6168|6147|6208|6168|6160|6189|6141|11224|6129|6168|4736|6147|6141|6129|6147|6129|6160|6136|	http://www.reactome.org/cgi-bin/eventbrowser_st_id?ST_ID=R-HSA-2408522
Influenza Viral RNA Transcription and Replication	Reactome	R-HSA-168273	64	131	5.29e-62	2.51e-60	Mberchr23T0318|Mberchr5T0374|Mberchr23T0258|Mberchr1T0560|Mberchr7T0636|Mberchr1T0456|Mberchr2T0297|Mberchr14T0280|Mberchr17T0699|MberchrXT0947|Mberchr9T0752|Mberchr8T1074|Mberchr21T0200|Mberchr7T0503|Mberchr4T0673|Mberchr4T0672|Mberchr16T0179|Mberchr9T0283|Mberchr8T0986|Mberchr22T0416|Mberchr14T0358|Mberchr9T0872|Mberchr21T0747|Mberchr4T0508|MberchrXT0739|MberchrYT0164|Mberchr25T0131|Mberchr10T0…	hsa:6129|hsa:6168|hsa:6147|hsa:6129|hsa:6160|hsa:6147|hsa:6160|hsa:6224|hsa:6208|hsa:6129|hsa:6136|hsa:6208|hsa:6147|hsa:6147|hsa:9045|hsa:9045|hsa:6147|hsa:11224|hsa:3921|hsa:6168|hsa:6136|hsa:11224|hsa:6147|hsa:6217|hsa:6160|hsa:4736|hsa:6147|hsa:3320|hsa:6217|hsa:6141|hsa:6168|hsa:6169|hsa:6136|hsa:6136|hsa:6189|hsa:6189|hsa:6136|hsa:6129|hsa:6147|hsa:6136|hsa:6136|hsa:3921|hsa:9045|hsa:3320|h…	6129|6168|6147|6129|6160|6147|6160|6224|6208|6129|6136|6208|6147|6147|9045|9045|6147|11224|3921|6168|6136|11224|6147|6217|6160|4736|6147|3320|6217|6141|6168|6169|6136|6136|6189|6189|6136|6129|6147|6136|6136|3921|9045|3320|6147|6217|6168|6147|6208|6129|6160|6189|6141|11224|6129|6168|4736|6147|6141|6129|6147|6168|6160|6136|	http://www.reactome.org/cgi-bin/eventbrowser_st_id?ST_ID=R-HSA-168273
Influenza Life Cycle	Reactome	R-HSA-168255	64	141	4.78e-60	2.06e-58	Mberchr23T0318|Mberchr5T0374|Mberchr23T0258|Mberchr1T0560|Mberchr7T0636|Mberchr1T0456|Mberchr2T0297|Mberchr14T0280|Mberchr17T0699|MberchrXT0947|Mberchr9T0752|Mberchr8T1074|Mberchr21T0200|Mberchr7T0503|Mberchr4T0673|Mberchr4T0672|Mberchr16T0179|Mberchr9T0283|Mberchr8T0986|Mberchr22T0416|Mberchr14T0358|Mberchr9T0872|Mberchr21T0747|Mberchr4T0508|MberchrXT0739|MberchrYT0164|Mberchr25T0131|Mberchr10T0…	hsa:6129|hsa:6168|hsa:6147|hsa:6129|hsa:6160|hsa:6147|hsa:6160|hsa:6224|hsa:6208|hsa:6129|hsa:6136|hsa:6208|hsa:6147|hsa:6147|hsa:9045|hsa:9045|hsa:6147|hsa:11224|hsa:3921|hsa:6168|hsa:6136|hsa:11224|hsa:6147|hsa:6217|hsa:6160|hsa:4736|hsa:6147|hsa:3320|hsa:6217|hsa:6141|hsa:6168|hsa:6169|hsa:6136|hsa:6136|hsa:6189|hsa:6189|hsa:6136|hsa:6129|hsa:6147|hsa:6136|hsa:6136|hsa:3921|hsa:9045|hsa:3320|h…	6129|6168|6147|6129|6160|6147|6160|6224|6208|6129|6136|6208|6147|6147|9045|9045|6147|11224|3921|6168|6136|11224|6147|6217|6160|4736|6147|3320|6217|6141|6168|6169|6136|6136|6189|6189|6136|6129|6147|6136|6136|3921|9045|3320|6147|6217|6168|6147|6208|6129|6160|6189|6141|11224|6129|6168|4736|6147|6141|6129|6147|6168|6160|6136|	http://www.reactome.org/cgi-bin/eventbrowser_st_id?ST_ID=R-HSA-168255
Influenza Infection	Reactome	R-HSA-168254	64	152	4.65e-58	1.95e-56	Mberchr23T0318|Mberchr5T0374|Mberchr23T0258|Mberchr1T0560|Mberchr7T0636|Mberchr1T0456|Mberchr2T0297|Mberchr14T0280|Mberchr17T0699|MberchrXT0947|Mberchr9T0752|Mberchr8T1074|Mberchr21T0200|Mberchr7T0503|Mberchr4T0673|Mberchr4T0672|Mberchr16T0179|Mberchr9T0283|Mberchr8T0986|Mberchr22T0416|Mberchr14T0358|Mberchr9T0872|Mberchr21T0747|Mberchr4T0508|MberchrXT0739|MberchrYT0164|Mberchr25T0131|Mberchr10T0…	hsa:6129|hsa:6168|hsa:6147|hsa:6129|hsa:6160|hsa:6147|hsa:6160|hsa:6224|hsa:6208|hsa:6129|hsa:6136|hsa:6208|hsa:6147|hsa:6147|hsa:9045|hsa:9045|hsa:6147|hsa:11224|hsa:3921|hsa:6168|hsa:6136|hsa:11224|hsa:6147|hsa:6217|hsa:6160|hsa:4736|hsa:6147|hsa:3320|hsa:6217|hsa:6141|hsa:6168|hsa:6169|hsa:6136|hsa:6136|hsa:6189|hsa:6189|hsa:6136|hsa:6129|hsa:6147|hsa:6136|hsa:6136|hsa:3921|hsa:9045|hsa:3320|h…	6129|6168|6147|6129|6160|6147|6160|6224|6208|6129|6136|6208|6147|6147|9045|9045|6147|11224|3921|6168|6136|11224|6147|6217|6160|4736|6147|3320|6217|6141|6168|6169|6136|6136|6189|6189|6136|6129|6147|6136|6136|3921|9045|3320|6147|6217|6168|6147|6208|6129|6160|6189|6141|11224|6129|6168|4736|6147|6141|6129|6147|6168|6160|6136|	http://www.reactome.org/cgi-bin/eventbrowser_st_id?ST_ID=R-HSA-168254
Ribosome	KEGG PATHWAY	hsa03010	62	153	2.74e-55	1.12e-53	Mberchr23T0318|Mberchr5T0374|Mberchr23T0258|Mberchr1T0560|Mberchr7T0636|Mberchr1T0456|Mberchr2T0297|Mberchr14T0280|Mberchr17T0699|MberchrXT0947|Mberchr9T0752|Mberchr8T1074|Mberchr21T0200|Mberchr7T0503|Mberchr4T0673|Mberchr4T0672|Mberchr16T0179|Mberchr9T0283|Mberchr8T0986|Mberchr22T0416|Mberchr14T0358|Mberchr9T0872|Mberchr21T0747|Mberchr4T0508|MberchrXT0739|MberchrYT0164|Mberchr25T0131|Mberchr22T0…	hsa:6129|hsa:6168|hsa:6147|hsa:6129|hsa:6160|hsa:6147|hsa:6160|hsa:6224|hsa:6208|hsa:6129|hsa:6136|hsa:6208|hsa:6147|hsa:6147|hsa:9045|hsa:9045|hsa:6147|hsa:11224|hsa:3921|hsa:6168|hsa:6136|hsa:11224|hsa:6147|hsa:6217|hsa:6160|hsa:4736|hsa:6147|hsa:6217|hsa:6141|hsa:6168|hsa:6169|hsa:6136|hsa:6136|hsa:6189|hsa:6189|hsa:6136|hsa:6129|hsa:6147|hsa:6136|hsa:6136|hsa:3921|hsa:9045|hsa:6147|hsa:6217|h…	6129|6168|6147|6129|6160|6147|6160|6224|6208|6129|6136|6208|6147|6147|9045|9045|6147|11224|3921|6168|6136|11224|6147|6217|6160|4736|6147|6217|6141|6168|6169|6136|6136|6189|6189|6136|6129|6147|6136|6136|3921|9045|6147|6217|6168|6147|6208|6168|6160|6189|6141|11224|6129|6168|4736|6147|6141|6129|6147|6129|6160|6136|	http://www.genome.jp/kegg-bin/show_pathway?hsa03010/hsa:6147%09red/hsa:6141%09red/hsa:4736%09red/hsa:6169%09red/hsa:6168%09red/hsa:6189%09red/hsa:6208%09red/hsa:6217%09red/hsa:11224%09red/hsa:6224%09red/hsa:3921%09red/hsa:6136%09red/hsa:6129%09red/hsa:6160%09red/hsa:9045%09red
Regulation of expression of SLITs and ROBOs	Reactome	R-HSA-9010553	62	169	9.3e-53	3.49e-51	Mberchr23T0318|Mberchr5T0374|Mberchr23T0258|Mberchr1T0560|Mberchr7T0636|Mberchr1T0456|Mberchr2T0297|Mberchr14T0280|Mberchr17T0699|MberchrXT0947|Mberchr9T0752|Mberchr8T1074|Mberchr21T0200|Mberchr7T0503|Mberchr4T0673|Mberchr4T0672|Mberchr16T0179|Mberchr9T0283|Mberchr8T0986|Mberchr22T0416|Mberchr14T0358|Mberchr9T0872|Mberchr21T0747|Mberchr4T0508|MberchrXT0739|MberchrYT0164|Mberchr25T0131|Mberchr22T0…	hsa:6129|hsa:6168|hsa:6147|hsa:6129|hsa:6160|hsa:6147|hsa:6160|hsa:6224|hsa:6208|hsa:6129|hsa:6136|hsa:6208|hsa:6147|hsa:6147|hsa:9045|hsa:9045|hsa:6147|hsa:11224|hsa:3921|hsa:6168|hsa:6136|hsa:11224|hsa:6147|hsa:6217|hsa:6160|hsa:4736|hsa:6147|hsa:6217|hsa:6141|hsa:6168|hsa:6169|hsa:6136|hsa:6136|hsa:6189|hsa:6189|hsa:6136|hsa:6129|hsa:6147|hsa:6136|hsa:6136|hsa:3921|hsa:9045|hsa:6147|hsa:6217|h…	6129|6168|6147|6129|6160|6147|6160|6224|6208|6129|6136|6208|6147|6147|9045|9045|6147|11224|3921|6168|6136|11224|6147|6217|6160|4736|6147|6217|6141|6168|6169|6136|6136|6189|6189|6136|6129|6147|6136|6136|3921|9045|6147|6217|6168|6147|6208|6168|6160|6189|6141|11224|6129|6168|4736|6147|6141|6129|6147|6129|6160|6136|	http://www.reactome.org/cgi-bin/eventbrowser_st_id?ST_ID=R-HSA-9010553
Major pathway of rRNA processing in the nucleolus and cytosol	Reactome	R-HSA-6791226	62	183	9.72e-51	3.38e-49	Mberchr23T0318|Mberchr5T0374|Mberchr23T0258|Mberchr1T0560|Mberchr7T0636|Mberchr1T0456|Mberchr2T0297|Mberchr14T0280|Mberchr17T0699|MberchrXT0947|Mberchr9T0752|Mberchr8T1074|Mberchr21T0200|Mberchr7T0503|Mberchr4T0673|Mberchr4T0672|Mberchr16T0179|Mberchr9T0283|Mberchr8T0986|Mberchr22T0416|Mberchr14T0358|Mberchr9T0872|Mberchr21T0747|Mberchr4T0508|MberchrXT0739|MberchrYT0164|Mberchr25T0131|Mberchr22T0…	hsa:6129|hsa:6168|hsa:6147|hsa:6129|hsa:6160|hsa:6147|hsa:6160|hsa:6224|hsa:6208|hsa:6129|hsa:6136|hsa:6208|hsa:6147|hsa:6147|hsa:9045|hsa:9045|hsa:6147|hsa:11224|hsa:3921|hsa:6168|hsa:6136|hsa:11224|hsa:6147|hsa:6217|hsa:6160|hsa:4736|hsa:6147|hsa:6217|hsa:6141|hsa:6168|hsa:6169|hsa:6136|hsa:6136|hsa:6189|hsa:6189|hsa:6136|hsa:6129|hsa:6147|hsa:6136|hsa:6136|hsa:3921|hsa:9045|hsa:6147|hsa:6217|h…	6129|6168|6147|6129|6160|6147|6160|6224|6208|6129|6136|6208|6147|6147|9045|9045|6147|11224|3921|6168|6136|11224|6147|6217|6160|4736|6147|6217|6141|6168|6169|6136|6136|6189|6189|6136|6129|6147|6136|6136|3921|9045|6147|6217|6168|6147|6208|6168|6160|6189|6141|11224|6129|6168|4736|6147|6141|6129|6147|6129|6160|6136|	http://www.reactome.org/cgi-bin/eventbrowser_st_id?ST_ID=R-HSA-6791226
rRNA processing in the nucleus and cytosol	Reactome	R-HSA-8868773	62	193	2.15e-49	7.28e-48	Mberchr23T0318|Mberchr5T0374|Mberchr23T0258|Mberchr1T0560|Mberchr7T0636|Mberchr1T0456|Mberchr2T0297|Mberchr14T0280|Mberchr17T0699|MberchrXT0947|Mberchr9T0752|Mberchr8T1074|Mberchr21T0200|Mberchr7T0503|Mberchr4T0673|Mberchr4T0672|Mberchr16T0179|Mberchr9T0283|Mberchr8T0986|Mberchr22T0416|Mberchr14T0358|Mberchr9T0872|Mberchr21T0747|Mberchr4T0508|MberchrXT0739|MberchrYT0164|Mberchr25T0131|Mberchr22T0…	hsa:6129|hsa:6168|hsa:6147|hsa:6129|hsa:6160|hsa:6147|hsa:6160|hsa:6224|hsa:6208|hsa:6129|hsa:6136|hsa:6208|hsa:6147|hsa:6147|hsa:9045|hsa:9045|hsa:6147|hsa:11224|hsa:3921|hsa:6168|hsa:6136|hsa:11224|hsa:6147|hsa:6217|hsa:6160|hsa:4736|hsa:6147|hsa:6217|hsa:6141|hsa:6168|hsa:6169|hsa:6136|hsa:6136|hsa:6189|hsa:6189|hsa:6136|hsa:6129|hsa:6147|hsa:6136|hsa:6136|hsa:3921|hsa:9045|hsa:6147|hsa:6217|h…	6129|6168|6147|6129|6160|6147|6160|6224|6208|6129|6136|6208|6147|6147|9045|9045|6147|11224|3921|6168|6136|11224|6147|6217|6160|4736|6147|6217|6141|6168|6169|6136|6136|6189|6189|6136|6129|6147|6136|6136|3921|9045|6147|6217|6168|6147|6208|6168|6160|6189|6141|11224|6129|6168|4736|6147|6141|6129|6147|6129|6160|6136|	http://www.reactome.org/cgi-bin/eventbrowser_st_id?ST_ID=R-HSA-8868773
rRNA processing	Reactome	R-HSA-72312	62	203	4.01e-48	1.33e-46	Mberchr23T0318|Mberchr5T0374|Mberchr23T0258|Mberchr1T0560|Mberchr7T0636|Mberchr1T0456|Mberchr2T0297|Mberchr14T0280|Mberchr17T0699|MberchrXT0947|Mberchr9T0752|Mberchr8T1074|Mberchr21T0200|Mberchr7T0503|Mberchr4T0673|Mberchr4T0672|Mberchr16T0179|Mberchr9T0283|Mberchr8T0986|Mberchr22T0416|Mberchr14T0358|Mberchr9T0872|Mberchr21T0747|Mberchr4T0508|MberchrXT0739|MberchrYT0164|Mberchr25T0131|Mberchr22T0…	hsa:6129|hsa:6168|hsa:6147|hsa:6129|hsa:6160|hsa:6147|hsa:6160|hsa:6224|hsa:6208|hsa:6129|hsa:6136|hsa:6208|hsa:6147|hsa:6147|hsa:9045|hsa:9045|hsa:6147|hsa:11224|hsa:3921|hsa:6168|hsa:6136|hsa:11224|hsa:6147|hsa:6217|hsa:6160|hsa:4736|hsa:6147|hsa:6217|hsa:6141|hsa:6168|hsa:6169|hsa:6136|hsa:6136|hsa:6189|hsa:6189|hsa:6136|hsa:6129|hsa:6147|hsa:6136|hsa:6136|hsa:3921|hsa:9045|hsa:6147|hsa:6217|h…	6129|6168|6147|6129|6160|6147|6160|6224|6208|6129|6136|6208|6147|6147|9045|9045|6147|11224|3921|6168|6136|11224|6147|6217|6160|4736|6147|6217|6141|6168|6169|6136|6136|6189|6189|6136|6129|6147|6136|6136|3921|9045|6147|6217|6168|6147|6208|6168|6160|6189|6141|11224|6129|6168|4736|6147|6141|6129|6147|6129|6160|6136|	http://www.reactome.org/cgi-bin/eventbrowser_st_id?ST_ID=R-HSA-72312
Signaling by ROBO receptors	Reactome	R-HSA-376176	62	216	1.43e-46	4.54e-45	Mberchr23T0318|Mberchr5T0374|Mberchr23T0258|Mberchr1T0560|Mberchr7T0636|Mberchr1T0456|Mberchr2T0297|Mberchr14T0280|Mberchr17T0699|MberchrXT0947|Mberchr9T0752|Mberchr8T1074|Mberchr21T0200|Mberchr7T0503|Mberchr4T0673|Mberchr4T0672|Mberchr16T0179|Mberchr9T0283|Mberchr8T0986|Mberchr22T0416|Mberchr14T0358|Mberchr9T0872|Mberchr21T0747|Mberchr4T0508|MberchrXT0739|MberchrYT0164|Mberchr25T0131|Mberchr22T0…	hsa:6129|hsa:6168|hsa:6147|hsa:6129|hsa:6160|hsa:6147|hsa:6160|hsa:6224|hsa:6208|hsa:6129|hsa:6136|hsa:6208|hsa:6147|hsa:6147|hsa:9045|hsa:9045|hsa:6147|hsa:11224|hsa:3921|hsa:6168|hsa:6136|hsa:11224|hsa:6147|hsa:6217|hsa:6160|hsa:4736|hsa:6147|hsa:6217|hsa:6141|hsa:6168|hsa:6169|hsa:6136|hsa:6136|hsa:6189|hsa:6189|hsa:6136|hsa:6129|hsa:6147|hsa:6136|hsa:6136|hsa:3921|hsa:9045|hsa:6147|hsa:6217|h…	6129|6168|6147|6129|6160|6147|6160|6224|6208|6129|6136|6208|6147|6147|9045|9045|6147|11224|3921|6168|6136|11224|6147|6217|6160|4736|6147|6217|6141|6168|6169|6136|6136|6189|6189|6136|6129|6147|6136|6136|3921|9045|6147|6217|6168|6147|6208|6168|6160|6189|6141|11224|6129|6168|4736|6147|6141|6129|6147|6129|6160|6136|	http://www.reactome.org/cgi-bin/eventbrowser_st_id?ST_ID=R-HSA-376176
Signal Transduction	Reactome	R-HSA-162582	184	2689	1.26e-41	3.65e-40	Mberchr18T0002|MberContig577T0003|Mberchr1T0739|MberchrXT0597|Mberchr25T0406|Mberchr20T0240|MberContig163T0003|Mberchr4T0748|Mberchr18T0456|Mberchr22T1037|Mberchr1T0299|MberchrXT0100|Mberchr8T0773|Mberchr8T0771|Mberchr11T0492|MberContig234T0001|MberContig270T0001|Mberchr9T0327|Mberchr11T0496|Mberchr8T1306|Mberchr8T1307|Mberchr8T1308|Mberchr25T0706|MberContig33T0003|MberContig33T0005|MberContig33T…	hsa:119749|hsa:390429|hsa:3065|hsa:3326|hsa:26658|hsa:3015|hsa:390439|hsa:4637|hsa:283110|hsa:148170|hsa:5928|hsa:5931|hsa:343173|hsa:343173|hsa:390439|hsa:79544|hsa:390437|hsa:138883|hsa:390433|hsa:343173|hsa:343173|hsa:343173|hsa:81469|hsa:122742|hsa:390439|hsa:390437|hsa:119749|hsa:3185|hsa:256144|hsa:283093|hsa:134083|hsa:119749|hsa:340980|hsa:390067|hsa:390067|hsa:4637|hsa:390067|hsa:22919|h…	119749|390429|3065|3326|26658|3015|390439|4637|283110|148170|5928|5931|343173|343173|390439|79544|390437|138883|390433|343173|343173|343173|81469|122742|390439|390437|119749|3185|256144|283093|134083|119749|340980|390067|390067|4637|390067|22919|283297|391194|127062|144124|390429|256144|119749|144124|119749|391211|81341|144124|121364|122742|119749|122742|138883|391211|390429|3320|390067|390067|49…	http://www.reactome.org/cgi-bin/eventbrowser_st_id?ST_ID=R-HSA-162582
Translation	Reactome	R-HSA-72766	64	291	2.99e-41	8.5e-40	Mberchr23T0318|Mberchr5T0374|Mberchr23T0258|Mberchr1T0560|Mberchr7T0636|Mberchr1T0456|Mberchr2T0297|Mberchr14T0280|Mberchr17T0699|MberchrXT0947|Mberchr9T0752|Mberchr8T1074|Mberchr21T0200|Mberchr7T0503|Mberchr4T0673|Mberchr4T0672|Mberchr16T0179|Mberchr9T0283|Mberchr8T0986|Mberchr22T0416|Mberchr14T0358|Mberchr9T0872|Mberchr21T0747|Mberchr4T0508|MberchrXT0739|MberchrYT0164|Mberchr25T0131|Mberchr22T0…	hsa:6129|hsa:6168|hsa:6147|hsa:6129|hsa:6160|hsa:6147|hsa:6160|hsa:6224|hsa:6208|hsa:6129|hsa:6136|hsa:6208|hsa:6147|hsa:6147|hsa:9045|hsa:9045|hsa:6147|hsa:11224|hsa:3921|hsa:6168|hsa:6136|hsa:11224|hsa:6147|hsa:6217|hsa:6160|hsa:4736|hsa:6147|hsa:6217|hsa:6141|hsa:6168|hsa:6169|hsa:6136|hsa:6136|hsa:6189|hsa:6189|hsa:1983|hsa:6136|hsa:6129|hsa:6147|hsa:6136|hsa:6136|hsa:3921|hsa:9045|hsa:6147|h…	6129|6168|6147|6129|6160|6147|6160|6224|6208|6129|6136|6208|6147|6147|9045|9045|6147|11224|3921|6168|6136|11224|6147|6217|6160|4736|6147|6217|6141|6168|6169|6136|6136|6189|6189|1983|6136|6129|6147|6136|6136|3921|9045|6147|6217|1983|6168|6147|6208|6168|6160|6189|6141|11224|6129|6168|4736|6147|6141|6129|6147|6129|6160|6136|	http://www.reactome.org/cgi-bin/eventbrowser_st_id?ST_ID=R-HSA-72766
Infectious disease	Reactome	R-HSA-5663205	66	372	5.33e-37	1.4e-35	Mberchr23T0318|Mberchr5T0374|Mberchr23T0258|Mberchr1T0560|Mberchr7T0636|Mberchr1T0456|Mberchr2T0297|Mberchr14T0280|Mberchr17T0699|Mberchr16T0516|MberchrXT0947|Mberchr9T0752|Mberchr8T1074|Mberchr21T0200|Mberchr7T0503|Mberchr4T0673|Mberchr4T0672|Mberchr16T0179|Mberchr9T0283|Mberchr8T0986|Mberchr22T0416|Mberchr14T0358|Mberchr9T0872|Mberchr21T0747|Mberchr4T0508|MberchrXT0597|MberchrYT0164|Mberchr25T0…	hsa:6129|hsa:6168|hsa:6147|hsa:6129|hsa:6160|hsa:6147|hsa:6160|hsa:6224|hsa:6208|hsa:3326|hsa:6129|hsa:6136|hsa:6208|hsa:6147|hsa:6147|hsa:9045|hsa:9045|hsa:6147|hsa:11224|hsa:3921|hsa:6168|hsa:6136|hsa:11224|hsa:6147|hsa:6217|hsa:3326|hsa:4736|hsa:6147|hsa:3320|hsa:6217|hsa:6141|hsa:6168|hsa:6169|hsa:6136|hsa:6136|hsa:6189|hsa:6189|hsa:6136|hsa:6129|hsa:6147|hsa:6136|hsa:6136|hsa:3921|hsa:9045|h…	6129|6168|6147|6129|6160|6147|6160|6224|6208|3326|6129|6136|6208|6147|6147|9045|9045|6147|11224|3921|6168|6136|11224|6147|6217|3326|4736|6147|3320|6217|6141|6168|6169|6136|6136|6189|6189|6136|6129|6147|6136|6136|3921|9045|3320|6147|6217|6160|6147|6208|6129|6160|6189|6141|11224|6129|6168|4736|6168|6147|6141|6129|6147|6168|6160|6136|	http://www.reactome.org/cgi-bin/eventbrowser_st_id?ST_ID=R-HSA-5663205
Metabolism of amino acids and derivatives	Reactome	R-HSA-71291	64	367	1.75e-35	4.54e-34	Mberchr23T0318|Mberchr5T0374|Mberchr23T0258|Mberchr1T0560|Mberchr7T0636|Mberchr1T0456|Mberchr2T0297|Mberchr14T0280|Mberchr17T0699|Mberchr16T0514|Mberchr16T0515|MberchrXT0947|Mberchr9T0752|Mberchr8T1074|Mberchr21T0200|Mberchr7T0503|Mberchr4T0673|Mberchr4T0672|Mberchr16T0179|Mberchr9T0283|Mberchr8T0986|Mberchr22T0416|Mberchr14T0358|Mberchr9T0872|Mberchr21T0747|Mberchr4T0508|MberchrXT0739|MberchrYT0…	hsa:6129|hsa:6168|hsa:6147|hsa:6129|hsa:6160|hsa:6147|hsa:6160|hsa:6224|hsa:6208|hsa:1735|hsa:1735|hsa:6129|hsa:6136|hsa:6208|hsa:6147|hsa:6147|hsa:9045|hsa:9045|hsa:6147|hsa:11224|hsa:3921|hsa:6168|hsa:6136|hsa:11224|hsa:6147|hsa:6217|hsa:6160|hsa:4736|hsa:6147|hsa:6217|hsa:6141|hsa:6168|hsa:6169|hsa:6136|hsa:6136|hsa:6189|hsa:6189|hsa:6136|hsa:6129|hsa:6147|hsa:6136|hsa:6136|hsa:3921|hsa:9045|h…	6129|6168|6147|6129|6160|6147|6160|6224|6208|1735|1735|6129|6136|6208|6147|6147|9045|9045|6147|11224|3921|6168|6136|11224|6147|6217|6160|4736|6147|6217|6141|6168|6169|6136|6136|6189|6189|6136|6129|6147|6136|6136|3921|9045|6147|6217|6168|6147|6208|6168|6160|6189|6141|11224|6129|6168|4736|6147|6141|6129|6147|6129|6160|6136|	http://www.reactome.org/cgi-bin/eventbrowser_st_id?ST_ID=R-HSA-71291
Axon guidance	Reactome	R-HSA-422475	68	549	5.73e-29	1.34e-27	Mberchr23T0318|Mberchr5T0374|Mberchr23T0258|Mberchr1T0560|Mberchr7T0636|Mberchr1T0456|Mberchr2T0297|Mberchr14T0280|Mberchr17T0699|Mberchr16T0516|MberchrXT0947|Mberchr9T0752|Mberchr8T1074|Mberchr21T0200|Mberchr7T0503|Mberchr4T0673|Mberchr4T0672|Mberchr16T0179|Mberchr9T0283|Mberchr8T0986|Mberchr22T0416|Mberchr14T0358|Mberchr9T0872|Mberchr4T0748|Mberchr21T0747|Mberchr4T0508|MberchrXT0597|MberchrYT01…	hsa:6129|hsa:6168|hsa:6147|hsa:6129|hsa:6160|hsa:6147|hsa:6160|hsa:6224|hsa:6208|hsa:3326|hsa:6129|hsa:6136|hsa:6208|hsa:6147|hsa:6147|hsa:9045|hsa:9045|hsa:6147|hsa:11224|hsa:3921|hsa:6168|hsa:6136|hsa:11224|hsa:4637|hsa:6147|hsa:6217|hsa:3326|hsa:4736|hsa:6147|hsa:3320|hsa:6217|hsa:6141|hsa:6168|hsa:6169|hsa:6136|hsa:6136|hsa:6189|hsa:6189|hsa:6136|hsa:6129|hsa:6147|hsa:6136|hsa:6136|hsa:3921|h…	6129|6168|6147|6129|6160|6147|6160|6224|6208|3326|6129|6136|6208|6147|6147|9045|9045|6147|11224|3921|6168|6136|11224|4637|6147|6217|3326|4736|6147|3320|6217|6141|6168|6169|6136|6136|6189|6189|6136|6129|6147|6136|6136|3921|9045|3320|6147|6217|6160|6147|6208|6129|6160|6189|6141|11224|6129|6168|4736|6168|6147|6141|6129|6147|6168|4637|6160|6136|	http://www.reactome.org/cgi-bin/eventbrowser_st_id?ST_ID=R-HSA-422475
RIG-I-like receptor signaling pathway	KEGG PATHWAY	hsa04622	30	70	4.23e-28	9.72e-27	Mberchr7T0698|Mberchr7T0699|Mberchr7T0676|Mberchr7T0677|Mberchr7T0674|Mberchr7T0675|Mberchr7T0708|Mberchr7T0706|Mberchr7T0691|Mberchr7T0692|Mberchr7T0693|Mberchr7T0694|Mberchr7T0695|Mberchr7T0696|Mberchr7T0697|Mberchr7T0700|Mberchr7T0704|Mberchr7T0705|Mberchr7T0679|Mberchr7T0703|Mberchr7T0701|Mberchr7T0678|Mberchr7T0688|Mberchr7T0687|Mberchr7T0686|Mberchr7T0684|Mberchr7T0683|Mberchr7T0682|Mberchr…	hsa:3442|hsa:3467|hsa:3467|hsa:3442|hsa:3467|hsa:3442|hsa:3467|hsa:3442|hsa:3442|hsa:3467|hsa:3467|hsa:3442|hsa:3467|hsa:3467|hsa:3467|hsa:3467|hsa:3467|hsa:3467|hsa:3467|hsa:3442|hsa:3467|hsa:3467|hsa:3442|hsa:3467|hsa:3442|hsa:3442|hsa:3467|hsa:3467|hsa:3442|hsa:3467|	3442|3467|3467|3442|3467|3442|3467|3442|3442|3467|3467|3442|3467|3467|3467|3467|3467|3467|3467|3442|3467|3467|3442|3467|3442|3442|3467|3467|3442|3467|	http://www.genome.jp/kegg-bin/show_pathway?hsa04622/hsa:3467%09red/hsa:3442%09red
Metabolism of RNA	Reactome	R-HSA-8953854	71	667	2.25e-26	4.92e-25	Mberchr23T0318|Mberchr5T0374|Mberchr23T0258|Mberchr1T0560|Mberchr7T0636|Mberchr1T0456|Mberchr2T0297|Mberchr14T0280|Mberchr17T0699|MberchrXT0947|Mberchr9T0752|Mberchr8T1074|Mberchr21T0200|Mberchr7T0503|Mberchr4T0673|Mberchr4T0672|Mberchr16T0179|Mberchr9T0283|Mberchr8T0986|Mberchr22T0416|Mberchr14T0358|Mberchr9T0872|Mberchr21T0747|Mberchr4T0508|MberchrXT0739|MberchrYT0164|Mberchr25T0131|Mberchr11T0…	hsa:6129|hsa:6168|hsa:6147|hsa:6129|hsa:6160|hsa:6147|hsa:6160|hsa:6224|hsa:6208|hsa:6129|hsa:6136|hsa:6208|hsa:6147|hsa:6147|hsa:9045|hsa:9045|hsa:6147|hsa:11224|hsa:3921|hsa:6168|hsa:6136|hsa:11224|hsa:6147|hsa:6217|hsa:6160|hsa:4736|hsa:6147|hsa:8125|hsa:3187|hsa:6217|hsa:6141|hsa:6168|hsa:6169|hsa:6136|hsa:6136|hsa:6189|hsa:6189|hsa:8270|hsa:6208|hsa:8270|hsa:6136|hsa:6129|hsa:6147|hsa:6136|h…	6129|6168|6147|6129|6160|6147|6160|6224|6208|6129|6136|6208|6147|6147|9045|9045|6147|11224|3921|6168|6136|11224|6147|6217|6160|4736|6147|8125|3187|6217|6141|6168|6169|6136|6136|6189|6189|8270|6208|8270|6136|6129|6147|6136|6136|3921|9045|8270|6147|6217|6168|6147|3190|6168|6160|6189|6141|11224|3185|6129|6168|4736|6147|6141|3190|6129|5518|6147|6129|6160|6136|	http://www.reactome.org/cgi-bin/eventbrowser_st_id?ST_ID=R-HSA-8953854
Developmental Biology	Reactome	R-HSA-1266738	81	1082	1.84e-20	3.59e-19	Mberchr11T0947|Mberchr23T0318|Mberchr5T0374|Mberchr23T0258|Mberchr1T0560|Mberchr7T0636|Mberchr1T0456|Mberchr16T0179|Mberchr2T0297|Mberchr14T0280|Mberchr17T0699|Mberchr16T0516|MberchrXT0947|Mberchr9T0752|Mberchr8T1074|Mberchr21T0200|Mberchr7T0503|Mberchr4T0673|MberchrXT0597|Mberchr8T0163|Mberchr20T0240|Mberchr9T0283|Mberchr8T0986|Mberchr22T0416|Mberchr14T0358|Mberchr15T0095|Mberchr9T0872|Mberchr4T…	hsa:5928|hsa:6129|hsa:6168|hsa:6147|hsa:6129|hsa:6160|hsa:6147|hsa:6147|hsa:6160|hsa:6224|hsa:6208|hsa:3326|hsa:6129|hsa:6136|hsa:6208|hsa:6147|hsa:6147|hsa:9045|hsa:3326|hsa:6136|hsa:3015|hsa:11224|hsa:3921|hsa:6168|hsa:6136|hsa:6136|hsa:11224|hsa:4637|hsa:6147|hsa:6217|hsa:3015|hsa:9045|hsa:4736|hsa:6147|hsa:5928|hsa:6189|hsa:353323|hsa:3320|hsa:6217|hsa:6141|hsa:6168|hsa:6169|hsa:5931|hsa:6136…	5928|6129|6168|6147|6129|6160|6147|6147|6160|6224|6208|3326|6129|6136|6208|6147|6147|9045|3326|6136|3015|11224|3921|6168|6136|6136|11224|4637|6147|6217|3015|9045|4736|6147|5928|6189|353323|3320|6217|6141|6168|6169|5931|6136|3015|6189|6208|3015|94239|6129|6147|6136|6136|3015|3921|9045|3320|6147|6217|6160|6160|6147|386681|6129|5928|6189|6141|11224|6129|6168|4736|6141|6168|6147|5928|6129|6147|6168|4…	http://www.reactome.org/cgi-bin/eventbrowser_st_id?ST_ID=R-HSA-1266738
Jak-STAT signaling pathway	KEGG PATHWAY	hsa04630	30	162	5.22e-18	9.91e-17	Mberchr7T0698|Mberchr7T0699|Mberchr7T0676|Mberchr7T0677|Mberchr7T0674|Mberchr7T0675|Mberchr7T0708|Mberchr7T0706|Mberchr7T0691|Mberchr7T0692|Mberchr7T0693|Mberchr7T0694|Mberchr7T0695|Mberchr7T0696|Mberchr7T0697|Mberchr7T0700|Mberchr7T0704|Mberchr7T0705|Mberchr7T0679|Mberchr7T0703|Mberchr7T0701|Mberchr7T0678|Mberchr7T0688|Mberchr7T0687|Mberchr7T0686|Mberchr7T0684|Mberchr7T0683|Mberchr7T0682|Mberchr…	hsa:3442|hsa:3467|hsa:3467|hsa:3442|hsa:3467|hsa:3442|hsa:3467|hsa:3442|hsa:3442|hsa:3467|hsa:3467|hsa:3442|hsa:3467|hsa:3467|hsa:3467|hsa:3467|hsa:3467|hsa:3467|hsa:3467|hsa:3442|hsa:3467|hsa:3467|hsa:3442|hsa:3467|hsa:3442|hsa:3442|hsa:3467|hsa:3467|hsa:3442|hsa:3467|	3442|3467|3467|3442|3467|3442|3467|3442|3442|3467|3467|3442|3467|3467|3467|3467|3467|3467|3467|3442|3467|3467|3442|3467|3442|3442|3467|3467|3442|3467|	http://www.genome.jp/kegg-bin/show_pathway?hsa04630/hsa:3467%09red/hsa:3442%09red
Necroptosis	KEGG PATHWAY	hsa04217	29	162	4.45e-17	8.23e-16	Mberchr3T0470|Mberchr16T0516|Mberchr7T0691|Mberchr1T0244|MberchrXT0597|Mberchr20T0240|Mberchr4T0918|Mberchr15T0637|Mberchr5T0135|Mberchr7T0698|Mberchr7T0677|Mberchr7T0675|Mberchr7T0706|Mberchr10T0319|Mberchr12T0117|Mberchr7T0694|Mberchr7T0703|MberContig16T0001|Mberchr3T0344|Mberchr11T0227|MberchrXT0214|Mberchr16T0347|Mberchr17T0132|Mberchr22T0113|MberContig386T0002|Mberchr7T0688|Mberchr7T0686|Mbe…	hsa:2512|hsa:3326|hsa:3442|hsa:2512|hsa:3326|hsa:3015|hsa:2512|hsa:2512|hsa:3015|hsa:3442|hsa:3442|hsa:3442|hsa:3442|hsa:3320|hsa:2512|hsa:3442|hsa:3442|hsa:3015|hsa:94239|hsa:3015|hsa:3320|hsa:2512|hsa:2512|hsa:2512|hsa:3015|hsa:3442|hsa:3442|hsa:3442|hsa:3442|	2512|3326|3442|2512|3326|3015|2512|2512|3015|3442|3442|3442|3442|3320|2512|3442|3442|3015|94239|3015|3320|2512|2512|2512|3015|3442|3442|3442|3442|	http://www.genome.jp/kegg-bin/show_pathway?hsa04217/hsa:94239%09red/hsa:3320%09red/hsa:3326%09red/hsa:2512%09red/hsa:3442%09red/hsa:3015%09red
Disease	Reactome	R-HSA-1643685	73	1049	6.97e-17	1.27e-15	Mberchr23T0318|Mberchr17T0487|Mberchr23T0258|Mberchr1T0560|Mberchr7T0636|Mberchr1T0456|Mberchr2T0297|Mberchr14T0280|Mberchr17T0699|Mberchr16T0516|MberchrXT0947|Mberchr9T0752|Mberchr8T1074|Mberchr21T0200|Mberchr7T0503|Mberchr4T0673|Mberchr4T0672|Mberchr26T0058|Mberchr26T0059|Mberchr16T0179|Mberchr9T0283|Mberchr8T0986|Mberchr22T0416|Mberchr14T0358|Mberchr9T0872|Mberchr1T0739|Mberchr21T0747|Mberchr4…	hsa:6129|hsa:54344|hsa:6147|hsa:6129|hsa:6160|hsa:6147|hsa:6160|hsa:6224|hsa:6208|hsa:3326|hsa:6129|hsa:6136|hsa:6208|hsa:6147|hsa:6147|hsa:9045|hsa:9045|hsa:4586|hsa:727897|hsa:6147|hsa:11224|hsa:3921|hsa:6168|hsa:6136|hsa:11224|hsa:3065|hsa:6147|hsa:6217|hsa:3326|hsa:4736|hsa:6147|hsa:3320|hsa:6217|hsa:6141|hsa:6168|hsa:6169|hsa:6136|hsa:6136|hsa:6189|hsa:6189|hsa:6136|hsa:6129|hsa:6147|hsa:613…	6129|54344|6147|6129|6160|6147|6160|6224|6208|3326|6129|6136|6208|6147|6147|9045|9045|4586|727897|6147|11224|3921|6168|6136|11224|3065|6147|6217|3326|4736|6147|3320|6217|6141|6168|6169|6136|6136|6189|6189|6136|6129|6147|6136|6136|3921|54344|3320|6147|6217|6160|3065|6147|6208|6129|6160|6189|6168|6141|11224|6129|6168|4736|6168|6147|6141|6129|5518|6147|6168|6160|6136|9045|	http://www.reactome.org/cgi-bin/eventbrowser_st_id?ST_ID=R-HSA-1643685
Metabolism of proteins	Reactome	R-HSA-392499	108	2012	1.59e-16	2.87e-15	Mberchr17T0487|Mberchr1T0939|Mberchr21T0200|Mberchr8T1044|Mberchr1T0739|Mberchr26T0058|Mberchr26T0059|Mberchr6T0002|Mberchr20T0240|Mberchr9T0283|Mberchr6T0001|Mberchr6T0006|Mberchr6T0007|Mberchr6T0004|Mberchr6T0005|Mberchr4T0508|MberchrXT0100|Mberchr22T0129|Mberchr24T0076|Mberchr1T0256|Mberchr8T0217|Mberchr9T0752|Mberchr8T0212|Mberchr1T1000|Mberchr24T0478|Mberchr7T0503|Mberchr8T1243|Mberchr14T012…	hsa:54344|hsa:4253|hsa:6147|hsa:3190|hsa:3065|hsa:4586|hsa:727897|hsa:100287178|hsa:3015|hsa:11224|hsa:100287364|hsa:100287364|hsa:100287178|hsa:100287513|hsa:100287513|hsa:6217|hsa:5931|hsa:6141|hsa:6147|hsa:8678|hsa:4253|hsa:6136|hsa:4253|hsa:4253|hsa:11224|hsa:6147|hsa:6189|hsa:6169|hsa:6168|hsa:100287178|hsa:100287513|hsa:100287513|hsa:100287178|hsa:100287178|hsa:6147|hsa:6160|hsa:6147|hsa:62…	54344|4253|6147|3190|3065|4586|727897|100287178|3015|11224|100287364|100287364|100287178|100287513|100287513|6217|5931|6141|6147|8678|4253|6136|4253|4253|11224|6147|6189|6169|6168|100287178|100287513|100287513|100287178|100287178|6147|6160|6147|6217|6141|9804|9804|100287178|1983|3921|3015|3921|54344|6147|6217|1983|6160|6189|6129|6141|6129|6147|6129|8678|399818|4253|6129|9045|9045|6136|6168|126433…	http://www.reactome.org/cgi-bin/eventbrowser_st_id?ST_ID=R-HSA-392499
Loss of Nlp from mitotic centrosomes	Reactome	R-HSA-380259	17	69	9.93e-13	1.59e-11	MberContig483T0003|Mberchr1T0007|Mberchr28T0770|Mberchr26T0420|Mberchr8T0004|Mberchr15T0243|Mberchr12T0769|Mberchr15T0762|MberContig483T0002|MberContig483T0001|Mberchr15T0764|MberchrXT0214|MberchrYT0119|Mberchr10T0319|MberContig532T0001|MberContig532T0002|Mberchr28T0790	hsa:22981|hsa:22981|hsa:22981|hsa:22919|hsa:22919|hsa:22919|hsa:22919|hsa:22981|hsa:22981|hsa:22981|hsa:22981|hsa:3320|hsa:5518|hsa:3320|hsa:22981|hsa:22981|hsa:22981|	22981|22981|22981|22919|22919|22919|22919|22981|22981|22981|22981|3320|5518|3320|22981|22981|22981|	http://www.reactome.org/cgi-bin/eventbrowser_st_id?ST_ID=R-HSA-380259
Loss of proteins required for interphase microtubule organization from the centrosome	Reactome	R-HSA-380284	17	69	9.93e-13	1.59e-11	MberContig483T0003|Mberchr1T0007|Mberchr28T0770|Mberchr26T0420|Mberchr8T0004|Mberchr15T0243|Mberchr12T0769|Mberchr15T0762|MberContig483T0002|MberContig483T0001|Mberchr15T0764|MberchrXT0214|MberchrYT0119|Mberchr10T0319|MberContig532T0001|MberContig532T0002|Mberchr28T0790	hsa:22981|hsa:22981|hsa:22981|hsa:22919|hsa:22919|hsa:22919|hsa:22919|hsa:22981|hsa:22981|hsa:22981|hsa:22981|hsa:3320|hsa:5518|hsa:3320|hsa:22981|hsa:22981|hsa:22981|	22981|22981|22981|22919|22919|22919|22919|22981|22981|22981|22981|3320|5518|3320|22981|22981|22981|	http://www.reactome.org/cgi-bin/eventbrowser_st_id?ST_ID=R-HSA-380284
AURKA Activation by TPX2	Reactome	R-HSA-8854518	17	72	1.93e-12	2.96e-11	MberContig483T0003|Mberchr1T0007|Mberchr28T0770|Mberchr26T0420|Mberchr8T0004|Mberchr15T0243|Mberchr12T0769|Mberchr15T0762|MberContig483T0002|MberContig483T0001|Mberchr15T0764|MberchrXT0214|MberchrYT0119|Mberchr10T0319|MberContig532T0001|MberContig532T0002|Mberchr28T0790	hsa:22981|hsa:22981|hsa:22981|hsa:22919|hsa:22919|hsa:22919|hsa:22919|hsa:22981|hsa:22981|hsa:22981|hsa:22981|hsa:3320|hsa:5518|hsa:3320|hsa:22981|hsa:22981|hsa:22981|	22981|22981|22981|22919|22919|22919|22919|22981|22981|22981|22981|3320|5518|3320|22981|22981|22981|	http://www.reactome.org/cgi-bin/eventbrowser_st_id?ST_ID=R-HSA-8854518
Regulation of PLK1 Activity at G2/M Transition	Reactome	R-HSA-2565942	18	86	3.09e-12	4.63e-11	MberContig483T0003|Mberchr1T0007|Mberchr28T0770|Mberchr26T0420|Mberchr18T0075|Mberchr15T0243|Mberchr8T0004|Mberchr12T0769|Mberchr15T0762|MberContig483T0002|MberContig483T0001|Mberchr15T0764|MberchrXT0214|MberchrYT0119|Mberchr10T0319|MberContig532T0001|MberContig532T0002|Mberchr28T0790	hsa:22981|hsa:22981|hsa:22981|hsa:22919|hsa:891|hsa:22919|hsa:22919|hsa:22919|hsa:22981|hsa:22981|hsa:22981|hsa:22981|hsa:3320|hsa:5518|hsa:3320|hsa:22981|hsa:22981|hsa:22981|	22981|22981|22981|22919|891|22919|22919|22919|22981|22981|22981|22981|3320|5518|3320|22981|22981|22981|	http://www.reactome.org/cgi-bin/eventbrowser_st_id?ST_ID=R-HSA-2565942
ERCC6 (CSB) and EHMT2 (G9a) positively regulate rRNA expression	Reactome	R-HSA-427389	17	76	4.46e-12	6.55e-11	Mberchr20T0240|MberContig16T0001|Mberchr1T0864|Mberchr3T0729|Mberchr1T0314|Mberchr11T0947|Mberchr5T0135|Mberchr14T0431|Mberchr1T0299|Mberchr11T0227|Mberchr2T0748|Mberchr3T0344|MberContig386T0002|Mberchr1T0739|MberchrXT0100|Mberchr3T0402|Mberchr22T0673	hsa:3015|hsa:3015|hsa:5928|hsa:11335|hsa:11335|hsa:5928|hsa:3015|hsa:11335|hsa:5928|hsa:3015|hsa:5928|hsa:94239|hsa:3015|hsa:3065|hsa:5931|hsa:11335|hsa:3065|	3015|3015|5928|11335|11335|5928|3015|11335|5928|3015|5928|94239|3015|3065|5931|11335|3065|	http://www.reactome.org/cgi-bin/eventbrowser_st_id?ST_ID=R-HSA-427389
Centrosome maturation	Reactome	R-HSA-380287	17	81	1.18e-11	1.67e-10	MberContig483T0003|Mberchr1T0007|Mberchr28T0770|Mberchr26T0420|Mberchr8T0004|Mberchr15T0243|Mberchr12T0769|Mberchr15T0762|MberContig483T0002|MberContig483T0001|Mberchr15T0764|MberchrXT0214|MberchrYT0119|Mberchr10T0319|MberContig532T0001|MberContig532T0002|Mberchr28T0790	hsa:22981|hsa:22981|hsa:22981|hsa:22919|hsa:22919|hsa:22919|hsa:22919|hsa:22981|hsa:22981|hsa:22981|hsa:22981|hsa:3320|hsa:5518|hsa:3320|hsa:22981|hsa:22981|hsa:22981|	22981|22981|22981|22919|22919|22919|22919|22981|22981|22981|22981|3320|5518|3320|22981|22981|22981|	http://www.reactome.org/cgi-bin/eventbrowser_st_id?ST_ID=R-HSA-380287
Recruitment of mitotic centrosome proteins and complexes	Reactome	R-HSA-380270	17	81	1.18e-11	1.67e-10	MberContig483T0003|Mberchr1T0007|Mberchr28T0770|Mberchr26T0420|Mberchr8T0004|Mberchr15T0243|Mberchr12T0769|Mberchr15T0762|MberContig483T0002|MberContig483T0001|Mberchr15T0764|MberchrXT0214|MberchrYT0119|Mberchr10T0319|MberContig532T0001|MberContig532T0002|Mberchr28T0790	hsa:22981|hsa:22981|hsa:22981|hsa:22919|hsa:22919|hsa:22919|hsa:22919|hsa:22981|hsa:22981|hsa:22981|hsa:22981|hsa:3320|hsa:5518|hsa:3320|hsa:22981|hsa:22981|hsa:22981|	22981|22981|22981|22919|22919|22919|22919|22981|22981|22981|22981|3320|5518|3320|22981|22981|22981|	http://www.reactome.org/cgi-bin/eventbrowser_st_id?ST_ID=R-HSA-380270
Regulation of IFNA signaling	Reactome	R-HSA-912694	11	24	1.64e-11	2.29e-10	Mberchr7T0698|Mberchr7T0677|Mberchr7T0675|Mberchr7T0691|Mberchr7T0688|Mberchr7T0706|Mberchr7T0686|Mberchr7T0684|Mberchr7T0694|Mberchr7T0703|Mberchr7T0681	hsa:3442|hsa:3442|hsa:3442|hsa:3442|hsa:3442|hsa:3442|hsa:3442|hsa:3442|hsa:3442|hsa:3442|hsa:3442|	3442|3442|3442|3442|3442|3442|3442|3442|3442|3442|3442|	http://www.reactome.org/cgi-bin/eventbrowser_st_id?ST_ID=R-HSA-912694
Cell Cycle, Mitotic	Reactome	R-HSA-69278	41	525	1.69e-11	2.34e-10	Mberchr11T0947|Mberchr1T0007|Mberchr18T0075|Mberchr16T0516|Mberchr8T1153|Mberchr13T0193|MberchrXT0597|Mberchr5T0008|Mberchr20T0240|Mberchr14T0369|Mberchr5T0046|Mberchr28T0770|Mberchr9T0384|Mberchr15T0243|MberContig483T0001|Mberchr5T0135|Mberchr1T0299|Mberchr10T0319|MberContig16T0001|Mberchr22T0673|Mberchr8T0004|Mberchr3T0344|Mberchr11T0227|MberchrXT0214|Mberchr27T0154|MberContig532T0001|MberConti…	hsa:5928|hsa:22981|hsa:891|hsa:3326|hsa:9232|hsa:9232|hsa:3326|hsa:9232|hsa:3015|hsa:9232|hsa:9232|hsa:22981|hsa:9232|hsa:22919|hsa:22981|hsa:3015|hsa:5928|hsa:3320|hsa:3015|hsa:3065|hsa:22919|hsa:94239|hsa:3015|hsa:3320|hsa:9232|hsa:22981|hsa:22981|hsa:22981|hsa:22981|hsa:5928|hsa:22919|hsa:3065|hsa:6119|hsa:22981|hsa:22981|hsa:22919|hsa:3015|hsa:5928|hsa:22981|hsa:9232|hsa:5518|	5928|22981|891|3326|9232|9232|3326|9232|3015|9232|9232|22981|9232|22919|22981|3015|5928|3320|3015|3065|22919|94239|3015|3320|9232|22981|22981|22981|22981|5928|22919|3065|6119|22981|22981|22919|3015|5928|22981|9232|5518|	http://www.reactome.org/cgi-bin/eventbrowser_st_id?ST_ID=R-HSA-69278
Cytokine-cytokine receptor interaction	KEGG PATHWAY	hsa04060	30	294	1.9e-11	2.6e-10	Mberchr7T0698|Mberchr7T0699|Mberchr7T0676|Mberchr7T0677|Mberchr7T0674|Mberchr7T0675|Mberchr7T0708|Mberchr7T0706|Mberchr7T0691|Mberchr7T0692|Mberchr7T0693|Mberchr7T0694|Mberchr7T0695|Mberchr7T0696|Mberchr7T0697|Mberchr7T0700|Mberchr7T0704|Mberchr7T0705|Mberchr7T0679|Mberchr7T0703|Mberchr7T0701|Mberchr7T0678|Mberchr7T0688|Mberchr7T0687|Mberchr7T0686|Mberchr7T0684|Mberchr7T0683|Mberchr7T0682|Mberchr…	hsa:3442|hsa:3467|hsa:3467|hsa:3442|hsa:3467|hsa:3442|hsa:3467|hsa:3442|hsa:3442|hsa:3467|hsa:3467|hsa:3442|hsa:3467|hsa:3467|hsa:3467|hsa:3467|hsa:3467|hsa:3467|hsa:3467|hsa:3442|hsa:3467|hsa:3467|hsa:3442|hsa:3467|hsa:3442|hsa:3442|hsa:3467|hsa:3467|hsa:3442|hsa:3467|	3442|3467|3467|3442|3467|3442|3467|3442|3442|3467|3467|3442|3467|3467|3467|3467|3467|3467|3467|3442|3467|3467|3442|3467|3442|3442|3467|3467|3442|3467|	http://www.genome.jp/kegg-bin/show_pathway?hsa04060/hsa:3467%09red/hsa:3442%09red
G2/M Transition	Reactome	R-HSA-69275	24	193	4.05e-11	5.34e-10	Mberchr11T0947|Mberchr1T0007|Mberchr18T0075|Mberchr16T0516|MberchrXT0597|Mberchr15T0762|Mberchr28T0770|Mberchr15T0243|MberContig483T0001|Mberchr1T0299|Mberchr10T0319|Mberchr8T0004|MberchrXT0214|MberContig532T0001|MberContig532T0002|Mberchr28T0790|Mberchr1T0864|Mberchr26T0420|MberContig483T0003|MberContig483T0002|Mberchr12T0769|Mberchr2T0748|Mberchr15T0764|MberchrYT0119	hsa:5928|hsa:22981|hsa:891|hsa:3326|hsa:3326|hsa:22981|hsa:22981|hsa:22919|hsa:22981|hsa:5928|hsa:3320|hsa:22919|hsa:3320|hsa:22981|hsa:22981|hsa:22981|hsa:5928|hsa:22919|hsa:22981|hsa:22981|hsa:22919|hsa:5928|hsa:22981|hsa:5518|	5928|22981|891|3326|3326|22981|22981|22919|22981|5928|3320|22919|3320|22981|22981|22981|5928|22919|22981|22981|22919|5928|22981|5518|	http://www.reactome.org/cgi-bin/eventbrowser_st_id?ST_ID=R-HSA-69275
Mitotic G2-G2/M phases	Reactome	R-HSA-453274	24	195	4.97e-11	6.5e-10	Mberchr11T0947|Mberchr1T0007|Mberchr18T0075|Mberchr16T0516|MberchrXT0597|Mberchr15T0762|Mberchr28T0770|Mberchr15T0243|MberContig483T0001|Mberchr1T0299|Mberchr10T0319|Mberchr8T0004|MberchrXT0214|MberContig532T0001|MberContig532T0002|Mberchr28T0790|Mberchr1T0864|Mberchr26T0420|MberContig483T0003|MberContig483T0002|Mberchr12T0769|Mberchr2T0748|Mberchr15T0764|MberchrYT0119	hsa:5928|hsa:22981|hsa:891|hsa:3326|hsa:3326|hsa:22981|hsa:22981|hsa:22919|hsa:22981|hsa:5928|hsa:3320|hsa:22919|hsa:3320|hsa:22981|hsa:22981|hsa:22981|hsa:5928|hsa:22919|hsa:22981|hsa:22981|hsa:22919|hsa:5928|hsa:22981|hsa:5518|	5928|22981|891|3326|3326|22981|22981|22919|22981|5928|3320|22919|3320|22981|22981|22981|5928|22919|22981|22981|22919|5928|22981|5518|	http://www.reactome.org/cgi-bin/eventbrowser_st_id?ST_ID=R-HSA-453274
Recruitment of NuMA to mitotic centrosomes	Reactome	R-HSA-380320	17	93	9.69e-11	1.25e-09	MberContig483T0003|Mberchr1T0007|Mberchr28T0770|Mberchr26T0420|Mberchr8T0004|Mberchr15T0243|Mberchr12T0769|Mberchr15T0762|MberContig483T0002|MberContig483T0001|Mberchr15T0764|MberchrXT0214|MberchrYT0119|Mberchr10T0319|MberContig532T0001|MberContig532T0002|Mberchr28T0790	hsa:22981|hsa:22981|hsa:22981|hsa:22919|hsa:22919|hsa:22919|hsa:22919|hsa:22981|hsa:22981|hsa:22981|hsa:22981|hsa:3320|hsa:5518|hsa:3320|hsa:22981|hsa:22981|hsa:22981|	22981|22981|22981|22919|22919|22919|22919|22981|22981|22981|22981|3320|5518|3320|22981|22981|22981|	http://www.reactome.org/cgi-bin/eventbrowser_st_id?ST_ID=R-HSA-380320
TRAF6 mediated IRF7 activation	Reactome	R-HSA-933541	11	29	1.18e-10	1.5e-09	Mberchr7T0698|Mberchr7T0677|Mberchr7T0675|Mberchr7T0691|Mberchr7T0688|Mberchr7T0706|Mberchr7T0686|Mberchr7T0684|Mberchr7T0694|Mberchr7T0703|Mberchr7T0681	hsa:3442|hsa:3442|hsa:3442|hsa:3442|hsa:3442|hsa:3442|hsa:3442|hsa:3442|hsa:3442|hsa:3442|hsa:3442|	3442|3442|3442|3442|3442|3442|3442|3442|3442|3442|3442|	http://www.reactome.org/cgi-bin/eventbrowser_st_id?ST_ID=R-HSA-933541
Ribosomal scanning and start codon recognition	Reactome	R-HSA-72702	14	58	1.28e-10	1.61e-09	Mberchr21T0791|Mberchr8T0986|Mberchr8T1243|Mberchr28T0265|Mberchr14T0280|Mberchr17T0059|Mberchr4T0508|Mberchr17T0699|Mberchr8T0126|Mberchr16T0544|Mberchr8T1074|Mberchr8T1203|Mberchr14T0371|Mberchr22T0348	hsa:6208|hsa:3921|hsa:6189|hsa:6189|hsa:6224|hsa:1983|hsa:6217|hsa:6208|hsa:3921|hsa:1983|hsa:6208|hsa:6217|hsa:6189|hsa:6217|	6208|3921|6189|6189|6224|1983|6217|6208|3921|1983|6208|6217|6189|6217|	http://www.reactome.org/cgi-bin/eventbrowser_st_id?ST_ID=R-HSA-72702
Anchoring of the basal body to the plasma membrane	Reactome	R-HSA-5620912	17	97	1.82e-10	2.24e-09	MberContig483T0003|Mberchr1T0007|Mberchr28T0770|Mberchr26T0420|Mberchr8T0004|Mberchr15T0243|Mberchr12T0769|Mberchr15T0762|MberContig483T0002|MberContig483T0001|Mberchr15T0764|MberchrXT0214|MberchrYT0119|Mberchr10T0319|MberContig532T0001|MberContig532T0002|Mberchr28T0790	hsa:22981|hsa:22981|hsa:22981|hsa:22919|hsa:22919|hsa:22919|hsa:22919|hsa:22981|hsa:22981|hsa:22981|hsa:22981|hsa:3320|hsa:5518|hsa:3320|hsa:22981|hsa:22981|hsa:22981|	22981|22981|22981|22919|22919|22919|22919|22981|22981|22981|22981|3320|5518|3320|22981|22981|22981|	http://www.reactome.org/cgi-bin/eventbrowser_st_id?ST_ID=R-HSA-5620912
Positive epigenetic regulation of rRNA expression	Reactome	R-HSA-5250913	17	104	5.15e-10	6.03e-09	Mberchr20T0240|MberContig16T0001|Mberchr1T0864|Mberchr3T0729|Mberchr1T0314|Mberchr11T0947|Mberchr5T0135|Mberchr14T0431|Mberchr1T0299|Mberchr11T0227|Mberchr2T0748|Mberchr3T0344|MberContig386T0002|Mberchr1T0739|MberchrXT0100|Mberchr3T0402|Mberchr22T0673	hsa:3015|hsa:3015|hsa:5928|hsa:11335|hsa:11335|hsa:5928|hsa:3015|hsa:11335|hsa:5928|hsa:3015|hsa:5928|hsa:94239|hsa:3015|hsa:3065|hsa:5931|hsa:11335|hsa:3065|	3015|3015|5928|11335|11335|5928|3015|11335|5928|3015|5928|94239|3015|3065|5931|11335|3065|	http://www.reactome.org/cgi-bin/eventbrowser_st_id?ST_ID=R-HSA-5250913
M Phase	Reactome	R-HSA-68886	32	384	6.05e-10	7e-09	Mberchr1T0007|Mberchr18T0075|Mberchr9T0384|Mberchr5T0008|Mberchr20T0240|Mberchr14T0369|Mberchr5T0046|Mberchr28T0770|Mberchr13T0193|Mberchr15T0243|MberContig483T0001|Mberchr5T0135|Mberchr10T0319|MberContig16T0001|Mberchr8T0004|Mberchr3T0344|Mberchr11T0227|MberchrXT0214|Mberchr27T0154|MberContig532T0001|MberContig532T0002|Mberchr28T0790|MberContig483T0003|Mberchr26T0420|Mberchr8T1153|Mberchr15T0762…	hsa:22981|hsa:891|hsa:9232|hsa:9232|hsa:3015|hsa:9232|hsa:9232|hsa:22981|hsa:9232|hsa:22919|hsa:22981|hsa:3015|hsa:3320|hsa:3015|hsa:22919|hsa:94239|hsa:3015|hsa:3320|hsa:9232|hsa:22981|hsa:22981|hsa:22981|hsa:22981|hsa:22919|hsa:9232|hsa:22981|hsa:22981|hsa:22919|hsa:3015|hsa:22981|hsa:9232|hsa:5518|	22981|891|9232|9232|3015|9232|9232|22981|9232|22919|22981|3015|3320|3015|22919|94239|3015|3320|9232|22981|22981|22981|22981|22919|9232|22981|22981|22919|3015|22981|9232|5518|	http://www.reactome.org/cgi-bin/eventbrowser_st_id?ST_ID=R-HSA-68886
Cell Cycle	Reactome	R-HSA-1640170	42	629	1.01e-09	1.14e-08	Mberchr11T0947|Mberchr1T0007|Mberchr18T0075|Mberchr16T0516|Mberchr8T1153|Mberchr13T0193|MberchrXT0597|Mberchr5T0008|Mberchr20T0240|Mberchr14T0369|Mberchr5T0046|Mberchr28T0770|Mberchr9T0384|Mberchr15T0243|MberContig483T0001|Mberchr5T0135|Mberchr1T0299|MberchrXT0100|Mberchr10T0319|MberContig16T0001|Mberchr22T0673|Mberchr8T0004|Mberchr3T0344|Mberchr11T0227|MberchrXT0214|Mberchr27T0154|MberContig532T…	hsa:5928|hsa:22981|hsa:891|hsa:3326|hsa:9232|hsa:9232|hsa:3326|hsa:9232|hsa:3015|hsa:9232|hsa:9232|hsa:22981|hsa:9232|hsa:22919|hsa:22981|hsa:3015|hsa:5928|hsa:5931|hsa:3320|hsa:3015|hsa:3065|hsa:22919|hsa:94239|hsa:3015|hsa:3320|hsa:9232|hsa:22981|hsa:22981|hsa:22981|hsa:22981|hsa:5928|hsa:22919|hsa:3065|hsa:6119|hsa:22981|hsa:22981|hsa:22919|hsa:3015|hsa:5928|hsa:22981|hsa:9232|hsa:5518|	5928|22981|891|3326|9232|9232|3326|9232|3015|9232|9232|22981|9232|22919|22981|3015|5928|5931|3320|3015|3065|22919|94239|3015|3320|9232|22981|22981|22981|22981|5928|22919|3065|6119|22981|22981|22919|3015|5928|22981|9232|5518|	http://www.reactome.org/cgi-bin/eventbrowser_st_id?ST_ID=R-HSA-1640170
@@Cell cycle	KEGG PATHWAY	hsa04110	15	124	2.5e-07	2.03e-06	Mberchr8T1153|Mberchr14T0369|Mberchr22T0673|Mberchr18T0075|Mberchr9T0384|MberContig97T0002|Mberchr1T0739|Mberchr5T0046|MberContig363T0001|Mberchr27T0286|Mberchr13T0437|Mberchr27T0154|MberchrXT0385|Mberchr13T0193|Mberchr5T0008	hsa:9232|hsa:9232|hsa:3065|hsa:891|hsa:9232|hsa:85417|hsa:3065|hsa:9232|hsa:85417|hsa:85417|hsa:9232|hsa:9232|hsa:85417|hsa:9232|hsa:9232|	9232|9232|3065|891|9232|85417|3065|9232|85417|85417|9232|9232|85417|9232|9232|	http://www.genome.jp/kegg-bin/show_pathway?hsa04110/hsa:85417%09red/hsa:9232%09red/hsa:3065%09red/hsa:891%09red
RNA Polymerase I Promoter Clearance	Reactome	R-HSA-73854	17	109	1.03e-09	1.14e-08	Mberchr20T0240|MberContig16T0001|Mberchr1T0864|Mberchr3T0729|Mberchr1T0314|Mberchr11T0947|Mberchr5T0135|Mberchr14T0431|Mberchr1T0299|Mberchr11T0227|Mberchr2T0748|Mberchr3T0344|MberContig386T0002|Mberchr1T0739|MberchrXT0100|Mberchr3T0402|Mberchr22T0673	hsa:3015|hsa:3015|hsa:5928|hsa:11335|hsa:11335|hsa:5928|hsa:3015|hsa:11335|hsa:5928|hsa:3015|hsa:5928|hsa:94239|hsa:3015|hsa:3065|hsa:5931|hsa:11335|hsa:3065|	3015|3015|5928|11335|11335|5928|3015|11335|5928|3015|5928|94239|3015|3065|5931|11335|3065|	http://www.reactome.org/cgi-bin/eventbrowser_st_id?ST_ID=R-HSA-73854
RNA Polymerase I Transcription	Reactome	R-HSA-73864	17	110	1.18e-09	1.29e-08	Mberchr20T0240|MberContig16T0001|Mberchr1T0864|Mberchr3T0729|Mberchr1T0314|Mberchr11T0947|Mberchr5T0135|Mberchr14T0431|Mberchr1T0299|Mberchr11T0227|Mberchr2T0748|Mberchr3T0344|MberContig386T0002|Mberchr1T0739|MberchrXT0100|Mberchr3T0402|Mberchr22T0673	hsa:3015|hsa:3015|hsa:5928|hsa:11335|hsa:11335|hsa:5928|hsa:3015|hsa:11335|hsa:5928|hsa:3015|hsa:5928|hsa:94239|hsa:3015|hsa:3065|hsa:5931|hsa:11335|hsa:3065|	3015|3015|5928|11335|11335|5928|3015|11335|5928|3015|5928|94239|3015|3065|5931|11335|3065|	http://www.reactome.org/cgi-bin/eventbrowser_st_id?ST_ID=R-HSA-73864
Formation of the ternary complex, and subsequently, the 43S complex	Reactome	R-HSA-72695	12	51	3.53e-09	3.59e-08	Mberchr21T0791|Mberchr8T0986|Mberchr8T1243|Mberchr28T0265|Mberchr14T0280|Mberchr4T0508|Mberchr17T0699|Mberchr8T0126|Mberchr8T1074|Mberchr8T1203|Mberchr14T0371|Mberchr22T0348	hsa:6208|hsa:3921|hsa:6189|hsa:6189|hsa:6224|hsa:6217|hsa:6208|hsa:3921|hsa:6208|hsa:6217|hsa:6189|hsa:6217|	6208|3921|6189|6189|6224|6217|6208|3921|6208|6217|6189|6217|	http://www.reactome.org/cgi-bin/eventbrowser_st_id?ST_ID=R-HSA-72695
Conjugation of benzoate with glycine	Reactome	R-HSA-177135	6	6	7.35e-09	7.17e-08	Mberchr18T0840|MberContig376T0002|MberContig376T0001|Mberchr18T0839|MberContig418T0001|MberContig232T0003	hsa:10249|hsa:10249|hsa:10249|hsa:10249|hsa:10249|hsa:10249|	10249|10249|10249|10249|10249|10249|	http://www.reactome.org/cgi-bin/eventbrowser_st_id?ST_ID=R-HSA-177135
Translation initiation complex formation	Reactome	R-HSA-72649	12	58	1.43e-08	1.37e-07	Mberchr21T0791|Mberchr8T0986|Mberchr8T1243|Mberchr28T0265|Mberchr14T0280|Mberchr4T0508|Mberchr17T0699|Mberchr8T0126|Mberchr8T1074|Mberchr8T1203|Mberchr14T0371|Mberchr22T0348	hsa:6208|hsa:3921|hsa:6189|hsa:6189|hsa:6224|hsa:6217|hsa:6208|hsa:3921|hsa:6208|hsa:6217|hsa:6189|hsa:6217|	6208|3921|6189|6189|6224|6217|6208|3921|6208|6217|6189|6217|	http://www.reactome.org/cgi-bin/eventbrowser_st_id?ST_ID=R-HSA-72649
Striated Muscle Contraction	Reactome	R-HSA-390522	10	36	1.52e-08	1.44e-07	MberContig230T0003|Mberchr11T0307|Mberchr11T0894|Mberchr11T0895|MberContig404T0004|MberContig64T0003|Mberchr6T0502|Mberchr8T0169|MberContig157T0002|Mberchr24T0023	hsa:29767|hsa:29767|hsa:29767|hsa:29766|hsa:29767|hsa:29767|hsa:7171|hsa:7171|hsa:29767|hsa:7171|	29767|29767|29767|29766|29767|29767|7171|7171|29767|7171|	http://www.reactome.org/cgi-bin/eventbrowser_st_id?ST_ID=R-HSA-390522
Activation of the mRNA upon binding of the cap-binding complex and eIFs, and subsequent binding to 43S	Reactome	R-HSA-72662	12	59	1.71e-08	1.61e-07	Mberchr21T0791|Mberchr8T0986|Mberchr8T1243|Mberchr28T0265|Mberchr14T0280|Mberchr4T0508|Mberchr17T0699|Mberchr8T0126|Mberchr8T1074|Mberchr8T1203|Mberchr14T0371|Mberchr22T0348	hsa:6208|hsa:3921|hsa:6189|hsa:6189|hsa:6224|hsa:6217|hsa:6208|hsa:3921|hsa:6208|hsa:6217|hsa:6189|hsa:6217|	6208|3921|6189|6189|6224|6217|6208|3921|6208|6217|6189|6217|	http://www.reactome.org/cgi-bin/eventbrowser_st_id?ST_ID=R-HSA-72662
Scavenging by Class A Receptors	Reactome	R-HSA-3000480	8	19	1.82e-08	1.69e-07	Mberchr4T0918|Mberchr12T0117|Mberchr22T0113|Mberchr15T0637|Mberchr3T0470|Mberchr1T0244|Mberchr17T0132|Mberchr16T0347	hsa:2512|hsa:2512|hsa:2512|hsa:2512|hsa:2512|hsa:2512|hsa:2512|hsa:2512|	2512|2512|2512|2512|2512|2512|2512|2512|	http://www.reactome.org/cgi-bin/eventbrowser_st_id?ST_ID=R-HSA-3000480
Conjugation of salicylate with glycine	Reactome	R-HSA-177128	6	8	3.98e-08	3.58e-07	Mberchr18T0840|MberContig376T0002|MberContig376T0001|Mberchr18T0839|MberContig418T0001|MberContig232T0003	hsa:10249|hsa:10249|hsa:10249|hsa:10249|hsa:10249|hsa:10249|	10249|10249|10249|10249|10249|10249|	http://www.reactome.org/cgi-bin/eventbrowser_st_id?ST_ID=R-HSA-177128
Binding and Uptake of Ligands by Scavenger Receptors	Reactome	R-HSA-2173782	10	41	5.07e-08	4.51e-07	Mberchr4T0918|Mberchr12T0117|Mberchr1T0244|Mberchr22T0113|Mberchr15T0637|Mberchr3T0470|Mberchr10T0319|MberchrXT0214|Mberchr17T0132|Mberchr16T0347	hsa:2512|hsa:2512|hsa:2512|hsa:2512|hsa:2512|hsa:2512|hsa:3320|hsa:3320|hsa:2512|hsa:2512|	2512|2512|2512|2512|2512|2512|3320|3320|2512|2512|	http://www.reactome.org/cgi-bin/eventbrowser_st_id?ST_ID=R-HSA-2173782
Autoimmune thyroid disease	KEGG PATHWAY	hsa05320	11	53	5.52e-08	4.88e-07	Mberchr7T0698|Mberchr7T0677|Mberchr7T0675|Mberchr7T0691|Mberchr7T0688|Mberchr7T0706|Mberchr7T0686|Mberchr7T0684|Mberchr7T0694|Mberchr7T0703|Mberchr7T0681	hsa:3442|hsa:3442|hsa:3442|hsa:3442|hsa:3442|hsa:3442|hsa:3442|hsa:3442|hsa:3442|hsa:3442|hsa:3442|	3442|3442|3442|3442|3442|3442|3442|3442|3442|3442|3442|	http://www.genome.jp/kegg-bin/show_pathway?hsa05320/hsa:3442%09red
Epigenetic regulation of gene expression	Reactome	R-HSA-212165	17	146	6.89e-08	6.02e-07	Mberchr20T0240|MberContig16T0001|Mberchr1T0864|Mberchr3T0729|Mberchr1T0314|Mberchr11T0947|Mberchr5T0135|Mberchr14T0431|Mberchr1T0299|Mberchr11T0227|Mberchr2T0748|Mberchr3T0344|MberContig386T0002|Mberchr1T0739|MberchrXT0100|Mberchr3T0402|Mberchr22T0673	hsa:3015|hsa:3015|hsa:5928|hsa:11335|hsa:11335|hsa:5928|hsa:3015|hsa:11335|hsa:5928|hsa:3015|hsa:5928|hsa:94239|hsa:3015|hsa:3065|hsa:5931|hsa:11335|hsa:3065|	3015|3015|5928|11335|11335|5928|3015|11335|5928|3015|5928|94239|3015|3065|5931|11335|3065|	http://www.reactome.org/cgi-bin/eventbrowser_st_id?ST_ID=R-HSA-212165
Amino Acid conjugation	Reactome	R-HSA-156587	6	9	7.81e-08	6.7e-07	Mberchr18T0840|MberContig376T0002|MberContig376T0001|Mberchr18T0839|MberContig418T0001|MberContig232T0003	hsa:10249|hsa:10249|hsa:10249|hsa:10249|hsa:10249|hsa:10249|	10249|10249|10249|10249|10249|10249|	http://www.reactome.org/cgi-bin/eventbrowser_st_id?ST_ID=R-HSA-156587
Conjugation of carboxylic acids	Reactome	R-HSA-159424	6	9	7.81e-08	6.7e-07	Mberchr18T0840|MberContig376T0002|MberContig376T0001|Mberchr18T0839|MberContig418T0001|MberContig232T0003	hsa:10249|hsa:10249|hsa:10249|hsa:10249|hsa:10249|hsa:10249|	10249|10249|10249|10249|10249|10249|	http://www.reactome.org/cgi-bin/eventbrowser_st_id?ST_ID=R-HSA-159424
Cargo concentration in the ER	Reactome	R-HSA-5694530	9	33	9.31e-08	7.93e-07	Mberchr1T1000|Mberchr1T0992|Mberchr1T0986|Mberchr15T0016|Mberchr8T0003|Mberchr1T0052|Mberchr1T0939|Mberchr8T0217|Mberchr8T0212	hsa:4253|hsa:4253|hsa:4253|hsa:4253|hsa:4253|hsa:4253|hsa:4253|hsa:4253|hsa:4253|	4253|4253|4253|4253|4253|4253|4253|4253|4253|	http://www.reactome.org/cgi-bin/eventbrowser_st_id?ST_ID=R-HSA-5694530
Transcriptional Regulation by E2F6	Reactome	R-HSA-8953750	9	35	1.52e-07	1.26e-06	Mberchr3T0729|Mberchr3T0402|Mberchr1T0864|Mberchr11T0947|Mberchr1T0314|Mberchr1T0299|Mberchr2T0748|Mberchr14T0431|MberchrXT0100	hsa:11335|hsa:11335|hsa:5928|hsa:5928|hsa:11335|hsa:5928|hsa:5928|hsa:11335|hsa:5931|	11335|11335|5928|5928|11335|5928|5928|11335|5931|	http://www.reactome.org/cgi-bin/eventbrowser_st_id?ST_ID=R-HSA-8953750
Cytosolic DNA-sensing pathway	KEGG PATHWAY	hsa04623	11	63	3e-07	2.39e-06	Mberchr7T0698|Mberchr7T0677|Mberchr7T0675|Mberchr7T0691|Mberchr7T0688|Mberchr7T0706|Mberchr7T0686|Mberchr7T0684|Mberchr7T0694|Mberchr7T0703|Mberchr7T0681	hsa:3442|hsa:3442|hsa:3442|hsa:3442|hsa:3442|hsa:3442|hsa:3442|hsa:3442|hsa:3442|hsa:3442|hsa:3442|	3442|3442|3442|3442|3442|3442|3442|3442|3442|3442|3442|	http://www.genome.jp/kegg-bin/show_pathway?hsa04623/hsa:3442%09red
Interferon alpha/beta signaling	Reactome	R-HSA-909733	11	67	5.46e-07	4.16e-06	Mberchr7T0698|Mberchr7T0677|Mberchr7T0675|Mberchr7T0691|Mberchr7T0688|Mberchr7T0706|Mberchr7T0686|Mberchr7T0684|Mberchr7T0694|Mberchr7T0703|Mberchr7T0681	hsa:3442|hsa:3442|hsa:3442|hsa:3442|hsa:3442|hsa:3442|hsa:3442|hsa:3442|hsa:3442|hsa:3442|hsa:3442|	3442|3442|3442|3442|3442|3442|3442|3442|3442|3442|3442|	http://www.reactome.org/cgi-bin/eventbrowser_st_id?ST_ID=R-HSA-909733
Mitotic Prometaphase	Reactome	R-HSA-68877	18	196	8.72e-07	6.57e-06	MberContig483T0003|Mberchr1T0007|Mberchr28T0770|Mberchr26T0420|Mberchr18T0075|Mberchr15T0243|Mberchr8T0004|Mberchr12T0769|Mberchr15T0762|MberContig483T0002|MberContig483T0001|Mberchr15T0764|MberchrXT0214|MberchrYT0119|Mberchr10T0319|MberContig532T0001|MberContig532T0002|Mberchr28T0790	hsa:22981|hsa:22981|hsa:22981|hsa:22919|hsa:891|hsa:22919|hsa:22919|hsa:22919|hsa:22981|hsa:22981|hsa:22981|hsa:22981|hsa:3320|hsa:5518|hsa:3320|hsa:22981|hsa:22981|hsa:22981|	22981|22981|22981|22919|891|22919|22919|22919|22981|22981|22981|22981|3320|5518|3320|22981|22981|22981|	http://www.reactome.org/cgi-bin/eventbrowser_st_id?ST_ID=R-HSA-68877
PRC2 methylates histones and DNA	Reactome	R-HSA-212300	11	73	1.24e-06	9.13e-06	Mberchr20T0240|MberContig16T0001|Mberchr1T0864|Mberchr11T0947|Mberchr5T0135|Mberchr1T0299|Mberchr11T0227|Mberchr2T0748|Mberchr3T0344|MberContig386T0002|MberchrXT0100	hsa:3015|hsa:3015|hsa:5928|hsa:5928|hsa:3015|hsa:5928|hsa:3015|hsa:5928|hsa:94239|hsa:3015|hsa:5931|	3015|3015|5928|5928|3015|5928|3015|5928|94239|3015|5931|	http://www.reactome.org/cgi-bin/eventbrowser_st_id?ST_ID=R-HSA-212300
Deposition of new CENPA-containing nucleosomes at the centromere	Reactome	R-HSA-606279	11	74	1.42e-06	1.02e-05	Mberchr20T0240|MberContig16T0001|Mberchr1T0864|Mberchr11T0947|Mberchr5T0135|Mberchr1T0299|Mberchr11T0227|Mberchr2T0748|Mberchr3T0344|MberContig386T0002|MberchrXT0100	hsa:3015|hsa:3015|hsa:5928|hsa:5928|hsa:3015|hsa:5928|hsa:3015|hsa:5928|hsa:94239|hsa:3015|hsa:5931|	3015|3015|5928|5928|3015|5928|3015|5928|94239|3015|5931|	http://www.reactome.org/cgi-bin/eventbrowser_st_id?ST_ID=R-HSA-606279
Nucleosome assembly	Reactome	R-HSA-774815	11	74	1.42e-06	1.02e-05	Mberchr20T0240|MberContig16T0001|Mberchr1T0864|Mberchr11T0947|Mberchr5T0135|Mberchr1T0299|Mberchr11T0227|Mberchr2T0748|Mberchr3T0344|MberContig386T0002|MberchrXT0100	hsa:3015|hsa:3015|hsa:5928|hsa:5928|hsa:3015|hsa:5928|hsa:3015|hsa:5928|hsa:94239|hsa:3015|hsa:5931|	3015|3015|5928|5928|3015|5928|3015|5928|94239|3015|5931|	http://www.reactome.org/cgi-bin/eventbrowser_st_id?ST_ID=R-HSA-774815
Metabolism	Reactome	R-HSA-1430728	81	2075	1.56e-06	1.12e-05	Mberchr23T0318|Mberchr5T0374|Mberchr23T0258|Mberchr1T0560|Mberchr7T0636|Mberchr1T0456|Mberchr2T0297|Mberchr14T0280|Mberchr17T0699|Mberchr16T0514|Mberchr16T0515|Mberchr16T0516|MberchrXT0947|Mberchr9T0752|Mberchr8T1074|Mberchr21T0200|MberContig567T0001|Mberchr4T0673|MberchrXT0597|Mberchr16T0179|Mberchr9T0283|Mberchr8T0986|Mberchr22T0416|Mberchr14T0358|Mberchr11T0383|MberContig376T0002|Mberchr18T083…	hsa:6129|hsa:6168|hsa:6147|hsa:6129|hsa:6160|hsa:6147|hsa:6160|hsa:6224|hsa:6208|hsa:1735|hsa:1735|hsa:3326|hsa:6129|hsa:6136|hsa:6208|hsa:6147|hsa:1109|hsa:9045|hsa:3326|hsa:6147|hsa:11224|hsa:3921|hsa:6168|hsa:6136|hsa:6129|hsa:10249|hsa:10249|hsa:10249|hsa:6147|hsa:6217|hsa:641371|hsa:4736|hsa:6147|hsa:3320|hsa:6217|hsa:6141|hsa:6168|hsa:6169|hsa:3422|hsa:6136|hsa:6189|hsa:6189|hsa:6208|hsa:61…	6129|6168|6147|6129|6160|6147|6160|6224|6208|1735|1735|3326|6129|6136|6208|6147|1109|9045|3326|6147|11224|3921|6168|6136|6129|10249|10249|10249|6147|6217|641371|4736|6147|3320|6217|6141|6168|6169|3422|6136|6189|6189|6208|6136|6129|64064|6136|6136|10249|9045|3320|6147|6217|6160|3422|6147|6147|6168|6160|6189|6141|11224|6136|64064|10249|6129|6168|4736|11224|6168|6147|9045|6141|6129|5518|6147|6147|10…	http://www.reactome.org/cgi-bin/eventbrowser_st_id?ST_ID=R-HSA-1430728
Transcription of E2F targets under negative control by p107 (RBL1) and p130 (RBL2) in complex with HDAC1	Reactome	R-HSA-1362300	6	16	2.18e-06	1.56e-05	Mberchr11T0947|Mberchr22T0673|Mberchr1T0299|Mberchr2T0748|Mberchr1T0739|Mberchr1T0864	hsa:5928|hsa:3065|hsa:5928|hsa:5928|hsa:3065|hsa:5928|	5928|3065|5928|5928|3065|5928|	http://www.reactome.org/cgi-bin/eventbrowser_st_id?ST_ID=R-HSA-1362300
DDX58/IFIH1-mediated induction of interferon-alpha/beta	Reactome	R-HSA-168928	11	78	2.34e-06	1.66e-05	Mberchr7T0698|Mberchr7T0677|Mberchr7T0675|Mberchr7T0691|Mberchr7T0688|Mberchr7T0706|Mberchr7T0686|Mberchr7T0684|Mberchr7T0694|Mberchr7T0703|Mberchr7T0681	hsa:3442|hsa:3442|hsa:3442|hsa:3442|hsa:3442|hsa:3442|hsa:3442|hsa:3442|hsa:3442|hsa:3442|hsa:3442|	3442|3442|3442|3442|3442|3442|3442|3442|3442|3442|3442|	http://www.reactome.org/cgi-bin/eventbrowser_st_id?ST_ID=R-HSA-168928
Phenylalanine metabolism	KEGG PATHWAY	hsa00360	6	17	3.06e-06	2.16e-05	Mberchr18T0840|MberContig376T0002|MberContig376T0001|Mberchr18T0839|MberContig418T0001|MberContig232T0003	hsa:10249|hsa:10249|hsa:10249|hsa:10249|hsa:10249|hsa:10249|	10249|10249|10249|10249|10249|10249|	http://www.genome.jp/kegg-bin/show_pathway?hsa00360/hsa:10249%09red
Ferroptosis	KEGG PATHWAY	hsa04216	8	40	4.65e-06	3.23e-05	Mberchr4T0918|Mberchr12T0117|Mberchr22T0113|Mberchr15T0637|Mberchr3T0470|Mberchr1T0244|Mberchr17T0132|Mberchr16T0347	hsa:2512|hsa:2512|hsa:2512|hsa:2512|hsa:2512|hsa:2512|hsa:2512|hsa:2512|	2512|2512|2512|2512|2512|2512|2512|2512|	http://www.genome.jp/kegg-bin/show_pathway?hsa04216/hsa:2512%09red
Cilium Assembly	Reactome	R-HSA-5617833	17	200	4.77e-06	3.3e-05	MberContig483T0003|Mberchr1T0007|Mberchr28T0770|Mberchr26T0420|Mberchr8T0004|Mberchr15T0243|Mberchr12T0769|Mberchr15T0762|MberContig483T0002|MberContig483T0001|Mberchr15T0764|MberchrXT0214|MberchrYT0119|Mberchr10T0319|MberContig532T0001|MberContig532T0002|Mberchr28T0790	hsa:22981|hsa:22981|hsa:22981|hsa:22919|hsa:22919|hsa:22919|hsa:22919|hsa:22981|hsa:22981|hsa:22981|hsa:22981|hsa:3320|hsa:5518|hsa:3320|hsa:22981|hsa:22981|hsa:22981|	22981|22981|22981|22919|22919|22919|22919|22981|22981|22981|22981|3320|5518|3320|22981|22981|22981|	http://www.reactome.org/cgi-bin/eventbrowser_st_id?ST_ID=R-HSA-5617833
Transcription of E2F targets under negative control by DREAM complex	Reactome	R-HSA-1362277	6	19	5.75e-06	3.96e-05	Mberchr11T0947|Mberchr22T0673|Mberchr1T0299|Mberchr2T0748|Mberchr1T0739|Mberchr1T0864	hsa:5928|hsa:3065|hsa:5928|hsa:5928|hsa:3065|hsa:5928|	5928|3065|5928|5928|3065|5928|	http://www.reactome.org/cgi-bin/eventbrowser_st_id?ST_ID=R-HSA-1362277
Regulation of TP53 Activity through Acetylation	Reactome	R-HSA-6804758	7	30	6.83e-06	4.59e-05	Mberchr11T0947|Mberchr22T0673|Mberchr1T0299|Mberchr2T0748|Mberchr1T0739|MberchrXT0100|Mberchr1T0864	hsa:5928|hsa:3065|hsa:5928|hsa:5928|hsa:3065|hsa:5931|hsa:5928|	5928|3065|5928|5928|3065|5931|5928|	http://www.reactome.org/cgi-bin/eventbrowser_st_id?ST_ID=R-HSA-6804758
Influenza A	KEGG PATHWAY	hsa05164	15	167	8.99e-06	6.01e-05	MberchrXT0646|Mberchr7T0688|MberchrXT0658|Mberchr7T0698|Mberchr7T0677|Mberchr7T0675|MberchrXT0719|MberchrYT0163|Mberchr7T0706|Mberchr7T0686|Mberchr7T0691|Mberchr7T0684|Mberchr7T0694|Mberchr7T0703|Mberchr7T0681	hsa:56000|hsa:3442|hsa:56000|hsa:3442|hsa:3442|hsa:3442|hsa:56000|hsa:56000|hsa:3442|hsa:3442|hsa:3442|hsa:3442|hsa:3442|hsa:3442|hsa:3442|	56000|3442|56000|3442|3442|3442|56000|56000|3442|3442|3442|3442|3442|3442|3442|	http://www.genome.jp/kegg-bin/show_pathway?hsa05164/hsa:56000%09red/hsa:3442%09red
HSF1 activation	Reactome	R-HSA-3371511	5	12	9.44e-06	6.28e-05	MberchrXT0214|Mberchr16T0516|Mberchr20T0237|MberchrXT0597|Mberchr10T0319	hsa:3320|hsa:3326|hsa:6119|hsa:3326|hsa:3320|	3320|3326|6119|3326|3320|	http://www.reactome.org/cgi-bin/eventbrowser_st_id?ST_ID=R-HSA-3371511
Chromosome Maintenance	Reactome	R-HSA-73886	12	110	1.08e-05	7.1e-05	Mberchr20T0240|MberContig16T0001|Mberchr1T0864|Mberchr11T0947|Mberchr5T0135|Mberchr20T0237|Mberchr1T0299|Mberchr11T0227|Mberchr2T0748|Mberchr3T0344|MberContig386T0002|MberchrXT0100	hsa:3015|hsa:3015|hsa:5928|hsa:5928|hsa:3015|hsa:6119|hsa:5928|hsa:3015|hsa:5928|hsa:94239|hsa:3015|hsa:5931|	3015|3015|5928|5928|3015|6119|5928|3015|5928|94239|3015|5931|	http://www.reactome.org/cgi-bin/eventbrowser_st_id?ST_ID=R-HSA-73886
Uptake and function of diphtheria toxin	Reactome	R-HSA-5336415	4	6	1.23e-05	7.98e-05	MberchrXT0214|Mberchr16T0516|MberchrXT0597|Mberchr10T0319	hsa:3320|hsa:3326|hsa:3326|hsa:3320|	3320|3326|3326|3320|	http://www.reactome.org/cgi-bin/eventbrowser_st_id?ST_ID=R-HSA-5336415
Ub-specific processing proteases	Reactome	R-HSA-5689880	17	219	1.51e-05	9.68e-05	Mberchr6T0002|Mberchr6T1215|Mberchr6T1216|Mberchr6T1217|Mberchr6T0006|Mberchr6T0004|MberContig115T0001|Mberchr6T0005|MberContig542T0001|Mberchr5T0693|MberContig31T0004|Mberchr6T1213|Mberchr6T0001|Mberchr6T0003|Mberchr1T0256|Mberchr6T1214|Mberchr6T0007	hsa:100287178|hsa:100287513|hsa:100287513|hsa:100287178|hsa:100287364|hsa:100287513|hsa:9804|hsa:100287513|hsa:9804|hsa:8678|hsa:9804|hsa:100287178|hsa:100287364|hsa:100287178|hsa:8678|hsa:100287178|hsa:100287178|	100287178|100287513|100287513|100287178|100287364|100287513|9804|100287513|9804|8678|9804|100287178|100287364|100287178|8678|100287178|100287178|	http://www.reactome.org/cgi-bin/eventbrowser_st_id?ST_ID=R-HSA-5689880
NOD-like receptor signaling pathway	KEGG PATHWAY	hsa04621	15	178	1.87e-05	0.000117451	Mberchr7T0686|Mberchr7T0688|Mberchr7T0703|Mberchr7T0698|Mberchr7T0677|Mberchr16T0516|Mberchr7T0675|Mberchr7T0691|Mberchr10T0319|Mberchr7T0706|MberchrXT0214|Mberchr7T0684|Mberchr7T0694|MberchrXT0597|Mberchr7T0681	hsa:3442|hsa:3442|hsa:3442|hsa:3442|hsa:3442|hsa:3326|hsa:3442|hsa:3442|hsa:3320|hsa:3442|hsa:3320|hsa:3442|hsa:3442|hsa:3326|hsa:3442|	3442|3442|3442|3442|3442|3326|3442|3442|3320|3442|3320|3442|3442|3326|3442|	http://www.genome.jp/kegg-bin/show_pathway?hsa04621/hsa:3320%09red/hsa:3326%09red/hsa:3442%09red
Toll-like receptor signaling pathway	KEGG PATHWAY	hsa04620	11	104	3.27e-05	0.000200928	Mberchr7T0698|Mberchr7T0677|Mberchr7T0675|Mberchr7T0691|Mberchr7T0688|Mberchr7T0706|Mberchr7T0686|Mberchr7T0684|Mberchr7T0694|Mberchr7T0703|Mberchr7T0681	hsa:3442|hsa:3442|hsa:3442|hsa:3442|hsa:3442|hsa:3442|hsa:3442|hsa:3442|hsa:3442|hsa:3442|hsa:3442|	3442|3442|3442|3442|3442|3442|3442|3442|3442|3442|3442|	http://www.genome.jp/kegg-bin/show_pathway?hsa04620/hsa:3442%09red
Mineral absorption	KEGG PATHWAY	hsa04978	8	53	3.44e-05	0.000208524	Mberchr4T0918|Mberchr12T0117|Mberchr22T0113|Mberchr15T0637|Mberchr3T0470|Mberchr1T0244|Mberchr17T0132|Mberchr16T0347	hsa:2512|hsa:2512|hsa:2512|hsa:2512|hsa:2512|hsa:2512|hsa:2512|hsa:2512|	2512|2512|2512|2512|2512|2512|2512|2512|	http://www.genome.jp/kegg-bin/show_pathway?hsa04978/hsa:2512%09red
Polo-like kinase mediated events	Reactome	R-HSA-156711	5	16	3.69e-05	0.000218774	Mberchr18T0075|Mberchr11T0947|Mberchr1T0299|Mberchr1T0864|Mberchr2T0748	hsa:891|hsa:5928|hsa:5928|hsa:5928|hsa:5928|	891|5928|5928|5928|5928|	http://www.reactome.org/cgi-bin/eventbrowser_st_id?ST_ID=R-HSA-156711
Human immunodeficiency virus 1 infection	KEGG PATHWAY	hsa05170	16	212	3.7e-05	0.000218774	Mberchr18T0075|MberContig97T0002|Mberchr7T0691|Mberchr7T0698|Mberchr7T0677|Mberchr7T0675|MberContig363T0001|Mberchr27T0286|Mberchr7T0688|Mberchr7T0706|Mberchr7T0686|MberchrXT0385|Mberchr7T0684|Mberchr7T0694|Mberchr7T0703|Mberchr7T0681	hsa:891|hsa:85417|hsa:3442|hsa:3442|hsa:3442|hsa:3442|hsa:85417|hsa:85417|hsa:3442|hsa:3442|hsa:3442|hsa:85417|hsa:3442|hsa:3442|hsa:3442|hsa:3442|	891|85417|3442|3442|3442|3442|85417|85417|3442|3442|3442|85417|3442|3442|3442|3442|	http://www.genome.jp/kegg-bin/show_pathway?hsa05170/hsa:85417%09red/hsa:3442%09red/hsa:891%09red
Golgi Associated Vesicle Biogenesis	Reactome	R-HSA-432722	8	54	3.91e-05	0.000227216	Mberchr4T0918|Mberchr12T0117|Mberchr22T0113|Mberchr15T0637|Mberchr3T0470|Mberchr1T0244|Mberchr17T0132|Mberchr16T0347	hsa:2512|hsa:2512|hsa:2512|hsa:2512|hsa:2512|hsa:2512|hsa:2512|hsa:2512|	2512|2512|2512|2512|2512|2512|2512|2512|	http://www.reactome.org/cgi-bin/eventbrowser_st_id?ST_ID=R-HSA-432722
G0 and Early G1	Reactome	R-HSA-1538133	6	27	4.08e-05	0.00023415	Mberchr11T0947|Mberchr22T0673|Mberchr1T0299|Mberchr2T0748|Mberchr1T0739|Mberchr1T0864	hsa:5928|hsa:3065|hsa:5928|hsa:5928|hsa:3065|hsa:5928|	5928|3065|5928|5928|3065|5928|	http://www.reactome.org/cgi-bin/eventbrowser_st_id?ST_ID=R-HSA-1538133
RNA Polymerase I Promoter Escape	Reactome	R-HSA-73772	10	90	4.93e-05	0.000280921	Mberchr20T0240|MberContig16T0001|Mberchr3T0729|Mberchr1T0314|Mberchr3T0344|MberContig386T0002|Mberchr11T0227|Mberchr5T0135|Mberchr14T0431|Mberchr3T0402	hsa:3015|hsa:3015|hsa:11335|hsa:11335|hsa:94239|hsa:3015|hsa:3015|hsa:3015|hsa:11335|hsa:11335|	3015|3015|11335|11335|94239|3015|3015|3015|11335|11335|	http://www.reactome.org/cgi-bin/eventbrowser_st_id?ST_ID=R-HSA-73772
G1/S-Specific Transcription	Reactome	R-HSA-69205	6	28	4.96e-05	0.00028133	Mberchr11T0947|Mberchr22T0673|Mberchr1T0299|Mberchr2T0748|Mberchr1T0739|Mberchr1T0864	hsa:5928|hsa:3065|hsa:5928|hsa:5928|hsa:3065|hsa:5928|	5928|3065|5928|5928|3065|5928|	http://www.reactome.org/cgi-bin/eventbrowser_st_id?ST_ID=R-HSA-69205
APC/C:Cdc20 mediated degradation of mitotic proteins	Reactome	R-HSA-176409	9	74	5.92e-05	0.000332146	Mberchr14T0369|Mberchr5T0046|Mberchr18T0075|Mberchr9T0384|Mberchr8T1153|Mberchr13T0437|Mberchr27T0154|Mberchr13T0193|Mberchr5T0008	hsa:9232|hsa:9232|hsa:891|hsa:9232|hsa:9232|hsa:9232|hsa:9232|hsa:9232|hsa:9232|	9232|9232|891|9232|9232|9232|9232|9232|9232|	http://www.reactome.org/cgi-bin/eventbrowser_st_id?ST_ID=R-HSA-176409
Iron uptake and transport	Reactome	R-HSA-917937	8	58	6.41e-05	0.000356914	Mberchr4T0918|Mberchr12T0117|Mberchr22T0113|Mberchr15T0637|Mberchr3T0470|Mberchr1T0244|Mberchr17T0132|Mberchr16T0347	hsa:2512|hsa:2512|hsa:2512|hsa:2512|hsa:2512|hsa:2512|hsa:2512|hsa:2512|	2512|2512|2512|2512|2512|2512|2512|2512|	http://www.reactome.org/cgi-bin/eventbrowser_st_id?ST_ID=R-HSA-917937
Activation of APC/C and APC/C:Cdc20 mediated degradation of mitotic proteins	Reactome	R-HSA-176814	9	75	6.54e-05	0.000362493	Mberchr14T0369|Mberchr5T0046|Mberchr18T0075|Mberchr9T0384|Mberchr8T1153|Mberchr13T0437|Mberchr27T0154|Mberchr13T0193|Mberchr5T0008	hsa:9232|hsa:9232|hsa:891|hsa:9232|hsa:9232|hsa:9232|hsa:9232|hsa:9232|hsa:9232|	9232|9232|891|9232|9232|9232|9232|9232|9232|	http://www.reactome.org/cgi-bin/eventbrowser_st_id?ST_ID=R-HSA-176814
Chromatin organization	Reactome	R-HSA-4839726	18	273	6.95e-05	0.000381852	Mberchr20T0240|MberContig16T0001|Mberchr1T0864|Mberchr11T0947|MberContig386T0002|Mberchr5T0135|MberContig188T0001|MberContig348T0001|Mberchr1T0299|Mberchr11T0227|Mberchr2T0748|MberContig188T0002|Mberchr3T0344|MberContig225T0001|Mberchr4T0663|Mberchr1T0739|MberchrXT0100|Mberchr22T0673	hsa:3015|hsa:3015|hsa:5928|hsa:5928|hsa:3015|hsa:3015|hsa:1810|hsa:1810|hsa:5928|hsa:3015|hsa:5928|hsa:1810|hsa:94239|hsa:1810|hsa:1810|hsa:3065|hsa:5931|hsa:3065|	3015|3015|5928|5928|3015|3015|1810|1810|5928|3015|5928|1810|94239|1810|1810|3065|5931|3065|	http://www.reactome.org/cgi-bin/eventbrowser_st_id?ST_ID=R-HSA-4839726
Chromatin modifying enzymes	Reactome	R-HSA-3247509	18	273	6.95e-05	0.000381852	Mberchr20T0240|MberContig16T0001|Mberchr1T0864|Mberchr11T0947|MberContig386T0002|Mberchr5T0135|MberContig188T0001|MberContig348T0001|Mberchr1T0299|Mberchr11T0227|Mberchr2T0748|MberContig188T0002|Mberchr3T0344|MberContig225T0001|Mberchr4T0663|Mberchr1T0739|MberchrXT0100|Mberchr22T0673	hsa:3015|hsa:3015|hsa:5928|hsa:5928|hsa:3015|hsa:3015|hsa:1810|hsa:1810|hsa:5928|hsa:3015|hsa:5928|hsa:1810|hsa:94239|hsa:1810|hsa:1810|hsa:3065|hsa:5931|hsa:3065|	3015|3015|5928|5928|3015|3015|1810|1810|5928|3015|5928|1810|94239|1810|1810|3065|5931|3065|	http://www.reactome.org/cgi-bin/eventbrowser_st_id?ST_ID=R-HSA-3247509
The role of GTSE1 in G2/M progression after G2 checkpoint	Reactome	R-HSA-8852276	9	76	7.24e-05	0.000395073	Mberchr26T0420|Mberchr18T0075|Mberchr15T0243|Mberchr16T0516|Mberchr8T0004|Mberchr12T0769|Mberchr10T0319|MberchrXT0214|MberchrXT0597	hsa:22919|hsa:891|hsa:22919|hsa:3326|hsa:22919|hsa:22919|hsa:3320|hsa:3320|hsa:3326|	22919|891|22919|3326|22919|22919|3320|3320|3326|	http://www.reactome.org/cgi-bin/eventbrowser_st_id?ST_ID=R-HSA-8852276
RNA Polymerase I Transcription Initiation	Reactome	R-HSA-73762	7	46	0.000100232	0.000536579	Mberchr11T0947|Mberchr22T0673|Mberchr1T0299|Mberchr2T0748|Mberchr1T0739|MberchrXT0100|Mberchr1T0864	hsa:5928|hsa:3065|hsa:5928|hsa:5928|hsa:3065|hsa:5931|hsa:5928|	5928|3065|5928|5928|3065|5931|5928|	http://www.reactome.org/cgi-bin/eventbrowser_st_id?ST_ID=R-HSA-73762
Activation of HOX genes during differentiation	Reactome	R-HSA-5619507	11	121	0.000123115	0.00064932	Mberchr20T0240|MberContig16T0001|Mberchr1T0864|Mberchr11T0947|Mberchr5T0135|Mberchr1T0299|Mberchr11T0227|Mberchr2T0748|Mberchr3T0344|MberContig386T0002|MberchrXT0100	hsa:3015|hsa:3015|hsa:5928|hsa:5928|hsa:3015|hsa:5928|hsa:3015|hsa:5928|hsa:94239|hsa:3015|hsa:5931|	3015|3015|5928|5928|3015|5928|3015|5928|94239|3015|5931|	http://www.reactome.org/cgi-bin/eventbrowser_st_id?ST_ID=R-HSA-5619507
Activation of anterior HOX genes in hindbrain development during early embryogenesis	Reactome	R-HSA-5617472	11	121	0.000123115	0.00064932	Mberchr20T0240|MberContig16T0001|Mberchr1T0864|Mberchr11T0947|Mberchr5T0135|Mberchr1T0299|Mberchr11T0227|Mberchr2T0748|Mberchr3T0344|MberContig386T0002|MberchrXT0100	hsa:3015|hsa:3015|hsa:5928|hsa:5928|hsa:3015|hsa:5928|hsa:3015|hsa:5928|hsa:94239|hsa:3015|hsa:5931|	3015|3015|5928|5928|3015|5928|3015|5928|94239|3015|5931|	http://www.reactome.org/cgi-bin/eventbrowser_st_id?ST_ID=R-HSA-5617472
Factors involved in megakaryocyte development and platelet production	Reactome	R-HSA-983231	13	168	0.000151523	0.000781576	Mberchr22T0673|Mberchr7T0694|Mberchr7T0698|Mberchr7T0677|Mberchr7T0675|Mberchr7T0691|Mberchr7T0688|Mberchr7T0706|Mberchr7T0686|Mberchr7T0684|Mberchr1T0739|Mberchr7T0703|Mberchr7T0681	hsa:3065|hsa:3442|hsa:3442|hsa:3442|hsa:3442|hsa:3442|hsa:3442|hsa:3442|hsa:3442|hsa:3442|hsa:3065|hsa:3442|hsa:3442|	3065|3442|3442|3442|3442|3442|3442|3442|3442|3442|3065|3442|3442|	http://www.reactome.org/cgi-bin/eventbrowser_st_id?ST_ID=R-HSA-983231
Oxidative Stress Induced Senescence	Reactome	R-HSA-2559580	11	124	0.000152034	0.000781576	Mberchr20T0240|MberContig16T0001|Mberchr1T0864|Mberchr11T0947|Mberchr5T0135|Mberchr1T0299|Mberchr11T0227|Mberchr2T0748|Mberchr3T0344|MberContig386T0002|MberchrXT0100	hsa:3015|hsa:3015|hsa:5928|hsa:5928|hsa:3015|hsa:5928|hsa:3015|hsa:5928|hsa:94239|hsa:3015|hsa:5931|	3015|3015|5928|5928|3015|5928|3015|5928|94239|3015|5931|	http://www.reactome.org/cgi-bin/eventbrowser_st_id?ST_ID=R-HSA-2559580
APC/C:Cdc20 mediated degradation of Securin	Reactome	R-HSA-174154	8	66	0.000154193	0.000789824	Mberchr14T0369|Mberchr5T0046|Mberchr13T0193|Mberchr8T1153|Mberchr13T0437|Mberchr27T0154|Mberchr9T0384|Mberchr5T0008	hsa:9232|hsa:9232|hsa:9232|hsa:9232|hsa:9232|hsa:9232|hsa:9232|hsa:9232|	9232|9232|9232|9232|9232|9232|9232|9232|	http://www.reactome.org/cgi-bin/eventbrowser_st_id?ST_ID=R-HSA-174154
APC/C-mediated degradation of cell cycle proteins	Reactome	R-HSA-174143	9	85	0.000165855	0.000840489	Mberchr14T0369|Mberchr5T0046|Mberchr18T0075|Mberchr9T0384|Mberchr8T1153|Mberchr13T0437|Mberchr27T0154|Mberchr13T0193|Mberchr5T0008	hsa:9232|hsa:9232|hsa:891|hsa:9232|hsa:9232|hsa:9232|hsa:9232|hsa:9232|hsa:9232|	9232|9232|891|9232|9232|9232|9232|9232|9232|	http://www.reactome.org/cgi-bin/eventbrowser_st_id?ST_ID=R-HSA-174143
Regulation of mitotic cell cycle	Reactome	R-HSA-453276	9	85	0.000165855	0.000840489	Mberchr14T0369|Mberchr5T0046|Mberchr18T0075|Mberchr9T0384|Mberchr8T1153|Mberchr13T0437|Mberchr27T0154|Mberchr13T0193|Mberchr5T0008	hsa:9232|hsa:9232|hsa:891|hsa:9232|hsa:9232|hsa:9232|hsa:9232|hsa:9232|hsa:9232|	9232|9232|891|9232|9232|9232|9232|9232|9232|	http://www.reactome.org/cgi-bin/eventbrowser_st_id?ST_ID=R-HSA-453276
Estrogen-dependent gene expression	Reactome	R-HSA-9018519	12	149	0.000187545	0.000940367	Mberchr20T0240|MberContig16T0001|Mberchr22T0673|Mberchr5T0135|Mberchr16T0516|MberContig386T0002|Mberchr11T0227|Mberchr3T0344|Mberchr10T0319|MberchrXT0214|Mberchr1T0739|MberchrXT0597	hsa:3015|hsa:3015|hsa:3065|hsa:3015|hsa:3326|hsa:3015|hsa:3015|hsa:94239|hsa:3320|hsa:3320|hsa:3065|hsa:3326|	3015|3015|3065|3015|3326|3015|3015|94239|3320|3320|3065|3326|	http://www.reactome.org/cgi-bin/eventbrowser_st_id?ST_ID=R-HSA-9018519
Base Excision Repair	Reactome	R-HSA-73884	9	89	0.000231963	0.00113902	Mberchr20T0240|MberContig16T0001|Mberchr16T0071|Mberchr5T0135|Mberchr20T0237|Mberchr8T0608|MberContig386T0002|Mberchr11T0227|Mberchr3T0344	hsa:3015|hsa:3015|hsa:328|hsa:3015|hsa:6119|hsa:328|hsa:3015|hsa:3015|hsa:94239|	3015|3015|328|3015|6119|328|3015|3015|94239|	http://www.reactome.org/cgi-bin/eventbrowser_st_id?ST_ID=R-HSA-73884
@@Base excision repair	KEGG PATHWAY	hsa03410	2	33	0.170406	0.327916	Mberchr16T0071|Mberchr8T0608	hsa:328|hsa:328|	328|328|	http://www.genome.jp/kegg-bin/show_pathway?hsa03410/hsa:328%09red
Natural killer cell mediated cytotoxicity	KEGG PATHWAY	hsa04650	11	131	0.000241644	0.00117041	Mberchr7T0698|Mberchr7T0677|Mberchr7T0675|Mberchr7T0691|Mberchr7T0688|Mberchr7T0706|Mberchr7T0686|Mberchr7T0684|Mberchr7T0694|Mberchr7T0703|Mberchr7T0681	hsa:3442|hsa:3442|hsa:3442|hsa:3442|hsa:3442|hsa:3442|hsa:3442|hsa:3442|hsa:3442|hsa:3442|hsa:3442|	3442|3442|3442|3442|3442|3442|3442|3442|3442|3442|3442|	http://www.genome.jp/kegg-bin/show_pathway?hsa04650/hsa:3442%09red
APC/C:Cdh1 mediated degradation of Cdc20 and other APC/C:Cdh1 targeted proteins in late mitosis/early G1	Reactome	R-HSA-174178	8	71	0.000250532	0.00120935	Mberchr14T0369|Mberchr5T0046|Mberchr13T0193|Mberchr8T1153|Mberchr13T0437|Mberchr27T0154|Mberchr9T0384|Mberchr5T0008	hsa:9232|hsa:9232|hsa:9232|hsa:9232|hsa:9232|hsa:9232|hsa:9232|hsa:9232|	9232|9232|9232|9232|9232|9232|9232|9232|	http://www.reactome.org/cgi-bin/eventbrowser_st_id?ST_ID=R-HSA-174178
Hepatitis C	KEGG PATHWAY	hsa05160	12	155	0.000267086	0.00128058	Mberchr7T0698|Mberchr7T0677|Mberchr7T0675|Mberchr7T0691|Mberchr7T0688|MberchrYT0119|Mberchr7T0686|Mberchr7T0684|Mberchr7T0694|Mberchr7T0703|Mberchr7T0681|Mberchr7T0706	hsa:3442|hsa:3442|hsa:3442|hsa:3442|hsa:3442|hsa:5518|hsa:3442|hsa:3442|hsa:3442|hsa:3442|hsa:3442|hsa:3442|	3442|3442|3442|3442|3442|5518|3442|3442|3442|3442|3442|3442|	http://www.genome.jp/kegg-bin/show_pathway?hsa05160/hsa:3442%09red/hsa:5518%09red
trans-Golgi Network Vesicle Budding	Reactome	R-HSA-199992	8	72	0.000275316	0.00131561	Mberchr4T0918|Mberchr12T0117|Mberchr22T0113|Mberchr15T0637|Mberchr3T0470|Mberchr1T0244|Mberchr17T0132|Mberchr16T0347	hsa:2512|hsa:2512|hsa:2512|hsa:2512|hsa:2512|hsa:2512|hsa:2512|hsa:2512|	2512|2512|2512|2512|2512|2512|2512|2512|	http://www.reactome.org/cgi-bin/eventbrowser_st_id?ST_ID=R-HSA-199992
Attenuation phase	Reactome	R-HSA-3371568	4	14	0.000316985	0.00149962	MberchrXT0214|Mberchr16T0516|MberchrXT0597|Mberchr10T0319	hsa:3320|hsa:3326|hsa:3326|hsa:3320|	3320|3326|3326|3320|	http://www.reactome.org/cgi-bin/eventbrowser_st_id?ST_ID=R-HSA-3371568
Smooth Muscle Contraction	Reactome	R-HSA-445355	6	40	0.000336874	0.00157799	Mberchr24T0023|Mberchr4T0748|Mberchr6T0502|Mberchr8T0169|Mberchr6T0701|Mberchr6T0700	hsa:7171|hsa:4637|hsa:7171|hsa:7171|hsa:4637|hsa:140465|	7171|4637|7171|7171|4637|140465|	http://www.reactome.org/cgi-bin/eventbrowser_st_id?ST_ID=R-HSA-445355
Measles	KEGG PATHWAY	hsa05162	11	138	0.000372293	0.00172125	Mberchr7T0698|Mberchr7T0677|Mberchr7T0675|Mberchr7T0691|Mberchr7T0688|Mberchr7T0706|Mberchr7T0686|Mberchr7T0684|Mberchr7T0694|Mberchr7T0703|Mberchr7T0681	hsa:3442|hsa:3442|hsa:3442|hsa:3442|hsa:3442|hsa:3442|hsa:3442|hsa:3442|hsa:3442|hsa:3442|hsa:3442|	3442|3442|3442|3442|3442|3442|3442|3442|3442|3442|3442|	http://www.genome.jp/kegg-bin/show_pathway?hsa05162/hsa:3442%09red
Kaposi sarcoma-associated herpesvirus infection	KEGG PATHWAY	hsa05167	13	186	0.000396083	0.00181943	Mberchr5T0693|Mberchr7T0698|Mberchr7T0677|Mberchr7T0675|Mberchr7T0691|Mberchr7T0688|Mberchr1T0256|Mberchr7T0686|Mberchr7T0684|Mberchr7T0694|Mberchr7T0703|Mberchr7T0681|Mberchr7T0706	hsa:8678|hsa:3442|hsa:3442|hsa:3442|hsa:3442|hsa:3442|hsa:8678|hsa:3442|hsa:3442|hsa:3442|hsa:3442|hsa:3442|hsa:3442|	8678|3442|3442|3442|3442|3442|8678|3442|3442|3442|3442|3442|3442|	http://www.genome.jp/kegg-bin/show_pathway?hsa05167/hsa:8678%09red/hsa:3442%09red
Separation of Sister Chromatids	Reactome	R-HSA-2467813	13	186	0.000396083	0.00181943	Mberchr14T0369|Mberchr5T0046|Mberchr26T0420|Mberchr8T0004|Mberchr9T0384|Mberchr15T0243|Mberchr8T1153|Mberchr12T0769|Mberchr13T0437|MberchrYT0119|Mberchr27T0154|Mberchr13T0193|Mberchr5T0008	hsa:9232|hsa:9232|hsa:22919|hsa:22919|hsa:9232|hsa:22919|hsa:9232|hsa:22919|hsa:9232|hsa:5518|hsa:9232|hsa:9232|hsa:9232|	9232|9232|22919|22919|9232|22919|9232|22919|9232|5518|9232|9232|9232|	http://www.reactome.org/cgi-bin/eventbrowser_st_id?ST_ID=R-HSA-2467813
Regulation of PTEN gene transcription	Reactome	R-HSA-8943724	7	59	0.000445654	0.00201464	Mberchr11T0947|Mberchr22T0673|Mberchr1T0299|Mberchr2T0748|Mberchr1T0739|MberchrXT0100|Mberchr1T0864	hsa:5928|hsa:3065|hsa:5928|hsa:5928|hsa:3065|hsa:5931|hsa:5928|	5928|3065|5928|5928|3065|5931|5928|	http://www.reactome.org/cgi-bin/eventbrowser_st_id?ST_ID=R-HSA-8943724
Organelle biogenesis and maintenance	Reactome	R-HSA-1852241	17	294	0.000486042	0.00219027	MberContig483T0003|Mberchr1T0007|Mberchr28T0770|Mberchr26T0420|Mberchr8T0004|Mberchr15T0243|Mberchr12T0769|Mberchr15T0762|MberContig483T0002|MberContig483T0001|Mberchr15T0764|MberchrXT0214|MberchrYT0119|Mberchr10T0319|MberContig532T0001|MberContig532T0002|Mberchr28T0790	hsa:22981|hsa:22981|hsa:22981|hsa:22919|hsa:22919|hsa:22919|hsa:22919|hsa:22981|hsa:22981|hsa:22981|hsa:22981|hsa:3320|hsa:5518|hsa:3320|hsa:22981|hsa:22981|hsa:22981|	22981|22981|22981|22919|22919|22919|22919|22981|22981|22981|22981|3320|5518|3320|22981|22981|22981|	http://www.reactome.org/cgi-bin/eventbrowser_st_id?ST_ID=R-HSA-1852241
Progesterone-mediated oocyte maturation	KEGG PATHWAY	hsa04914	9	99	0.000497288	0.00222685	Mberchr18T0075|MberContig97T0002|Mberchr16T0516|MberContig363T0001|Mberchr27T0286|Mberchr10T0319|MberchrXT0214|MberchrXT0385|MberchrXT0597	hsa:891|hsa:85417|hsa:3326|hsa:85417|hsa:85417|hsa:3320|hsa:3320|hsa:85417|hsa:3326|	891|85417|3326|85417|85417|3320|3320|85417|3326|	http://www.genome.jp/kegg-bin/show_pathway?hsa04914/hsa:85417%09red/hsa:3320%09red/hsa:3326%09red/hsa:891%09red
Sema3A PAK dependent Axon repulsion	Reactome	R-HSA-399954	4	16	0.000521943	0.00230822	MberchrXT0214|Mberchr16T0516|MberchrXT0597|Mberchr10T0319	hsa:3320|hsa:3326|hsa:3326|hsa:3320|	3320|3326|3326|3320|	http://www.reactome.org/cgi-bin/eventbrowser_st_id?ST_ID=R-HSA-399954
Chaperone Mediated Autophagy	Reactome	R-HSA-9613829	4	16	0.000521943	0.00230822	MberchrXT0214|Mberchr16T0516|MberchrXT0597|Mberchr10T0319	hsa:3320|hsa:3326|hsa:3326|hsa:3320|	3320|3326|3326|3320|	http://www.reactome.org/cgi-bin/eventbrowser_st_id?ST_ID=R-HSA-9613829
Deubiquitination	Reactome	R-HSA-5688426	17	296	0.000523629	0.00230851	Mberchr6T0002|Mberchr6T1215|Mberchr6T1216|Mberchr6T1217|Mberchr6T0006|Mberchr6T0004|MberContig115T0001|Mberchr6T0005|MberContig542T0001|Mberchr5T0693|MberContig31T0004|Mberchr6T1213|Mberchr6T0001|Mberchr6T0003|Mberchr1T0256|Mberchr6T1214|Mberchr6T0007	hsa:100287178|hsa:100287513|hsa:100287513|hsa:100287178|hsa:100287364|hsa:100287513|hsa:9804|hsa:100287513|hsa:9804|hsa:8678|hsa:9804|hsa:100287178|hsa:100287364|hsa:100287178|hsa:8678|hsa:100287178|hsa:100287178|	100287178|100287513|100287513|100287178|100287364|100287513|9804|100287513|9804|8678|9804|100287178|100287364|100287178|8678|100287178|100287178|	http://www.reactome.org/cgi-bin/eventbrowser_st_id?ST_ID=R-HSA-5688426
Mitotic Anaphase	Reactome	R-HSA-68882	13	194	0.000582004	0.00255007	Mberchr14T0369|Mberchr5T0046|Mberchr26T0420|Mberchr8T0004|Mberchr9T0384|Mberchr15T0243|Mberchr8T1153|Mberchr12T0769|Mberchr13T0437|MberchrYT0119|Mberchr27T0154|Mberchr13T0193|Mberchr5T0008	hsa:9232|hsa:9232|hsa:22919|hsa:22919|hsa:9232|hsa:22919|hsa:9232|hsa:22919|hsa:9232|hsa:5518|hsa:9232|hsa:9232|hsa:9232|	9232|9232|22919|22919|9232|22919|9232|22919|9232|5518|9232|9232|9232|	http://www.reactome.org/cgi-bin/eventbrowser_st_id?ST_ID=R-HSA-68882
Mitotic Metaphase and Anaphase	Reactome	R-HSA-2555396	13	195	0.000610428	0.00266641	Mberchr14T0369|Mberchr5T0046|Mberchr26T0420|Mberchr8T0004|Mberchr9T0384|Mberchr15T0243|Mberchr8T1153|Mberchr12T0769|Mberchr13T0437|MberchrYT0119|Mberchr27T0154|Mberchr13T0193|Mberchr5T0008	hsa:9232|hsa:9232|hsa:22919|hsa:22919|hsa:9232|hsa:22919|hsa:9232|hsa:22919|hsa:9232|hsa:5518|hsa:9232|hsa:9232|hsa:9232|	9232|9232|22919|22919|9232|22919|9232|22919|9232|5518|9232|9232|9232|	http://www.reactome.org/cgi-bin/eventbrowser_st_id?ST_ID=R-HSA-2555396
Oocyte meiosis	KEGG PATHWAY	hsa04114	10	128	0.00078814	0.00338046	Mberchr14T0369|Mberchr5T0046|Mberchr18T0075|Mberchr9T0384|Mberchr8T1153|Mberchr13T0437|MberchrYT0119|Mberchr27T0154|Mberchr13T0193|Mberchr5T0008	hsa:9232|hsa:9232|hsa:891|hsa:9232|hsa:9232|hsa:9232|hsa:5518|hsa:9232|hsa:9232|hsa:9232|	9232|9232|891|9232|9232|9232|5518|9232|9232|9232|	http://www.genome.jp/kegg-bin/show_pathway?hsa04114/hsa:9232%09red/hsa:5518%09red/hsa:891%09red
Epstein-Barr virus infection	KEGG PATHWAY	hsa05169	13	201	0.0008025	0.00343036	Mberchr22T0673|Mberchr7T0694|Mberchr7T0698|Mberchr7T0677|Mberchr7T0675|Mberchr7T0691|Mberchr7T0688|Mberchr7T0706|Mberchr7T0686|Mberchr7T0684|Mberchr1T0739|Mberchr7T0703|Mberchr7T0681	hsa:3065|hsa:3442|hsa:3442|hsa:3442|hsa:3442|hsa:3442|hsa:3442|hsa:3442|hsa:3442|hsa:3442|hsa:3065|hsa:3442|hsa:3442|	3065|3442|3442|3442|3442|3442|3442|3442|3442|3442|3065|3442|3442|	http://www.genome.jp/kegg-bin/show_pathway?hsa05169/hsa:3065%09red/hsa:3442%09red
Autophagy	Reactome	R-HSA-9612973	9	108	0.000911575	0.0038067	MberContig31T0004|MberContig542T0001|MberContig115T0001|Mberchr5T0693|Mberchr16T0516|Mberchr10T0319|Mberchr1T0256|MberchrXT0214|MberchrXT0597	hsa:9804|hsa:9804|hsa:9804|hsa:8678|hsa:3326|hsa:3320|hsa:8678|hsa:3320|hsa:3326|	9804|9804|9804|8678|3326|3320|8678|3320|3326|	http://www.reactome.org/cgi-bin/eventbrowser_st_id?ST_ID=R-HSA-9612973
Muscle contraction	Reactome	R-HSA-397014	13	209	0.0011354	0.00470002	MberContig230T0003|Mberchr11T0307|Mberchr11T0894|Mberchr11T0895|MberContig404T0004|Mberchr4T0748|MberContig64T0003|Mberchr6T0502|Mberchr8T0169|MberContig157T0002|Mberchr24T0023|Mberchr6T0701|Mberchr6T0700	hsa:29767|hsa:29767|hsa:29767|hsa:29766|hsa:29767|hsa:4637|hsa:29767|hsa:7171|hsa:7171|hsa:29767|hsa:7171|hsa:4637|hsa:140465|	29767|29767|29767|29766|29767|4637|29767|7171|7171|29767|7171|4637|140465|	http://www.reactome.org/cgi-bin/eventbrowser_st_id?ST_ID=R-HSA-397014
Formation of the beta-catenin:TCF transactivating complex	Reactome	R-HSA-201722	8	91	0.00123972	0.00500103	Mberchr20T0240|MberContig16T0001|Mberchr22T0673|Mberchr3T0344|MberContig386T0002|Mberchr11T0227|Mberchr5T0135|Mberchr1T0739	hsa:3015|hsa:3015|hsa:3065|hsa:94239|hsa:3015|hsa:3015|hsa:3015|hsa:3065|	3015|3015|3065|94239|3015|3015|3015|3065|	http://www.reactome.org/cgi-bin/eventbrowser_st_id?ST_ID=R-HSA-201722
Packaging Of Telomere Ends	Reactome	R-HSA-171306	6	52	0.00129964	0.00522794	Mberchr20T0240|MberContig16T0001|Mberchr3T0344|MberContig386T0002|Mberchr11T0227|Mberchr5T0135	hsa:3015|hsa:3015|hsa:94239|hsa:3015|hsa:3015|hsa:3015|	3015|3015|94239|3015|3015|3015|	http://www.reactome.org/cgi-bin/eventbrowser_st_id?ST_ID=R-HSA-171306
Hepatitis B	KEGG PATHWAY	hsa05161	11	163	0.00141705	0.00566819	Mberchr7T0698|Mberchr7T0677|Mberchr7T0675|Mberchr7T0691|Mberchr7T0688|Mberchr7T0706|Mberchr7T0686|Mberchr7T0684|Mberchr7T0694|Mberchr7T0703|Mberchr7T0681	hsa:3442|hsa:3442|hsa:3442|hsa:3442|hsa:3442|hsa:3442|hsa:3442|hsa:3442|hsa:3442|hsa:3442|hsa:3442|	3442|3442|3442|3442|3442|3442|3442|3442|3442|3442|3442|	http://www.genome.jp/kegg-bin/show_pathway?hsa05161/hsa:3442%09red
RHO GTPases activate PKNs	Reactome	R-HSA-5625740	8	94	0.00151479	0.00603041	Mberchr20T0240|MberContig16T0001|Mberchr4T0748|Mberchr3T0344|MberContig386T0002|Mberchr11T0227|Mberchr5T0135|Mberchr6T0701	hsa:3015|hsa:3015|hsa:4637|hsa:94239|hsa:3015|hsa:3015|hsa:3015|hsa:4637|	3015|3015|4637|94239|3015|3015|3015|4637|	http://www.reactome.org/cgi-bin/eventbrowser_st_id?ST_ID=R-HSA-5625740
Condensation of Prophase Chromosomes	Reactome	R-HSA-2299718	7	73	0.00151607	0.00603041	Mberchr20T0240|MberContig16T0001|Mberchr18T0075|Mberchr3T0344|MberContig386T0002|Mberchr11T0227|Mberchr5T0135	hsa:3015|hsa:3015|hsa:891|hsa:94239|hsa:3015|hsa:3015|hsa:3015|	3015|3015|891|94239|3015|3015|3015|	http://www.reactome.org/cgi-bin/eventbrowser_st_id?ST_ID=R-HSA-2299718
Cleavage of the damaged purine	Reactome	R-HSA-110331	6	55	0.00171763	0.0067195	Mberchr20T0240|MberContig16T0001|Mberchr3T0344|MberContig386T0002|Mberchr11T0227|Mberchr5T0135	hsa:3015|hsa:3015|hsa:94239|hsa:3015|hsa:3015|hsa:3015|	3015|3015|94239|3015|3015|3015|	http://www.reactome.org/cgi-bin/eventbrowser_st_id?ST_ID=R-HSA-110331
Depurination	Reactome	R-HSA-73927	6	55	0.00171763	0.0067195	Mberchr20T0240|MberContig16T0001|Mberchr3T0344|MberContig386T0002|Mberchr11T0227|Mberchr5T0135	hsa:3015|hsa:3015|hsa:94239|hsa:3015|hsa:3015|hsa:3015|	3015|3015|94239|3015|3015|3015|	http://www.reactome.org/cgi-bin/eventbrowser_st_id?ST_ID=R-HSA-73927
Recognition and association of DNA glycosylase with site containing an affected purine	Reactome	R-HSA-110330	6	55	0.00171763	0.0067195	Mberchr20T0240|MberContig16T0001|Mberchr3T0344|MberContig386T0002|Mberchr11T0227|Mberchr5T0135	hsa:3015|hsa:3015|hsa:94239|hsa:3015|hsa:3015|hsa:3015|	3015|3015|94239|3015|3015|3015|	http://www.reactome.org/cgi-bin/eventbrowser_st_id?ST_ID=R-HSA-110330
RUNX1 regulates genes involved in megakaryocyte differentiation and platelet function	Reactome	R-HSA-8936459	8	96	0.001725	0.00672987	Mberchr20T0240|MberContig16T0001|Mberchr22T0673|Mberchr3T0344|MberContig386T0002|Mberchr11T0227|Mberchr5T0135|Mberchr1T0739	hsa:3015|hsa:3015|hsa:3065|hsa:94239|hsa:3015|hsa:3015|hsa:3015|hsa:3065|	3015|3015|3065|94239|3015|3015|3015|3065|	http://www.reactome.org/cgi-bin/eventbrowser_st_id?ST_ID=R-HSA-8936459
HSF1-dependent transactivation	Reactome	R-HSA-3371571	4	24	0.00229456	0.00883094	MberchrXT0214|Mberchr16T0516|MberchrXT0597|Mberchr10T0319	hsa:3320|hsa:3326|hsa:3326|hsa:3320|	3320|3326|3326|3320|	http://www.reactome.org/cgi-bin/eventbrowser_st_id?ST_ID=R-HSA-3371571
RMTs methylate histone arginines	Reactome	R-HSA-3214858	7	79	0.00235204	0.00902778	Mberchr20T0240|MberContig16T0001|Mberchr3T0344|MberContig386T0002|Mberchr11T0227|Mberchr5T0135|MberchrXT0100	hsa:3015|hsa:3015|hsa:94239|hsa:3015|hsa:3015|hsa:3015|hsa:5931|	3015|3015|94239|3015|3015|3015|5931|	http://www.reactome.org/cgi-bin/eventbrowser_st_id?ST_ID=R-HSA-3214858
Recognition and association of DNA glycosylase with site containing an affected pyrimidine	Reactome	R-HSA-110328	6	60	0.0026425	0.00997206	Mberchr20T0240|MberContig16T0001|Mberchr3T0344|MberContig386T0002|Mberchr11T0227|Mberchr5T0135	hsa:3015|hsa:3015|hsa:94239|hsa:3015|hsa:3015|hsa:3015|	3015|3015|94239|3015|3015|3015|	http://www.reactome.org/cgi-bin/eventbrowser_st_id?ST_ID=R-HSA-110328
Depyrimidination	Reactome	R-HSA-73928	6	60	0.0026425	0.00997206	Mberchr20T0240|MberContig16T0001|Mberchr3T0344|MberContig386T0002|Mberchr11T0227|Mberchr5T0135	hsa:3015|hsa:3015|hsa:94239|hsa:3015|hsa:3015|hsa:3015|	3015|3015|94239|3015|3015|3015|	http://www.reactome.org/cgi-bin/eventbrowser_st_id?ST_ID=R-HSA-73928
Cleavage of the damaged pyrimidine	Reactome	R-HSA-110329	6	60	0.0026425	0.00997206	Mberchr20T0240|MberContig16T0001|Mberchr3T0344|MberContig386T0002|Mberchr11T0227|Mberchr5T0135	hsa:3015|hsa:3015|hsa:94239|hsa:3015|hsa:3015|hsa:3015|	3015|3015|94239|3015|3015|3015|	http://www.reactome.org/cgi-bin/eventbrowser_st_id?ST_ID=R-HSA-110329
Base-Excision Repair, AP Site Formation	Reactome	R-HSA-73929	6	61	0.00285978	0.0107167	Mberchr20T0240|MberContig16T0001|Mberchr3T0344|MberContig386T0002|Mberchr11T0227|Mberchr5T0135	hsa:3015|hsa:3015|hsa:94239|hsa:3015|hsa:3015|hsa:3015|	3015|3015|94239|3015|3015|3015|	http://www.reactome.org/cgi-bin/eventbrowser_st_id?ST_ID=R-HSA-73929
Telomere Maintenance	Reactome	R-HSA-157579	7	82	0.00288083	0.0107669	Mberchr20T0240|MberContig16T0001|Mberchr3T0344|Mberchr20T0237|MberContig386T0002|Mberchr11T0227|Mberchr5T0135	hsa:3015|hsa:3015|hsa:94239|hsa:6119|hsa:3015|hsa:3015|hsa:3015|	3015|3015|94239|6119|3015|3015|3015|	http://www.reactome.org/cgi-bin/eventbrowser_st_id?ST_ID=R-HSA-157579
Tuberculosis	KEGG PATHWAY	hsa05152	11	179	0.00288832	0.0107669	Mberchr7T0698|Mberchr7T0677|Mberchr7T0675|Mberchr7T0691|Mberchr7T0688|Mberchr7T0706|Mberchr7T0686|Mberchr7T0684|Mberchr7T0694|Mberchr7T0703|Mberchr7T0681	hsa:3442|hsa:3442|hsa:3442|hsa:3442|hsa:3442|hsa:3442|hsa:3442|hsa:3442|hsa:3442|hsa:3442|hsa:3442|	3442|3442|3442|3442|3442|3442|3442|3442|3442|3442|3442|	http://www.genome.jp/kegg-bin/show_pathway?hsa05152/hsa:3442%09red
NoRC negatively regulates rRNA expression	Reactome	R-HSA-427413	8	105	0.00297533	0.0110623	Mberchr20T0240|MberContig16T0001|Mberchr22T0673|Mberchr3T0344|MberContig386T0002|Mberchr11T0227|Mberchr5T0135|Mberchr1T0739	hsa:3015|hsa:3015|hsa:3065|hsa:94239|hsa:3015|hsa:3015|hsa:3015|hsa:3065|	3015|3015|3065|94239|3015|3015|3015|3065|	http://www.reactome.org/cgi-bin/eventbrowser_st_id?ST_ID=R-HSA-427413
G1/S Transition	Reactome	R-HSA-69206	9	130	0.00315198	0.0116582	Mberchr11T0947|Mberchr22T0673|Mberchr18T0075|Mberchr20T0237|Mberchr1T0299|Mberchr2T0748|MberchrYT0119|Mberchr1T0739|Mberchr1T0864	hsa:5928|hsa:3065|hsa:891|hsa:6119|hsa:5928|hsa:5928|hsa:5518|hsa:3065|hsa:5928|	5928|3065|891|6119|5928|5928|5518|3065|5928|	http://www.reactome.org/cgi-bin/eventbrowser_st_id?ST_ID=R-HSA-69206
RNA Polymerase I Promoter Opening	Reactome	R-HSA-73728	6	63	0.00334414	0.0123369	Mberchr20T0240|MberContig16T0001|Mberchr3T0344|MberContig386T0002|Mberchr11T0227|Mberchr5T0135	hsa:3015|hsa:3015|hsa:94239|hsa:3015|hsa:3015|hsa:3015|	3015|3015|94239|3015|3015|3015|	http://www.reactome.org/cgi-bin/eventbrowser_st_id?ST_ID=R-HSA-73728
PI3K-Akt signaling pathway	KEGG PATHWAY	hsa04151	17	354	0.00336727	0.0123902	Mberchr7T0686|Mberchr3T0544|Mberchr7T0688|Mberchr7T0703|Mberchr7T0698|Mberchr7T0677|Mberchr16T0516|Mberchr7T0675|Mberchr7T0691|Mberchr10T0319|MberchrYT0119|MberchrXT0214|Mberchr7T0684|Mberchr7T0694|MberchrXT0597|Mberchr7T0681|Mberchr7T0706	hsa:3442|hsa:22798|hsa:3442|hsa:3442|hsa:3442|hsa:3442|hsa:3326|hsa:3442|hsa:3442|hsa:3320|hsa:5518|hsa:3320|hsa:3442|hsa:3442|hsa:3326|hsa:3442|hsa:3442|	3442|22798|3442|3442|3442|3442|3326|3442|3442|3320|5518|3320|3442|3442|3326|3442|3442|	http://www.genome.jp/kegg-bin/show_pathway?hsa04151/hsa:3320%09red/hsa:22798%09red/hsa:3326%09red/hsa:3442%09red/hsa:5518%09red
Uptake and actions of bacterial toxins	Reactome	R-HSA-5339562	4	27	0.00347788	0.0127314	MberchrXT0214|Mberchr16T0516|MberchrXT0597|Mberchr10T0319	hsa:3320|hsa:3326|hsa:3326|hsa:3320|	3320|3326|3326|3320|	http://www.reactome.org/cgi-bin/eventbrowser_st_id?ST_ID=R-HSA-5339562
Negative epigenetic regulation of rRNA expression	Reactome	R-HSA-5250941	8	108	0.00351511	0.0128347	Mberchr20T0240|MberContig16T0001|Mberchr22T0673|Mberchr3T0344|MberContig386T0002|Mberchr11T0227|Mberchr5T0135|Mberchr1T0739	hsa:3015|hsa:3015|hsa:3065|hsa:94239|hsa:3015|hsa:3015|hsa:3015|hsa:3065|	3015|3015|3065|94239|3015|3015|3015|3065|	http://www.reactome.org/cgi-bin/eventbrowser_st_id?ST_ID=R-HSA-5250941
Mitochondrial protein import	Reactome	R-HSA-1268020	6	64	0.00361334	0.013126	MberContig31T0004|MberContig115T0001|MberContig542T0001|Mberchr12T0648|Mberchr8T0563|Mberchr5T0237	hsa:9804|hsa:9804|hsa:9804|hsa:26517|hsa:26517|hsa:26517|	9804|9804|9804|26517|26517|26517|	http://www.reactome.org/cgi-bin/eventbrowser_st_id?ST_ID=R-HSA-1268020
Semaphorin interactions	Reactome	R-HSA-373755	6	64	0.00361334	0.013126	Mberchr4T0748|Mberchr16T0516|Mberchr10T0319|MberchrXT0214|Mberchr6T0701|MberchrXT0597	hsa:4637|hsa:3326|hsa:3320|hsa:3320|hsa:4637|hsa:3326|	4637|3326|3320|3320|4637|3326|	http://www.reactome.org/cgi-bin/eventbrowser_st_id?ST_ID=R-HSA-373755
Meiotic recombination	Reactome	R-HSA-912446	7	86	0.00372811	0.0134742	Mberchr20T0240|MberContig16T0001|Mberchr3T0344|Mberchr20T0237|MberContig386T0002|Mberchr11T0227|Mberchr5T0135	hsa:3015|hsa:3015|hsa:94239|hsa:6119|hsa:3015|hsa:3015|hsa:3015|	3015|3015|94239|6119|3015|3015|3015|	http://www.reactome.org/cgi-bin/eventbrowser_st_id?ST_ID=R-HSA-912446
DNA methylation	Reactome	R-HSA-5334118	6	65	0.00388705	0.014013	Mberchr20T0240|MberContig16T0001|Mberchr3T0344|MberContig386T0002|Mberchr11T0227|Mberchr5T0135	hsa:3015|hsa:3015|hsa:94239|hsa:3015|hsa:3015|hsa:3015|	3015|3015|94239|3015|3015|3015|	http://www.reactome.org/cgi-bin/eventbrowser_st_id?ST_ID=R-HSA-5334118
Activated PKN1 stimulates transcription of AR (androgen receptor) regulated genes KLK2 and KLK3	Reactome	R-HSA-5625886	6	67	0.0044926	0.0159937	Mberchr20T0240|MberContig16T0001|Mberchr3T0344|MberContig386T0002|Mberchr11T0227|Mberchr5T0135	hsa:3015|hsa:3015|hsa:94239|hsa:3015|hsa:3015|hsa:3015|	3015|3015|94239|3015|3015|3015|	http://www.reactome.org/cgi-bin/eventbrowser_st_id?ST_ID=R-HSA-5625886
SIRT1 negatively regulates rRNA expression	Reactome	R-HSA-427359	6	68	0.00482676	0.0170554	Mberchr20T0240|MberContig16T0001|Mberchr3T0344|MberContig386T0002|Mberchr11T0227|Mberchr5T0135	hsa:3015|hsa:3015|hsa:94239|hsa:3015|hsa:3015|hsa:3015|	3015|3015|94239|3015|3015|3015|	http://www.reactome.org/cgi-bin/eventbrowser_st_id?ST_ID=R-HSA-427359
ESR-mediated signaling	Reactome	R-HSA-8939211	12	221	0.00504904	0.0177966	Mberchr20T0240|MberContig16T0001|Mberchr22T0673|Mberchr5T0135|Mberchr16T0516|MberContig386T0002|Mberchr11T0227|Mberchr3T0344|Mberchr10T0319|MberchrXT0214|Mberchr1T0739|MberchrXT0597	hsa:3015|hsa:3015|hsa:3065|hsa:3015|hsa:3326|hsa:3015|hsa:3015|hsa:94239|hsa:3320|hsa:3320|hsa:3065|hsa:3326|	3015|3015|3065|3015|3326|3015|3015|94239|3320|3320|3065|3326|	http://www.reactome.org/cgi-bin/eventbrowser_st_id?ST_ID=R-HSA-8939211
Interferon Signaling	Reactome	R-HSA-913531	11	194	0.00520577	0.0182587	Mberchr7T0698|Mberchr7T0677|Mberchr7T0675|Mberchr7T0691|Mberchr7T0688|Mberchr7T0706|Mberchr7T0686|Mberchr7T0684|Mberchr7T0694|Mberchr7T0703|Mberchr7T0681	hsa:3442|hsa:3442|hsa:3442|hsa:3442|hsa:3442|hsa:3442|hsa:3442|hsa:3442|hsa:3442|hsa:3442|hsa:3442|	3442|3442|3442|3442|3442|3442|3442|3442|3442|3442|3442|	http://www.reactome.org/cgi-bin/eventbrowser_st_id?ST_ID=R-HSA-913531
Cellular Senescence	Reactome	R-HSA-2559583	11	194	0.00520577	0.0182587	Mberchr20T0240|MberContig16T0001|Mberchr1T0864|Mberchr11T0947|Mberchr5T0135|Mberchr1T0299|Mberchr11T0227|Mberchr2T0748|Mberchr3T0344|MberContig386T0002|MberchrXT0100	hsa:3015|hsa:3015|hsa:5928|hsa:5928|hsa:3015|hsa:5928|hsa:3015|hsa:5928|hsa:94239|hsa:3015|hsa:5931|	3015|3015|5928|5928|3015|5928|3015|5928|94239|3015|5931|	http://www.reactome.org/cgi-bin/eventbrowser_st_id?ST_ID=R-HSA-2559583
@@Cellular senescence	KEGG PATHWAY	hsa04218	9	160	0.011423	0.0357066	Mberchr11T0947|Mberchr1T0864|Mberchr18T0075|MberContig97T0002|Mberchr1T0299|Mberchr2T0748|Mberchr27T0286|MberchrXT0385|MberContig363T0001	hsa:5928|hsa:5928|hsa:891|hsa:85417|hsa:5928|hsa:5928|hsa:85417|hsa:85417|hsa:85417|	5928|5928|891|85417|5928|5928|85417|85417|85417|	http://www.genome.jp/kegg-bin/show_pathway?hsa04218/hsa:85417%09red/hsa:5928%09red/hsa:891%09red
HDACs deacetylate histones	Reactome	R-HSA-3214815	7	94	0.00597559	0.0204549	Mberchr11T0947|Mberchr22T0673|Mberchr1T0299|Mberchr2T0748|Mberchr1T0739|MberchrXT0100|Mberchr1T0864	hsa:5928|hsa:3065|hsa:5928|hsa:5928|hsa:3065|hsa:5931|hsa:5928|	5928|3065|5928|5928|3065|5931|5928|	http://www.reactome.org/cgi-bin/eventbrowser_st_id?ST_ID=R-HSA-3214815
Mitotic G1-G1/S phases	Reactome	R-HSA-453279	9	147	0.00684956	0.0233344	Mberchr11T0947|Mberchr22T0673|Mberchr18T0075|Mberchr20T0237|Mberchr1T0299|Mberchr2T0748|MberchrYT0119|Mberchr1T0739|Mberchr1T0864	hsa:5928|hsa:3065|hsa:891|hsa:6119|hsa:5928|hsa:5928|hsa:5518|hsa:3065|hsa:5928|	5928|3065|891|6119|5928|5928|5518|3065|5928|	http://www.reactome.org/cgi-bin/eventbrowser_st_id?ST_ID=R-HSA-453279
Cellular responses to external stimuli	Reactome	R-HSA-8953897	21	516	0.00779067	0.0261033	Mberchr3T0344|Mberchr20T0240|MberContig16T0001|Mberchr1T0864|MberContig115T0001|MberContig31T0004|MberContig542T0001|Mberchr5T0693|Mberchr11T0947|Mberchr5T0135|Mberchr20T0237|Mberchr16T0516|Mberchr1T0299|Mberchr11T0227|Mberchr2T0748|Mberchr10T0319|Mberchr1T0256|MberchrXT0214|MberContig386T0002|MberchrXT0597|MberchrXT0100	hsa:94239|hsa:3015|hsa:3015|hsa:5928|hsa:9804|hsa:9804|hsa:9804|hsa:8678|hsa:5928|hsa:3015|hsa:6119|hsa:3326|hsa:5928|hsa:3015|hsa:5928|hsa:3320|hsa:8678|hsa:3320|hsa:3015|hsa:3326|hsa:5931|	94239|3015|3015|5928|9804|9804|9804|8678|5928|3015|6119|3326|5928|3015|5928|3320|8678|3320|3015|3326|5931|	http://www.reactome.org/cgi-bin/eventbrowser_st_id?ST_ID=R-HSA-8953897
p75NTR negatively regulates cell cycle via SC1	Reactome	R-HSA-193670	2	6	0.00831827	0.0272931	Mberchr1T0739|Mberchr22T0673	hsa:3065|hsa:3065|	3065|3065|	http://www.reactome.org/cgi-bin/eventbrowser_st_id?ST_ID=R-HSA-193670
Scavenging by Class F Receptors	Reactome	R-HSA-3000484	2	6	0.00831827	0.0272931	MberchrXT0214|Mberchr10T0319	hsa:3320|hsa:3320|	3320|3320|	http://www.reactome.org/cgi-bin/eventbrowser_st_id?ST_ID=R-HSA-3000484
Meiotic synapsis	Reactome	R-HSA-1221632	6	77	0.00860463	0.0280389	Mberchr20T0240|MberContig16T0001|Mberchr3T0344|MberContig386T0002|Mberchr11T0227|Mberchr5T0135	hsa:3015|hsa:3015|hsa:94239|hsa:3015|hsa:3015|hsa:3015|	3015|3015|94239|3015|3015|3015|	http://www.reactome.org/cgi-bin/eventbrowser_st_id?ST_ID=R-HSA-1221632
Human papillomavirus infection	KEGG PATHWAY	hsa05165	15	330	0.00906323	0.0293319	Mberchr22T0673|Mberchr3T0544|Mberchr7T0694|Mberchr7T0698|Mberchr7T0677|Mberchr7T0675|Mberchr7T0691|Mberchr7T0688|MberchrYT0119|Mberchr7T0686|Mberchr7T0684|Mberchr1T0739|Mberchr7T0703|Mberchr7T0681|Mberchr7T0706	hsa:3065|hsa:22798|hsa:3442|hsa:3442|hsa:3442|hsa:3442|hsa:3442|hsa:3442|hsa:5518|hsa:3442|hsa:3442|hsa:3065|hsa:3442|hsa:3442|hsa:3442|	3065|22798|3442|3442|3442|3442|3442|3442|5518|3442|3442|3065|3442|3442|3442|	http://www.genome.jp/kegg-bin/show_pathway?hsa05165/hsa:22798%09red/hsa:3065%09red/hsa:3442%09red/hsa:5518%09red
ER to Golgi Anterograde Transport	Reactome	R-HSA-199977	9	154	0.00908926	0.0293494	Mberchr1T1000|Mberchr1T0992|Mberchr1T0986|Mberchr15T0016|Mberchr8T0003|Mberchr1T0052|Mberchr1T0939|Mberchr8T0217|Mberchr8T0212	hsa:4253|hsa:4253|hsa:4253|hsa:4253|hsa:4253|hsa:4253|hsa:4253|hsa:4253|hsa:4253|	4253|4253|4253|4253|4253|4253|4253|4253|4253|	http://www.reactome.org/cgi-bin/eventbrowser_st_id?ST_ID=R-HSA-199977
DNA Damage/Telomere Stress Induced Senescence	Reactome	R-HSA-2559586	6	80	0.0102517	0.0328056	Mberchr20T0240|MberContig16T0001|Mberchr3T0344|MberContig386T0002|Mberchr11T0227|Mberchr5T0135	hsa:3015|hsa:3015|hsa:94239|hsa:3015|hsa:3015|hsa:3015|	3015|3015|94239|3015|3015|3015|	http://www.reactome.org/cgi-bin/eventbrowser_st_id?ST_ID=R-HSA-2559586
Regulation of TP53 Activity	Reactome	R-HSA-5633007	9	159	0.011014	0.0348058	Mberchr11T0947|Mberchr22T0673|Mberchr20T0237|Mberchr1T0299|Mberchr2T0748|MberchrYT0119|Mberchr1T0739|MberchrXT0100|Mberchr1T0864	hsa:5928|hsa:3065|hsa:6119|hsa:5928|hsa:5928|hsa:5518|hsa:3065|hsa:5931|hsa:5928|	5928|3065|6119|5928|5928|5518|3065|5931|5928|	http://www.reactome.org/cgi-bin/eventbrowser_st_id?ST_ID=R-HSA-5633007
Aryl hydrocarbon receptor signalling	Reactome	R-HSA-8937144	2	7	0.0110968	0.0348058	Mberchr16T0516|MberchrXT0597	hsa:3326|hsa:3326|	3326|3326|	http://www.reactome.org/cgi-bin/eventbrowser_st_id?ST_ID=R-HSA-8937144
MECP2 regulates transcription of neuronal ligands	Reactome	R-HSA-9022702	2	7	0.0110968	0.0348058	Mberchr1T0739|Mberchr22T0673	hsa:3065|hsa:3065|	3065|3065|	http://www.reactome.org/cgi-bin/eventbrowser_st_id?ST_ID=R-HSA-9022702
Displacement of DNA glycosylase by APEX1	Reactome	R-HSA-110357	2	7	0.0110968	0.0348058	Mberchr16T0071|Mberchr8T0608	hsa:328|hsa:328|	328|328|	http://www.reactome.org/cgi-bin/eventbrowser_st_id?ST_ID=R-HSA-110357
Gene Silencing by RNA	Reactome	R-HSA-211000	8	133	0.0115262	0.0359152	Mberchr20T0240|MberContig16T0001|Mberchr5T0135|MberContig386T0002|Mberchr11T0227|Mberchr3T0344|Mberchr10T0319|MberchrXT0214	hsa:3015|hsa:3015|hsa:3015|hsa:3015|hsa:3015|hsa:94239|hsa:3320|hsa:3320|	3015|3015|3015|3015|3015|94239|3320|3320|	http://www.reactome.org/cgi-bin/eventbrowser_st_id?ST_ID=R-HSA-211000
Mitotic Prophase	Reactome	R-HSA-68875	8	134	0.0120172	0.0373635	Mberchr20T0240|MberContig16T0001|Mberchr18T0075|Mberchr3T0344|MberContig386T0002|Mberchr11T0227|Mberchr5T0135|MberchrYT0119	hsa:3015|hsa:3015|hsa:891|hsa:94239|hsa:3015|hsa:3015|hsa:3015|hsa:5518|	3015|3015|891|94239|3015|3015|3015|5518|	http://www.reactome.org/cgi-bin/eventbrowser_st_id?ST_ID=R-HSA-68875
PCNA-Dependent Long Patch Base Excision Repair	Reactome	R-HSA-5651801	3	21	0.0123163	0.0380441	Mberchr16T0071|Mberchr8T0608|Mberchr20T0237	hsa:328|hsa:328|hsa:6119|	328|328|6119|	http://www.reactome.org/cgi-bin/eventbrowser_st_id?ST_ID=R-HSA-5651801
Pink/Parkin Mediated Mitophagy	Reactome	R-HSA-5205685	3	22	0.0139651	0.0428585	MberContig31T0004|MberContig542T0001|MberContig115T0001	hsa:9804|hsa:9804|hsa:9804|	9804|9804|9804|	http://www.reactome.org/cgi-bin/eventbrowser_st_id?ST_ID=R-HSA-5205685
POLB-Dependent Long Patch Base Excision Repair	Reactome	R-HSA-110362	2	8	0.0143578	0.043225	Mberchr16T0071|Mberchr8T0608	hsa:328|hsa:328|	328|328|	http://www.reactome.org/cgi-bin/eventbrowser_st_id?ST_ID=R-HSA-110362
Human cytomegalovirus infection	KEGG PATHWAY	hsa05163	11	225	0.0144779	0.0434949	Mberchr7T0698|Mberchr7T0677|Mberchr7T0675|Mberchr7T0691|Mberchr7T0688|Mberchr7T0706|Mberchr7T0686|Mberchr7T0684|Mberchr7T0694|Mberchr7T0703|Mberchr7T0681	hsa:3442|hsa:3442|hsa:3442|hsa:3442|hsa:3442|hsa:3442|hsa:3442|hsa:3442|hsa:3442|hsa:3442|hsa:3442|	3442|3442|3442|3442|3442|3442|3442|3442|3442|3442|3442|	http://www.genome.jp/kegg-bin/show_pathway?hsa05163/hsa:3442%09red
Transcriptional regulation of granulopoiesis	Reactome	R-HSA-9616222	6	89	0.0164544	0.0489166	Mberchr20T0240|MberContig16T0001|Mberchr3T0344|MberContig386T0002|Mberchr11T0227|Mberchr5T0135	hsa:3015|hsa:3015|hsa:94239|hsa:3015|hsa:3015|hsa:3015|	3015|3015|94239|3015|3015|3015|	http://www.reactome.org/cgi-bin/eventbrowser_st_id?ST_ID=R-HSA-9616222
B-WICH complex positively regulates rRNA expression	Reactome	R-HSA-5250924	6	89	0.0164544	0.0489166	Mberchr20T0240|MberContig16T0001|Mberchr3T0344|MberContig386T0002|Mberchr11T0227|Mberchr5T0135	hsa:3015|hsa:3015|hsa:94239|hsa:3015|hsa:3015|hsa:3015|	3015|3015|94239|3015|3015|3015|	http://www.reactome.org/cgi-bin/eventbrowser_st_id?ST_ID=R-HSA-5250924
single-stranded RNA binding	Gene Ontology	GO:0003727	180	43	0	0	Mberchr11T0594|MberContig187T0001|Mberchr24T0160|Mberchr1T0734|Mberchr24T0088|Mberchr3T0706|Mberchr13T0033|Mberchr8T1256|Mberchr5T0221|Mberchr9T0854|Mberchr6T1163|Mberchr9T0857|Mberchr11T0465|Mberchr20T0038|Mberchr15T0610|Mberchr4T0458|MberContig234T0002|Mberchr2T0223|Mberchr11T0454|MberContig36T0002|Mberchr15T0327|Mberchr1T0319|Mberchr8T1193|Mberchr8T1300|Mberchr8T1304|Mberchr24T0262|Mberchr20T0…	hsa:54596|hsa:54596|hsa:54596|hsa:54596|hsa:54596|hsa:54596|hsa:54596|hsa:54596|hsa:54596|hsa:54596|hsa:54596|hsa:54596|hsa:54596|hsa:54596|hsa:54596|hsa:54596|hsa:54596|hsa:54596|hsa:54596|hsa:54596|hsa:54596|hsa:54596|hsa:54596|hsa:54596|hsa:54596|hsa:54596|hsa:54596|hsa:54596|hsa:54596|hsa:54596|hsa:54596|hsa:54596|hsa:54596|hsa:54596|hsa:54596|hsa:54596|hsa:54596|hsa:54596|hsa:54596|hsa:54596…	54596|54596|54596|54596|54596|54596|54596|54596|54596|54596|54596|54596|54596|54596|54596|54596|54596|54596|54596|54596|54596|54596|54596|54596|54596|54596|54596|54596|54596|54596|54596|54596|54596|54596|54596|54596|54596|54596|54596|54596|54596|54596|54596|54596|3185|54596|54596|54596|54596|54596|54596|54596|54596|54596|54596|54596|54596|54596|54596|54596|54596|54596|54596|54596|54596|54596|5459…	http://amigo.geneontology.org/cgi-bin/amigo/term_details?term=GO:0003727
ribonucleoprotein complex	Gene Ontology	GO:1990904	191	156	8.79e-262	6.26e-259	Mberchr11T0594|MberContig187T0001|Mberchr24T0160|Mberchr1T0734|Mberchr24T0088|Mberchr3T0706|Mberchr13T0033|Mberchr8T1256|Mberchr5T0221|Mberchr9T0854|Mberchr6T1163|Mberchr9T0857|Mberchr11T0465|Mberchr20T0038|Mberchr15T0610|Mberchr10T0450|Mberchr4T0458|MberContig234T0002|Mberchr2T0223|Mberchr11T0454|MberContig36T0002|Mberchr15T0327|Mberchr1T0319|Mberchr8T1193|MberchrXT0573|Mberchr8T1300|Mberchr8T13…	hsa:54596|hsa:54596|hsa:54596|hsa:54596|hsa:54596|hsa:54596|hsa:54596|hsa:54596|hsa:54596|hsa:54596|hsa:54596|hsa:54596|hsa:54596|hsa:54596|hsa:54596|hsa:54596|hsa:54596|hsa:54596|hsa:54596|hsa:54596|hsa:54596|hsa:54596|hsa:54596|hsa:54596|hsa:3187|hsa:54596|hsa:54596|hsa:54596|hsa:54596|hsa:54596|hsa:54596|hsa:54596|hsa:54596|hsa:54596|hsa:54596|hsa:54596|hsa:54596|hsa:54596|hsa:54596|hsa:54596|…	54596|54596|54596|54596|54596|54596|54596|54596|54596|54596|54596|54596|54596|54596|54596|54596|54596|54596|54596|54596|54596|54596|54596|54596|3187|54596|54596|54596|54596|54596|54596|54596|54596|54596|54596|54596|54596|54596|54596|54596|54596|54596|54596|54596|54596|54596|3185|54596|54596|54596|54596|6189|54596|54596|54596|54596|54596|54596|54596|54596|54596|54596|54596|54596|6129|54596|54596|5…	http://amigo.geneontology.org/cgi-bin/amigo/term_details?term=GO:1990904
olfactory receptor activity	Gene Ontology	GO:0004984	181	427	1.83e-166	5.21e-164	Mberchr25T0440|MberContig577T0003|MberContig577T0001|Mberchr25T0406|MberContig163T0003|Mberchr18T0456|Mberchr18T0788|Mberchr8T0773|Mberchr8T0771|Mberchr11T0492|MberContig234T0001|Mberchr11T0970|MberContig270T0001|Mberchr9T0327|Mberchr11T0496|Mberchr8T1306|Mberchr8T1307|Mberchr8T1308|Mberchr25T0706|MberContig33T0003|MberContig93T0003|MberContig33T0005|MberContig33T0004|MberContig213T0006|MberConti…	hsa:391211|hsa:390429|hsa:283617|hsa:26658|hsa:390439|hsa:283110|hsa:219469|hsa:343173|hsa:343173|hsa:390439|hsa:79544|hsa:283617|hsa:390437|hsa:138883|hsa:390433|hsa:343173|hsa:343173|hsa:343173|hsa:81469|hsa:122742|hsa:283617|hsa:390439|hsa:390437|hsa:119749|hsa:256144|hsa:283093|hsa:403257|hsa:134083|hsa:119749|hsa:340980|hsa:390067|hsa:390067|hsa:390067|hsa:283297|hsa:391194|hsa:127062|hsa:14…	391211|390429|283617|26658|390439|283110|219469|343173|343173|390439|79544|283617|390437|138883|390433|343173|343173|343173|81469|122742|283617|390439|390437|119749|256144|283093|403257|134083|119749|340980|390067|390067|390067|283297|391194|127062|144124|390429|256144|403257|119749|144124|119749|391211|81341|144124|121364|122742|119749|122742|283617|138883|283617|390429|283093|390067|390067|4992…	http://amigo.geneontology.org/cgi-bin/amigo/term_details?term=GO:0004984
detection of chemical stimulus involved in sensory perception of smell	Gene Ontology	GO:0050911	181	427	1.83e-166	5.21e-164	Mberchr25T0440|MberContig577T0003|MberContig577T0001|Mberchr25T0406|MberContig163T0003|Mberchr18T0456|Mberchr18T0788|Mberchr8T0773|Mberchr8T0771|Mberchr11T0492|MberContig234T0001|Mberchr11T0970|MberContig270T0001|Mberchr9T0327|Mberchr11T0496|Mberchr8T1306|Mberchr8T1307|Mberchr8T1308|Mberchr25T0706|MberContig33T0003|MberContig93T0003|MberContig33T0005|MberContig33T0004|MberContig213T0006|MberConti…	hsa:391211|hsa:390429|hsa:283617|hsa:26658|hsa:390439|hsa:283110|hsa:219469|hsa:343173|hsa:343173|hsa:390439|hsa:79544|hsa:283617|hsa:390437|hsa:138883|hsa:390433|hsa:343173|hsa:343173|hsa:343173|hsa:81469|hsa:122742|hsa:283617|hsa:390439|hsa:390437|hsa:119749|hsa:256144|hsa:283093|hsa:403257|hsa:134083|hsa:119749|hsa:340980|hsa:390067|hsa:390067|hsa:390067|hsa:283297|hsa:391194|hsa:127062|hsa:14…	391211|390429|283617|26658|390439|283110|219469|343173|343173|390439|79544|283617|390437|138883|390433|343173|343173|343173|81469|122742|283617|390439|390437|119749|256144|283093|403257|134083|119749|340980|390067|390067|390067|283297|391194|127062|144124|390429|256144|403257|119749|144124|119749|391211|81341|144124|121364|122742|119749|122742|283617|138883|283617|390429|283093|390067|390067|4992…	http://amigo.geneontology.org/cgi-bin/amigo/term_details?term=GO:0050911
G protein-coupled receptor activity	Gene Ontology	GO:0004930	181	739	8.6e-126	1.75e-123	Mberchr25T0440|MberContig577T0003|MberContig577T0001|Mberchr25T0406|MberContig163T0003|Mberchr18T0456|Mberchr18T0788|Mberchr8T0773|Mberchr8T0771|Mberchr11T0492|MberContig234T0001|Mberchr11T0970|MberContig270T0001|Mberchr9T0327|Mberchr11T0496|Mberchr8T1306|Mberchr8T1307|Mberchr8T1308|Mberchr25T0706|MberContig33T0003|MberContig93T0003|MberContig33T0005|MberContig33T0004|MberContig213T0006|MberConti…	hsa:391211|hsa:390429|hsa:283617|hsa:26658|hsa:390439|hsa:283110|hsa:219469|hsa:343173|hsa:343173|hsa:390439|hsa:79544|hsa:283617|hsa:390437|hsa:138883|hsa:390433|hsa:343173|hsa:343173|hsa:343173|hsa:81469|hsa:122742|hsa:283617|hsa:390439|hsa:390437|hsa:119749|hsa:256144|hsa:283093|hsa:403257|hsa:134083|hsa:119749|hsa:340980|hsa:390067|hsa:390067|hsa:390067|hsa:283297|hsa:391194|hsa:127062|hsa:14…	391211|390429|283617|26658|390439|283110|219469|343173|343173|390439|79544|283617|390437|138883|390433|343173|343173|343173|81469|122742|283617|390439|390437|119749|256144|283093|403257|134083|119749|340980|390067|390067|390067|283297|391194|127062|144124|390429|256144|403257|119749|144124|119749|391211|81341|144124|121364|122742|119749|122742|283617|138883|283617|390429|283093|390067|390067|4992…	http://amigo.geneontology.org/cgi-bin/amigo/term_details?term=GO:0004930
G protein-coupled receptor signaling pathway	Gene Ontology	GO:0007186	181	1132	2.25e-95	3.56e-93	Mberchr25T0440|MberContig577T0003|MberContig577T0001|Mberchr25T0406|MberContig163T0003|Mberchr18T0456|Mberchr18T0788|Mberchr8T0773|Mberchr8T0771|Mberchr11T0492|MberContig234T0001|Mberchr11T0970|MberContig270T0001|Mberchr9T0327|Mberchr11T0496|Mberchr8T1306|Mberchr8T1307|Mberchr8T1308|Mberchr25T0706|MberContig33T0003|MberContig93T0003|MberContig33T0005|MberContig33T0004|MberContig213T0006|MberConti…	hsa:391211|hsa:390429|hsa:283617|hsa:26658|hsa:390439|hsa:283110|hsa:219469|hsa:343173|hsa:343173|hsa:390439|hsa:79544|hsa:283617|hsa:390437|hsa:138883|hsa:390433|hsa:343173|hsa:343173|hsa:343173|hsa:81469|hsa:122742|hsa:283617|hsa:390439|hsa:390437|hsa:119749|hsa:256144|hsa:283093|hsa:403257|hsa:134083|hsa:119749|hsa:340980|hsa:390067|hsa:390067|hsa:390067|hsa:283297|hsa:391194|hsa:127062|hsa:14…	391211|390429|283617|26658|390439|283110|219469|343173|343173|390439|79544|283617|390437|138883|390433|343173|343173|343173|81469|122742|283617|390439|390437|119749|256144|283093|403257|134083|119749|340980|390067|390067|390067|283297|391194|127062|144124|390429|256144|403257|119749|144124|119749|391211|81341|144124|121364|122742|119749|122742|283617|138883|283617|390429|283093|390067|390067|4992…	http://amigo.geneontology.org/cgi-bin/amigo/term_details?term=GO:0007186
SRP-dependent cotranslational protein targeting to membrane	Gene Ontology	GO:0006614	62	88	1.32e-69	1.57e-67	Mberchr23T0318|Mberchr5T0374|Mberchr23T0258|Mberchr1T0560|Mberchr7T0636|Mberchr1T0456|Mberchr2T0297|Mberchr14T0280|Mberchr17T0699|MberchrXT0947|Mberchr9T0752|Mberchr8T1074|Mberchr21T0200|Mberchr7T0503|Mberchr4T0673|Mberchr4T0672|Mberchr16T0179|Mberchr9T0283|Mberchr8T0986|Mberchr22T0416|Mberchr14T0358|Mberchr9T0872|Mberchr21T0747|Mberchr4T0508|MberchrXT0739|MberchrYT0164|Mberchr25T0131|Mberchr22T0…	hsa:6129|hsa:6168|hsa:6147|hsa:6129|hsa:6160|hsa:6147|hsa:6160|hsa:6224|hsa:6208|hsa:6129|hsa:6136|hsa:6208|hsa:6147|hsa:6147|hsa:9045|hsa:9045|hsa:6147|hsa:11224|hsa:3921|hsa:6168|hsa:6136|hsa:11224|hsa:6147|hsa:6217|hsa:6160|hsa:4736|hsa:6147|hsa:6217|hsa:6141|hsa:6168|hsa:6169|hsa:6136|hsa:6136|hsa:6189|hsa:6189|hsa:6136|hsa:6129|hsa:6147|hsa:6136|hsa:6136|hsa:3921|hsa:9045|hsa:6147|hsa:6217|h…	6129|6168|6147|6129|6160|6147|6160|6224|6208|6129|6136|6208|6147|6147|9045|9045|6147|11224|3921|6168|6136|11224|6147|6217|6160|4736|6147|6217|6141|6168|6169|6136|6136|6189|6189|6136|6129|6147|6136|6136|3921|9045|6147|6217|6168|6147|6208|6168|6160|6189|6141|11224|6129|6168|4736|6147|6141|6129|6147|6129|6160|6136|	http://amigo.geneontology.org/cgi-bin/amigo/term_details?term=GO:0006614
viral transcription	Gene Ontology	GO:0019083	62	108	2.89e-64	1.79e-62	Mberchr23T0318|Mberchr5T0374|Mberchr23T0258|Mberchr1T0560|Mberchr7T0636|Mberchr1T0456|Mberchr2T0297|Mberchr14T0280|Mberchr17T0699|MberchrXT0947|Mberchr9T0752|Mberchr8T1074|Mberchr21T0200|Mberchr7T0503|Mberchr4T0673|Mberchr4T0672|Mberchr16T0179|Mberchr9T0283|Mberchr8T0986|Mberchr22T0416|Mberchr14T0358|Mberchr9T0872|Mberchr21T0747|Mberchr4T0508|MberchrXT0739|MberchrYT0164|Mberchr25T0131|Mberchr22T0…	hsa:6129|hsa:6168|hsa:6147|hsa:6129|hsa:6160|hsa:6147|hsa:6160|hsa:6224|hsa:6208|hsa:6129|hsa:6136|hsa:6208|hsa:6147|hsa:6147|hsa:9045|hsa:9045|hsa:6147|hsa:11224|hsa:3921|hsa:6168|hsa:6136|hsa:11224|hsa:6147|hsa:6217|hsa:6160|hsa:4736|hsa:6147|hsa:6217|hsa:6141|hsa:6168|hsa:6169|hsa:6136|hsa:6136|hsa:6189|hsa:6189|hsa:6136|hsa:6129|hsa:6147|hsa:6136|hsa:6136|hsa:3921|hsa:9045|hsa:6147|hsa:6217|h…	6129|6168|6147|6129|6160|6147|6160|6224|6208|6129|6136|6208|6147|6147|9045|9045|6147|11224|3921|6168|6136|11224|6147|6217|6160|4736|6147|6217|6141|6168|6169|6136|6136|6189|6189|6136|6129|6147|6136|6136|3921|9045|6147|6217|6168|6147|6208|6168|6160|6189|6141|11224|6129|6168|4736|6147|6141|6129|6147|6129|6160|6136|	http://amigo.geneontology.org/cgi-bin/amigo/term_details?term=GO:0019083
nuclear-transcribed mRNA catabolic process, nonsense-mediated decay	Gene Ontology	GO:0000184	63	116	7.95e-64	4.35e-62	Mberchr23T0318|Mberchr5T0374|Mberchr23T0258|Mberchr1T0560|Mberchr7T0636|Mberchr1T0456|Mberchr2T0297|Mberchr14T0280|Mberchr17T0699|MberchrXT0947|Mberchr9T0752|Mberchr8T1074|Mberchr21T0200|Mberchr7T0503|Mberchr4T0673|Mberchr4T0672|Mberchr16T0179|Mberchr9T0283|Mberchr8T0986|Mberchr22T0416|Mberchr14T0358|Mberchr9T0872|Mberchr21T0747|Mberchr4T0508|MberchrXT0739|MberchrYT0164|Mberchr25T0131|Mberchr22T0…	hsa:6129|hsa:6168|hsa:6147|hsa:6129|hsa:6160|hsa:6147|hsa:6160|hsa:6224|hsa:6208|hsa:6129|hsa:6136|hsa:6208|hsa:6147|hsa:6147|hsa:9045|hsa:9045|hsa:6147|hsa:11224|hsa:3921|hsa:6168|hsa:6136|hsa:11224|hsa:6147|hsa:6217|hsa:6160|hsa:4736|hsa:6147|hsa:6217|hsa:6141|hsa:6168|hsa:6169|hsa:6136|hsa:6136|hsa:6189|hsa:6189|hsa:6136|hsa:6129|hsa:6147|hsa:6136|hsa:6136|hsa:3921|hsa:9045|hsa:6147|hsa:6217|h…	6129|6168|6147|6129|6160|6147|6160|6224|6208|6129|6136|6208|6147|6147|9045|9045|6147|11224|3921|6168|6136|11224|6147|6217|6160|4736|6147|6217|6141|6168|6169|6136|6136|6189|6189|6136|6129|6147|6136|6136|3921|9045|6147|6217|6168|6147|6208|6168|6160|6189|6141|11224|6129|6168|4736|6147|6141|6129|5518|6147|6129|6160|6136|	http://amigo.geneontology.org/cgi-bin/amigo/term_details?term=GO:0000184
cytosolic large ribosomal subunit	Gene Ontology	GO:0022625	50	56	2.46e-61	1.13e-59	Mberchr5T0374|Mberchr23T0258|Mberchr1T0560|Mberchr7T0636|Mberchr14T0129|Mberchr2T0297|Mberchr24T0132|MberchrXT0947|Mberchr9T0752|Mberchr21T0200|Mberchr7T0503|Mberchr4T0673|Mberchr4T0672|Mberchr16T0179|Mberchr9T0283|Mberchr5T0066|Mberchr22T0416|Mberchr14T0358|Mberchr9T0872|Mberchr21T0747|MberchrXT0739|MberchrYT0164|Mberchr25T0131|Mberchr22T0129|Mberchr15T0652|Mberchr1T0456|Mberchr15T0095|Mberchr15…	hsa:6168|hsa:6147|hsa:6129|hsa:6160|hsa:6169|hsa:6160|hsa:9045|hsa:6129|hsa:6136|hsa:6147|hsa:6147|hsa:9045|hsa:9045|hsa:6147|hsa:11224|hsa:6136|hsa:6168|hsa:6136|hsa:11224|hsa:6147|hsa:6160|hsa:4736|hsa:6147|hsa:6141|hsa:6168|hsa:6147|hsa:6136|hsa:6136|hsa:6136|hsa:6129|hsa:6147|hsa:6136|hsa:4736|hsa:6129|hsa:6147|hsa:6168|hsa:6147|hsa:6168|hsa:6160|hsa:6141|hsa:11224|hsa:6129|hsa:6168|hsa:6147|…	6168|6147|6129|6160|6169|6160|9045|6129|6136|6147|6147|9045|9045|6147|11224|6136|6168|6136|11224|6147|6160|4736|6147|6141|6168|6147|6136|6136|6136|6129|6147|6136|4736|6129|6147|6168|6147|6168|6160|6141|11224|6129|6168|6147|6141|6129|6147|6129|6160|6136|	http://amigo.geneontology.org/cgi-bin/amigo/term_details?term=GO:0022625
translational initiation	Gene Ontology	GO:0006413	62	126	2.83e-60	1.26e-58	Mberchr23T0318|Mberchr5T0374|Mberchr23T0258|Mberchr1T0560|Mberchr7T0636|Mberchr1T0456|Mberchr2T0297|Mberchr14T0280|Mberchr17T0699|MberchrXT0947|Mberchr9T0752|Mberchr8T1074|Mberchr21T0200|Mberchr7T0503|Mberchr4T0673|Mberchr4T0672|Mberchr16T0179|Mberchr9T0283|Mberchr8T0986|Mberchr22T0416|Mberchr14T0358|Mberchr9T0872|Mberchr21T0747|Mberchr4T0508|MberchrXT0739|MberchrYT0164|Mberchr25T0131|Mberchr22T0…	hsa:6129|hsa:6168|hsa:6147|hsa:6129|hsa:6160|hsa:6147|hsa:6160|hsa:6224|hsa:6208|hsa:6129|hsa:6136|hsa:6208|hsa:6147|hsa:6147|hsa:9045|hsa:9045|hsa:6147|hsa:11224|hsa:3921|hsa:6168|hsa:6136|hsa:11224|hsa:6147|hsa:6217|hsa:6160|hsa:4736|hsa:6147|hsa:6217|hsa:6141|hsa:6168|hsa:6169|hsa:6136|hsa:6136|hsa:6189|hsa:6189|hsa:6136|hsa:6129|hsa:6147|hsa:6136|hsa:6136|hsa:3921|hsa:9045|hsa:6147|hsa:6217|h…	6129|6168|6147|6129|6160|6147|6160|6224|6208|6129|6136|6208|6147|6147|9045|9045|6147|11224|3921|6168|6136|11224|6147|6217|6160|4736|6147|6217|6141|6168|6169|6136|6136|6189|6189|6136|6129|6147|6136|6136|3921|9045|6147|6217|6168|6147|6208|6168|6160|6189|6141|11224|6129|6168|4736|6147|6141|6129|6147|6129|6160|6136|	http://amigo.geneontology.org/cgi-bin/amigo/term_details?term=GO:0006413
structural constituent of ribosome	Gene Ontology	GO:0003735	62	158	1.81e-54	7.14e-53	Mberchr23T0318|Mberchr5T0374|Mberchr23T0258|Mberchr1T0560|Mberchr7T0636|Mberchr1T0456|Mberchr2T0297|Mberchr14T0280|Mberchr17T0699|MberchrXT0947|Mberchr9T0752|Mberchr8T1074|Mberchr21T0200|Mberchr7T0503|Mberchr4T0673|Mberchr4T0672|Mberchr16T0179|Mberchr9T0283|Mberchr8T0986|Mberchr22T0416|Mberchr14T0358|Mberchr9T0872|Mberchr21T0747|Mberchr4T0508|MberchrXT0739|MberchrYT0164|Mberchr25T0131|Mberchr22T0…	hsa:6129|hsa:6168|hsa:6147|hsa:6129|hsa:6160|hsa:6147|hsa:6160|hsa:6224|hsa:6208|hsa:6129|hsa:6136|hsa:6208|hsa:6147|hsa:6147|hsa:9045|hsa:9045|hsa:6147|hsa:11224|hsa:3921|hsa:6168|hsa:6136|hsa:11224|hsa:6147|hsa:6217|hsa:6160|hsa:4736|hsa:6147|hsa:6217|hsa:6141|hsa:6168|hsa:6169|hsa:6136|hsa:6136|hsa:6189|hsa:6189|hsa:6136|hsa:6129|hsa:6147|hsa:6136|hsa:6136|hsa:3921|hsa:9045|hsa:6147|hsa:6217|h…	6129|6168|6147|6129|6160|6147|6160|6224|6208|6129|6136|6208|6147|6147|9045|9045|6147|11224|3921|6168|6136|11224|6147|6217|6160|4736|6147|6217|6141|6168|6169|6136|6136|6189|6189|6136|6129|6147|6136|6136|3921|9045|6147|6217|6168|6147|6208|6168|6160|6189|6141|11224|6129|6168|4736|6147|6141|6129|6147|6129|6160|6136|	http://amigo.geneontology.org/cgi-bin/amigo/term_details?term=GO:0003735
protein binding	Gene Ontology	GO:0005515	484	11779	4.43e-53	1.71e-51	MberchrXT1029|Mberchr11T0594|MberchrXT1026|MberchrXT1023|Mberchr9T0685|Mberchr17T0162|Mberchr21T0200|Mberchr22T0477|Mberchr1T0218|Mberchr5T0221|Mberchr6T1163|Mberchr11T0112|MberchrXT1055|Mberchr10T0128|Mberchr12T0421|MberContig36T0002|Mberchr14T0239|Mberchr10T0319|MberchrYT0094|MberchrYT0096|Mberchr4T0458|MberchrXT0728|Mberchr16T0088|Mberchr11T0604|Mberchr4T0097|Mberchr18T0839|Mberchr27T0116|Mber…	hsa:4107|hsa:54596|hsa:4108|hsa:4108|hsa:54596|hsa:54596|hsa:6147|hsa:54596|hsa:54596|hsa:54596|hsa:54596|hsa:8125|hsa:4110|hsa:54596|hsa:54596|hsa:54596|hsa:9667|hsa:3320|hsa:86614|hsa:86614|hsa:54596|hsa:54596|hsa:91663|hsa:6147|hsa:54596|hsa:10249|hsa:54596|hsa:54596|hsa:54596|hsa:2512|hsa:5134|hsa:2512|hsa:54596|hsa:91663|hsa:86614|hsa:201798|hsa:54596|hsa:86614|hsa:86614|hsa:55672|hsa:56000|…	4107|54596|4108|4108|54596|54596|6147|54596|54596|54596|54596|8125|4110|54596|54596|54596|9667|3320|86614|86614|54596|54596|91663|6147|54596|10249|54596|54596|54596|2512|5134|2512|54596|91663|86614|201798|54596|86614|86614|55672|56000|9804|54596|54596|3921|54596|6217|1983|54596|6160|54596|9232|54596|5928|4107|54596|4107|54596|54596|86614|6129|54596|9045|9045|3921|54596|6208|54596|55643|54596|2285…	http://amigo.geneontology.org/cgi-bin/amigo/term_details?term=GO:0005515
translation	Gene Ontology	GO:0006412	62	173	3.66e-52	1.34e-50	Mberchr23T0318|Mberchr5T0374|Mberchr23T0258|Mberchr1T0560|Mberchr7T0636|Mberchr1T0456|Mberchr2T0297|Mberchr14T0280|Mberchr17T0699|MberchrXT0947|Mberchr9T0752|Mberchr8T1074|Mberchr21T0200|Mberchr7T0503|Mberchr4T0673|Mberchr4T0672|Mberchr16T0179|Mberchr9T0283|Mberchr8T0986|Mberchr22T0416|Mberchr14T0358|Mberchr9T0872|Mberchr21T0747|Mberchr4T0508|MberchrXT0739|MberchrYT0164|Mberchr25T0131|Mberchr22T0…	hsa:6129|hsa:6168|hsa:6147|hsa:6129|hsa:6160|hsa:6147|hsa:6160|hsa:6224|hsa:6208|hsa:6129|hsa:6136|hsa:6208|hsa:6147|hsa:6147|hsa:9045|hsa:9045|hsa:6147|hsa:11224|hsa:3921|hsa:6168|hsa:6136|hsa:11224|hsa:6147|hsa:6217|hsa:6160|hsa:4736|hsa:6147|hsa:6217|hsa:6141|hsa:6168|hsa:6169|hsa:6136|hsa:6136|hsa:6189|hsa:6189|hsa:6136|hsa:6129|hsa:6147|hsa:6136|hsa:6136|hsa:3921|hsa:9045|hsa:6147|hsa:6217|h…	6129|6168|6147|6129|6160|6147|6160|6224|6208|6129|6136|6208|6147|6147|9045|9045|6147|11224|3921|6168|6136|11224|6147|6217|6160|4736|6147|6217|6141|6168|6169|6136|6136|6189|6189|6136|6129|6147|6136|6136|3921|9045|6147|6217|6168|6147|6208|6168|6160|6189|6141|11224|6129|6168|4736|6147|6141|6129|6147|6129|6160|6136|	http://amigo.geneontology.org/cgi-bin/amigo/term_details?term=GO:0006412
cytokine receptor binding	Gene Ontology	GO:0005126	30	11	1.09e-51	3.89e-50	Mberchr7T0698|Mberchr7T0699|Mberchr7T0676|Mberchr7T0677|Mberchr7T0674|Mberchr7T0675|Mberchr7T0708|Mberchr7T0706|Mberchr7T0691|Mberchr7T0692|Mberchr7T0693|Mberchr7T0694|Mberchr7T0695|Mberchr7T0696|Mberchr7T0697|Mberchr7T0700|Mberchr7T0704|Mberchr7T0705|Mberchr7T0679|Mberchr7T0703|Mberchr7T0701|Mberchr7T0678|Mberchr7T0688|Mberchr7T0687|Mberchr7T0686|Mberchr7T0684|Mberchr7T0683|Mberchr7T0682|Mberchr…	hsa:3442|hsa:3467|hsa:3467|hsa:3442|hsa:3467|hsa:3442|hsa:3467|hsa:3442|hsa:3442|hsa:3467|hsa:3467|hsa:3442|hsa:3467|hsa:3467|hsa:3467|hsa:3467|hsa:3467|hsa:3467|hsa:3467|hsa:3442|hsa:3467|hsa:3467|hsa:3442|hsa:3467|hsa:3442|hsa:3442|hsa:3467|hsa:3467|hsa:3442|hsa:3467|	3442|3467|3467|3442|3467|3442|3467|3442|3442|3467|3467|3442|3467|3467|3467|3467|3467|3467|3467|3442|3467|3467|3442|3467|3442|3442|3467|3467|3442|3467|	http://amigo.geneontology.org/cgi-bin/amigo/term_details?term=GO:0005126
type I interferon receptor binding	Gene Ontology	GO:0005132	30	16	7.9e-47	2.56e-45	Mberchr7T0698|Mberchr7T0699|Mberchr7T0676|Mberchr7T0677|Mberchr7T0674|Mberchr7T0675|Mberchr7T0708|Mberchr7T0706|Mberchr7T0691|Mberchr7T0692|Mberchr7T0693|Mberchr7T0694|Mberchr7T0695|Mberchr7T0696|Mberchr7T0697|Mberchr7T0700|Mberchr7T0704|Mberchr7T0705|Mberchr7T0679|Mberchr7T0703|Mberchr7T0701|Mberchr7T0678|Mberchr7T0688|Mberchr7T0687|Mberchr7T0686|Mberchr7T0684|Mberchr7T0683|Mberchr7T0682|Mberchr…	hsa:3442|hsa:3467|hsa:3467|hsa:3442|hsa:3467|hsa:3442|hsa:3467|hsa:3442|hsa:3442|hsa:3467|hsa:3467|hsa:3442|hsa:3467|hsa:3467|hsa:3467|hsa:3467|hsa:3467|hsa:3467|hsa:3467|hsa:3442|hsa:3467|hsa:3467|hsa:3442|hsa:3467|hsa:3442|hsa:3442|hsa:3467|hsa:3467|hsa:3442|hsa:3467|	3442|3467|3467|3442|3467|3442|3467|3442|3442|3467|3467|3442|3467|3467|3467|3467|3467|3467|3467|3442|3467|3467|3442|3467|3442|3442|3467|3467|3442|3467|	http://amigo.geneontology.org/cgi-bin/amigo/term_details?term=GO:0005132
natural killer cell activation involved in immune response	Gene Ontology	GO:0002323	30	18	2.59e-45	8.03e-44	Mberchr7T0698|Mberchr7T0699|Mberchr7T0676|Mberchr7T0677|Mberchr7T0674|Mberchr7T0675|Mberchr7T0708|Mberchr7T0706|Mberchr7T0691|Mberchr7T0692|Mberchr7T0693|Mberchr7T0694|Mberchr7T0695|Mberchr7T0696|Mberchr7T0697|Mberchr7T0700|Mberchr7T0704|Mberchr7T0705|Mberchr7T0679|Mberchr7T0703|Mberchr7T0701|Mberchr7T0678|Mberchr7T0688|Mberchr7T0687|Mberchr7T0686|Mberchr7T0684|Mberchr7T0683|Mberchr7T0682|Mberchr…	hsa:3442|hsa:3467|hsa:3467|hsa:3442|hsa:3467|hsa:3442|hsa:3467|hsa:3442|hsa:3442|hsa:3467|hsa:3467|hsa:3442|hsa:3467|hsa:3467|hsa:3467|hsa:3467|hsa:3467|hsa:3467|hsa:3467|hsa:3442|hsa:3467|hsa:3467|hsa:3442|hsa:3467|hsa:3442|hsa:3442|hsa:3467|hsa:3467|hsa:3442|hsa:3467|	3442|3467|3467|3442|3467|3442|3467|3442|3442|3467|3467|3442|3467|3467|3467|3467|3467|3467|3467|3442|3467|3467|3442|3467|3442|3442|3467|3467|3442|3467|	http://amigo.geneontology.org/cgi-bin/amigo/term_details?term=GO:0002323
positive regulation of peptidyl-serine phosphorylation of STAT protein	Gene Ontology	GO:0033141	30	19	1.25e-44	3.78e-43	Mberchr7T0698|Mberchr7T0699|Mberchr7T0676|Mberchr7T0677|Mberchr7T0674|Mberchr7T0675|Mberchr7T0708|Mberchr7T0706|Mberchr7T0691|Mberchr7T0692|Mberchr7T0693|Mberchr7T0694|Mberchr7T0695|Mberchr7T0696|Mberchr7T0697|Mberchr7T0700|Mberchr7T0704|Mberchr7T0705|Mberchr7T0679|Mberchr7T0703|Mberchr7T0701|Mberchr7T0678|Mberchr7T0688|Mberchr7T0687|Mberchr7T0686|Mberchr7T0684|Mberchr7T0683|Mberchr7T0682|Mberchr…	hsa:3442|hsa:3467|hsa:3467|hsa:3442|hsa:3467|hsa:3442|hsa:3467|hsa:3442|hsa:3442|hsa:3467|hsa:3467|hsa:3442|hsa:3467|hsa:3467|hsa:3467|hsa:3467|hsa:3467|hsa:3467|hsa:3467|hsa:3442|hsa:3467|hsa:3467|hsa:3442|hsa:3467|hsa:3442|hsa:3442|hsa:3467|hsa:3467|hsa:3442|hsa:3467|	3442|3467|3467|3442|3467|3442|3467|3442|3442|3467|3467|3442|3467|3467|3467|3467|3467|3467|3467|3442|3467|3467|3442|3467|3442|3442|3467|3467|3442|3467|	http://amigo.geneontology.org/cgi-bin/amigo/term_details?term=GO:0033141
T cell activation involved in immune response	Gene Ontology	GO:0002286	30	23	3.56e-42	1.05e-40	Mberchr7T0698|Mberchr7T0699|Mberchr7T0676|Mberchr7T0677|Mberchr7T0674|Mberchr7T0675|Mberchr7T0708|Mberchr7T0706|Mberchr7T0691|Mberchr7T0692|Mberchr7T0693|Mberchr7T0694|Mberchr7T0695|Mberchr7T0696|Mberchr7T0697|Mberchr7T0700|Mberchr7T0704|Mberchr7T0705|Mberchr7T0679|Mberchr7T0703|Mberchr7T0701|Mberchr7T0678|Mberchr7T0688|Mberchr7T0687|Mberchr7T0686|Mberchr7T0684|Mberchr7T0683|Mberchr7T0682|Mberchr…	hsa:3442|hsa:3467|hsa:3467|hsa:3442|hsa:3467|hsa:3442|hsa:3467|hsa:3442|hsa:3442|hsa:3467|hsa:3467|hsa:3442|hsa:3467|hsa:3467|hsa:3467|hsa:3467|hsa:3467|hsa:3467|hsa:3467|hsa:3442|hsa:3467|hsa:3467|hsa:3442|hsa:3467|hsa:3442|hsa:3442|hsa:3467|hsa:3467|hsa:3442|hsa:3467|	3442|3467|3467|3442|3467|3442|3467|3442|3442|3467|3467|3442|3467|3467|3467|3467|3467|3467|3467|3442|3467|3467|3442|3467|3442|3442|3467|3467|3442|3467|	http://amigo.geneontology.org/cgi-bin/amigo/term_details?term=GO:0002286
integral component of membrane	Gene Ontology	GO:0016021	217	3643	1.67e-40	4.65e-39	Mberchr11T0496|Mberchr25T0440|MberContig577T0003|MberContig577T0001|Mberchr1T0939|Mberchr25T0406|MberContig163T0003|Mberchr2T1014|Mberchr18T0788|Mberchr8T0773|Mberchr8T0771|Mberchr11T0492|MberContig234T0001|Mberchr11T0970|MberContig270T0001|Mberchr9T0327|Mberchr18T0363|Mberchr15T0016|Mberchr8T1306|Mberchr8T1307|Mberchr8T1308|Mberchr8T0217|Mberchr8T0212|MberContig33T0003|MberContig93T0003|Mberchr1…	hsa:390433|hsa:391211|hsa:390429|hsa:283617|hsa:4253|hsa:26658|hsa:390439|hsa:105372315|hsa:219469|hsa:343173|hsa:343173|hsa:390439|hsa:79544|hsa:283617|hsa:390437|hsa:138883|hsa:144124|hsa:4253|hsa:343173|hsa:343173|hsa:343173|hsa:4253|hsa:4253|hsa:122742|hsa:283617|hsa:4253|hsa:390439|hsa:390437|hsa:119749|hsa:30816|hsa:91663|hsa:256144|hsa:283093|hsa:403257|hsa:134083|hsa:119749|hsa:340980|hsa…	390433|391211|390429|283617|4253|26658|390439|105372315|219469|343173|343173|390439|79544|283617|390437|138883|144124|4253|343173|343173|343173|4253|4253|122742|283617|4253|390439|390437|119749|30816|91663|256144|283093|403257|134083|119749|340980|390067|390067|390067|283297|391194|127062|390648|390429|256144|403257|119749|144124|119749|391211|81341|144124|91663|121364|122742|119749|122742|91663|…	http://amigo.geneontology.org/cgi-bin/amigo/term_details?term=GO:0016021
response to exogenous dsRNA	Gene Ontology	GO:0043330	30	31	2.34e-38	6.42e-37	Mberchr7T0698|Mberchr7T0699|Mberchr7T0676|Mberchr7T0677|Mberchr7T0674|Mberchr7T0675|Mberchr7T0708|Mberchr7T0706|Mberchr7T0691|Mberchr7T0692|Mberchr7T0693|Mberchr7T0694|Mberchr7T0695|Mberchr7T0696|Mberchr7T0697|Mberchr7T0700|Mberchr7T0704|Mberchr7T0705|Mberchr7T0679|Mberchr7T0703|Mberchr7T0701|Mberchr7T0678|Mberchr7T0688|Mberchr7T0687|Mberchr7T0686|Mberchr7T0684|Mberchr7T0683|Mberchr7T0682|Mberchr…	hsa:3442|hsa:3467|hsa:3467|hsa:3442|hsa:3467|hsa:3442|hsa:3467|hsa:3442|hsa:3442|hsa:3467|hsa:3467|hsa:3442|hsa:3467|hsa:3467|hsa:3467|hsa:3467|hsa:3467|hsa:3467|hsa:3467|hsa:3442|hsa:3467|hsa:3467|hsa:3442|hsa:3467|hsa:3442|hsa:3442|hsa:3467|hsa:3467|hsa:3442|hsa:3467|	3442|3467|3467|3442|3467|3442|3467|3442|3442|3467|3467|3442|3467|3467|3467|3467|3467|3467|3467|3442|3467|3467|3442|3467|3442|3442|3467|3467|3442|3467|	http://amigo.geneontology.org/cgi-bin/amigo/term_details?term=GO:0043330
B cell proliferation	Gene Ontology	GO:0042100	30	34	3.46e-37	9.3e-36	Mberchr7T0698|Mberchr7T0699|Mberchr7T0676|Mberchr7T0677|Mberchr7T0674|Mberchr7T0675|Mberchr7T0708|Mberchr7T0706|Mberchr7T0691|Mberchr7T0692|Mberchr7T0693|Mberchr7T0694|Mberchr7T0695|Mberchr7T0696|Mberchr7T0697|Mberchr7T0700|Mberchr7T0704|Mberchr7T0705|Mberchr7T0679|Mberchr7T0703|Mberchr7T0701|Mberchr7T0678|Mberchr7T0688|Mberchr7T0687|Mberchr7T0686|Mberchr7T0684|Mberchr7T0683|Mberchr7T0682|Mberchr…	hsa:3442|hsa:3467|hsa:3467|hsa:3442|hsa:3467|hsa:3442|hsa:3467|hsa:3442|hsa:3442|hsa:3467|hsa:3467|hsa:3442|hsa:3467|hsa:3467|hsa:3467|hsa:3467|hsa:3467|hsa:3467|hsa:3467|hsa:3442|hsa:3467|hsa:3467|hsa:3442|hsa:3467|hsa:3442|hsa:3442|hsa:3467|hsa:3467|hsa:3442|hsa:3467|	3442|3467|3467|3442|3467|3442|3467|3442|3442|3467|3467|3442|3467|3467|3467|3467|3467|3467|3467|3442|3467|3467|3442|3467|3442|3442|3467|3467|3442|3467|	http://amigo.geneontology.org/cgi-bin/amigo/term_details?term=GO:0042100
regulation of microtubule motor activity	Gene Ontology	GO:2000574	19	6	1.77e-34	4.51e-33	MberContig401T0001|Mberchr21T1187|Mberchr5T0698|MberContig401T0002|MberContig537T0001|Mberchr14T0582|Mberchr24T0609|MberContig326T0001|Mberchr1T1025|Mberchr27T0291|MberContig578T0001|Mberchr2T1012|Mberchr2T1013|Mberchr24T0611|Mberchr1T0014|Mberchr27T0006|MberContig124T0001|Mberchr27T0004|Mberchr27T0005	hsa:348807|hsa:348807|hsa:348807|hsa:348807|hsa:348807|hsa:348807|hsa:348807|hsa:348807|hsa:348807|hsa:348807|hsa:348807|hsa:348807|hsa:348807|hsa:348807|hsa:348807|hsa:348807|hsa:348807|hsa:348807|hsa:348807|	348807|348807|348807|348807|348807|348807|348807|348807|348807|348807|348807|348807|348807|348807|348807|348807|348807|348807|348807|	http://amigo.geneontology.org/cgi-bin/amigo/term_details?term=GO:2000574
negative regulation of fat cell differentiation	Gene Ontology	GO:0045599	30	46	2.35e-33	5.88e-32	Mberchr27T0284|MberContig98T0001|MberContig98T0002|Mberchr20T0404|Mberchr14T0344|MberContig224T0003|Mberchr28T0786|Mberchr28T0787|Mberchr28T0789|MberContig438T0001|MberContig490T0002|MberContig438T0002|Mberchr28T0766|Mberchr28T0765|Mberchr15T0569|Mberchr28T0769|MberContig526T0001|Mberchr19T0006|Mberchr26T0001|Mberchr26T0003|Mberchr26T0002|Mberchr23T0262|MberContig500T0002|Mberchr28T0260|MberConti…	hsa:22852|hsa:22852|hsa:22852|hsa:22852|hsa:22852|hsa:22852|hsa:22852|hsa:22852|hsa:22852|hsa:22852|hsa:22852|hsa:22852|hsa:22852|hsa:22852|hsa:22852|hsa:22852|hsa:22852|hsa:22852|hsa:22852|hsa:22852|hsa:22852|hsa:22852|hsa:22852|hsa:22852|hsa:22852|hsa:22852|hsa:22852|hsa:22852|hsa:22852|hsa:22852|	22852|22852|22852|22852|22852|22852|22852|22852|22852|22852|22852|22852|22852|22852|22852|22852|22852|22852|22852|22852|22852|22852|22852|22852|22852|22852|22852|22852|22852|22852|	http://amigo.geneontology.org/cgi-bin/amigo/term_details?term=GO:0045599
plasma membrane	Gene Ontology	GO:0005886	228	4619	1.48e-30	3.64e-29	Mberchr25T0440|MberContig457T0001|Mberchr26T0056|Mberchr26T0057|MberContig577T0001|Mberchr14T0550|MberchrXT0597|Mberchr26T0058|Mberchr25T0406|MberContig163T0003|Mberchr2T1014|Mberchr22T1037|Mberchr18T0788|Mberchr8T0773|Mberchr8T0771|Mberchr11T0492|MberContig234T0001|Mberchr11T0970|MberContig270T0001|Mberchr9T0327|Mberchr18T0363|Mberchr11T0496|Mberchr8T1306|Mberchr8T1307|Mberchr8T1308|MberchrXT091…	hsa:391211|hsa:390433|hsa:4583|hsa:4583|hsa:283617|hsa:4325|hsa:3326|hsa:4586|hsa:26658|hsa:390439|hsa:105372315|hsa:148170|hsa:219469|hsa:343173|hsa:343173|hsa:390439|hsa:79544|hsa:283617|hsa:390437|hsa:138883|hsa:144124|hsa:390433|hsa:343173|hsa:343173|hsa:343173|hsa:8933|hsa:8933|hsa:8933|hsa:81469|hsa:122742|hsa:390429|hsa:283617|hsa:390439|hsa:390437|hsa:390067|hsa:119749|hsa:30816|hsa:3185|…	391211|390433|4583|4583|283617|4325|3326|4586|26658|390439|105372315|148170|219469|343173|343173|390439|79544|283617|390437|138883|144124|390433|343173|343173|343173|8933|8933|8933|81469|122742|390429|283617|390439|390437|390067|119749|30816|3185|91663|256144|283093|403257|134083|119749|340980|390067|390067|390067|283297|391194|127062|390648|390429|256144|403257|119749|144124|119749|391211|81341|…	http://amigo.geneontology.org/cgi-bin/amigo/term_details?term=GO:0005886
humoral immune response	Gene Ontology	GO:0006959	30	58	1.93e-30	4.65e-29	Mberchr7T0698|Mberchr7T0699|Mberchr7T0676|Mberchr7T0677|Mberchr7T0674|Mberchr7T0675|Mberchr7T0708|Mberchr7T0706|Mberchr7T0691|Mberchr7T0692|Mberchr7T0693|Mberchr7T0694|Mberchr7T0695|Mberchr7T0696|Mberchr7T0697|Mberchr7T0700|Mberchr7T0704|Mberchr7T0705|Mberchr7T0679|Mberchr7T0703|Mberchr7T0701|Mberchr7T0678|Mberchr7T0688|Mberchr7T0687|Mberchr7T0686|Mberchr7T0684|Mberchr7T0683|Mberchr7T0682|Mberchr…	hsa:3442|hsa:3467|hsa:3467|hsa:3442|hsa:3467|hsa:3442|hsa:3467|hsa:3442|hsa:3442|hsa:3467|hsa:3467|hsa:3442|hsa:3467|hsa:3467|hsa:3467|hsa:3467|hsa:3467|hsa:3467|hsa:3467|hsa:3442|hsa:3467|hsa:3467|hsa:3442|hsa:3467|hsa:3442|hsa:3442|hsa:3467|hsa:3467|hsa:3442|hsa:3467|	3442|3467|3467|3442|3467|3442|3467|3442|3442|3467|3467|3442|3467|3467|3467|3467|3467|3467|3467|3442|3467|3467|3442|3467|3442|3442|3467|3467|3442|3467|	http://amigo.geneontology.org/cgi-bin/amigo/term_details?term=GO:0006959
syncytium formation by plasma membrane fusion	Gene Ontology	GO:0000768	18	8	4.34e-30	1.03e-28	Mberchr10T0273|MberchrXT0374|Mberchr10T0241|Mberchr6T1171|Mberchr2T0322|Mberchr14T0017|Mberchr6T0655|Mberchr26T0415|Mberchr8T0659|Mberchr16T0493|Mberchr13T0438|Mberchr2T1014|Mberchr19T0181|Mberchr3T0067|Mberchr13T0439|Mberchr14T0419|MberContig6T0005|MberchrXT0187	hsa:105372315|hsa:405754|hsa:30816|hsa:105372315|hsa:30816|hsa:30816|hsa:105372315|hsa:105372315|hsa:105372315|hsa:30816|hsa:105372315|hsa:105372315|hsa:30816|hsa:30816|hsa:105372315|hsa:105372315|hsa:30816|hsa:30816|	105372315|405754|30816|105372315|30816|30816|105372315|105372315|105372315|30816|105372315|105372315|30816|30816|105372315|105372315|30816|30816|	http://amigo.geneontology.org/cgi-bin/amigo/term_details?term=GO:0000768
B cell differentiation	Gene Ontology	GO:0030183	30	73	1.39e-27	3.14e-26	Mberchr7T0698|Mberchr7T0699|Mberchr7T0676|Mberchr7T0677|Mberchr7T0674|Mberchr7T0675|Mberchr7T0708|Mberchr7T0706|Mberchr7T0691|Mberchr7T0692|Mberchr7T0693|Mberchr7T0694|Mberchr7T0695|Mberchr7T0696|Mberchr7T0697|Mberchr7T0700|Mberchr7T0704|Mberchr7T0705|Mberchr7T0679|Mberchr7T0703|Mberchr7T0701|Mberchr7T0678|Mberchr7T0688|Mberchr7T0687|Mberchr7T0686|Mberchr7T0684|Mberchr7T0683|Mberchr7T0682|Mberchr…	hsa:3442|hsa:3467|hsa:3467|hsa:3442|hsa:3467|hsa:3442|hsa:3467|hsa:3442|hsa:3442|hsa:3467|hsa:3467|hsa:3442|hsa:3467|hsa:3467|hsa:3467|hsa:3467|hsa:3467|hsa:3467|hsa:3467|hsa:3442|hsa:3467|hsa:3467|hsa:3442|hsa:3467|hsa:3442|hsa:3442|hsa:3467|hsa:3467|hsa:3442|hsa:3467|	3442|3467|3467|3442|3467|3442|3467|3442|3442|3467|3467|3442|3467|3467|3467|3467|3467|3467|3467|3442|3467|3467|3442|3467|3442|3442|3467|3467|3442|3467|	http://amigo.geneontology.org/cgi-bin/amigo/term_details?term=GO:0030183
inner dynein arm assembly	Gene Ontology	GO:0036159	19	15	5.21e-27	1.16e-25	MberContig401T0001|Mberchr21T1187|Mberchr5T0698|MberContig401T0002|MberContig537T0001|Mberchr14T0582|Mberchr24T0609|MberContig326T0001|Mberchr1T1025|Mberchr27T0291|MberContig578T0001|Mberchr2T1012|Mberchr2T1013|Mberchr24T0611|Mberchr1T0014|Mberchr27T0006|MberContig124T0001|Mberchr27T0004|Mberchr27T0005	hsa:348807|hsa:348807|hsa:348807|hsa:348807|hsa:348807|hsa:348807|hsa:348807|hsa:348807|hsa:348807|hsa:348807|hsa:348807|hsa:348807|hsa:348807|hsa:348807|hsa:348807|hsa:348807|hsa:348807|hsa:348807|hsa:348807|	348807|348807|348807|348807|348807|348807|348807|348807|348807|348807|348807|348807|348807|348807|348807|348807|348807|348807|348807|	http://amigo.geneontology.org/cgi-bin/amigo/term_details?term=GO:0036159
ribosomal large subunit assembly	Gene Ontology	GO:0000027	20	26	4.2e-24	9.06e-23	Mberchr4T0044|Mberchr15T0583|Mberchr5T0066|Mberchr8T0163|Mberchr14T0358|Mberchr23T0258|Mberchr25T0131|Mberchr1T0456|Mberchr21T0747|Mberchr7T0503|Mberchr24T0076|Mberchr9T0257|Mberchr7T0297|Mberchr15T0095|Mberchr22T0422|Mberchr11T0604|Mberchr21T0200|Mberchr16T0179|Mberchr9T0752|Mberchr15T0643	hsa:6147|hsa:6136|hsa:6136|hsa:6136|hsa:6136|hsa:6147|hsa:6147|hsa:6147|hsa:6147|hsa:6147|hsa:6147|hsa:6136|hsa:6147|hsa:6136|hsa:6147|hsa:6147|hsa:6147|hsa:6147|hsa:6136|hsa:6136|	6147|6136|6136|6136|6136|6147|6147|6147|6147|6147|6147|6136|6147|6136|6147|6147|6147|6147|6136|6136|	http://amigo.geneontology.org/cgi-bin/amigo/term_details?term=GO:0000027
dynein complex binding	Gene Ontology	GO:0070840	19	22	6.68e-24	1.42e-22	MberContig401T0001|Mberchr21T1187|Mberchr5T0698|MberContig401T0002|MberContig537T0001|Mberchr14T0582|Mberchr24T0609|MberContig326T0001|Mberchr1T1025|Mberchr27T0291|MberContig578T0001|Mberchr2T1012|Mberchr2T1013|Mberchr24T0611|Mberchr1T0014|Mberchr27T0006|MberContig124T0001|Mberchr27T0004|Mberchr27T0005	hsa:348807|hsa:348807|hsa:348807|hsa:348807|hsa:348807|hsa:348807|hsa:348807|hsa:348807|hsa:348807|hsa:348807|hsa:348807|hsa:348807|hsa:348807|hsa:348807|hsa:348807|hsa:348807|hsa:348807|hsa:348807|hsa:348807|	348807|348807|348807|348807|348807|348807|348807|348807|348807|348807|348807|348807|348807|348807|348807|348807|348807|348807|348807|	http://amigo.geneontology.org/cgi-bin/amigo/term_details?term=GO:0070840
motile cilium	Gene Ontology	GO:0031514	30	104	2.97e-23	6.21e-22	Mberchr5T0698|MberContig537T0001|MberContig494T0001|MberContig503T0001|Mberchr14T0582|Mberchr24T0609|Mberchr21T1187|MberContig326T0001|Mberchr2T1012|Mberchr2T1013|MberchrXT0387|MberContig244T0002|Mberchr27T0291|Mberchr4T1029|Mberchr1T0014|MberContig433T0001|Mberchr24T0611|Mberchr4T1023|Mberchr27T0006|Mberchr27T0004|Mberchr27T0005|MberContig401T0001|MberContig17T0001|MberContig256T0001|MberContig4…	hsa:348807|hsa:348807|hsa:8852|hsa:8852|hsa:348807|hsa:348807|hsa:348807|hsa:348807|hsa:348807|hsa:348807|hsa:8852|hsa:8852|hsa:348807|hsa:64064|hsa:348807|hsa:8852|hsa:348807|hsa:64064|hsa:348807|hsa:348807|hsa:348807|hsa:348807|hsa:8852|hsa:8852|hsa:348807|hsa:8852|hsa:348807|hsa:348807|hsa:348807|hsa:8852|	348807|348807|8852|8852|348807|348807|348807|348807|348807|348807|8852|8852|348807|64064|348807|8852|348807|64064|348807|348807|348807|348807|8852|8852|348807|8852|348807|348807|348807|8852|	http://amigo.geneontology.org/cgi-bin/amigo/term_details?term=GO:0031514
centrosome	Gene Ontology	GO:0005813	57	506	1.63e-22	3.36e-21	Mberchr28T0769|Mberchr1T0007|MberContig231T0002|Mberchr18T0075|Mberchr4T1273|Mberchr27T0284|MberContig98T0001|MberContig98T0002|Mberchr4T0447|Mberchr20T0404|MberContig483T0003|Mberchr14T0344|MberContig224T0003|Mberchr28T0786|Mberchr28T0787|Mberchr28T0789|Mberchr16T0071|MberContig97T0002|Mberchr12T0769|MberContig438T0001|MberContig490T0002|MberContig438T0002|Mberchr28T0766|Mberchr27T0286|Mberchr28…	hsa:22852|hsa:22981|hsa:9659|hsa:891|hsa:9659|hsa:22852|hsa:22852|hsa:22852|hsa:9659|hsa:22852|hsa:22981|hsa:22852|hsa:22852|hsa:22852|hsa:22852|hsa:22852|hsa:328|hsa:85417|hsa:22919|hsa:22852|hsa:22852|hsa:22852|hsa:22852|hsa:85417|hsa:22852|hsa:22852|hsa:85417|hsa:22981|hsa:22852|hsa:9659|hsa:22919|hsa:22852|hsa:22852|hsa:22852|hsa:22852|hsa:22981|hsa:22852|hsa:22852|hsa:22852|hsa:22981|hsa:229…	22852|22981|9659|891|9659|22852|22852|22852|9659|22852|22981|22852|22852|22852|22852|22852|328|85417|22919|22852|22852|22852|22852|85417|22852|22852|85417|22981|22852|9659|22919|22852|22852|22852|22852|22981|22852|22852|22852|22981|22981|9659|22852|22919|9659|22852|22981|22981|22981|22852|22981|22852|22852|328|22852|22919|85417|	http://amigo.geneontology.org/cgi-bin/amigo/term_details?term=GO:0005813
RNA binding	Gene Ontology	GO:0003723	95	1366	1.06e-21	2.16e-20	Mberchr21T0200|Mberchr8T1044|MberchrXT0597|Mberchr9T0283|Mberchr16T0071|Mberchr4T0508|Mberchr11T0112|MberchrXT0100|MberchrXT0214|Mberchr22T0129|Mberchr2T0855|Mberchr14T0137|Mberchr24T0076|Mberchr14T0239|MberContig56T0003|Mberchr9T0752|Mberchr24T0478|Mberchr10T0008|Mberchr7T0503|Mberchr8T0665|Mberchr14T0129|Mberchr18T0616|Mberchr21T0747|MberchrXT0739|Mberchr25T0131|Mberchr10T0319|Mberchr22T0348|Mb…	hsa:6147|hsa:3190|hsa:3326|hsa:11224|hsa:328|hsa:6217|hsa:8125|hsa:5931|hsa:3320|hsa:6141|hsa:3151|hsa:9667|hsa:6147|hsa:9667|hsa:9667|hsa:6136|hsa:11224|hsa:3185|hsa:6147|hsa:3151|hsa:6169|hsa:6168|hsa:6147|hsa:6160|hsa:6147|hsa:3320|hsa:6217|hsa:6141|hsa:79080|hsa:1983|hsa:6136|hsa:3921|hsa:6129|hsa:6147|hsa:6217|hsa:1983|hsa:6160|hsa:6189|hsa:328|hsa:6129|hsa:6141|hsa:6147|hsa:6147|hsa:6129|hs…	6147|3190|3326|11224|328|6217|8125|5931|3320|6141|3151|9667|6147|9667|9667|6136|11224|3185|6147|3151|6169|6168|6147|6160|6147|3320|6217|6141|79080|1983|6136|3921|6129|6147|6217|1983|6160|6189|328|6129|6141|6147|6147|6129|56000|56000|6129|9045|9045|3921|6168|6208|4736|79080|56000|6168|6224|9045|9667|6129|6136|6168|56000|6208|6147|6189|6189|6136|6129|6168|6136|79080|79080|6147|6160|3326|11224|22919…	http://amigo.geneontology.org/cgi-bin/amigo/term_details?term=GO:0003723
focal adhesion	Gene Ontology	GO:0005925	50	418	5.75e-21	1.15e-19	Mberchr5T0374|Mberchr1T0560|Mberchr14T0129|Mberchr2T0297|Mberchr17T0699|MberchrXT0947|Mberchr9T0752|Mberchr8T1074|Mberchr14T0371|Mberchr5T0066|Mberchr22T0416|Mberchr15T0243|Mberchr7T0636|Mberchr4T0508|Mberchr24T0023|MberchrXT0739|MberchrYT0164|Mberchr22T0348|Mberchr22T0129|Mberchr15T0652|MberchrYT0169|Mberchr15T0095|Mberchr15T0583|Mberchr28T0265|Mberchr21T0791|Mberchr8T0004|Mberchr8T0163|Mberchr8…	hsa:6168|hsa:6129|hsa:6169|hsa:6160|hsa:6208|hsa:6129|hsa:6136|hsa:6208|hsa:6189|hsa:6136|hsa:6168|hsa:22919|hsa:6160|hsa:6217|hsa:7171|hsa:6160|hsa:4736|hsa:6217|hsa:6141|hsa:6168|hsa:4736|hsa:6136|hsa:6136|hsa:6189|hsa:6208|hsa:22919|hsa:6136|hsa:7171|hsa:6129|hsa:6136|hsa:6129|hsa:6217|hsa:6168|hsa:6136|hsa:3190|hsa:6168|hsa:6160|hsa:6189|hsa:22919|hsa:6141|hsa:7171|hsa:6129|hsa:6168|hsa:22919…	6168|6129|6169|6160|6208|6129|6136|6208|6189|6136|6168|22919|6160|6217|7171|6160|4736|6217|6141|6168|4736|6136|6136|6189|6208|22919|6136|7171|6129|6136|6129|6217|6168|6136|3190|6168|6160|6189|22919|6141|7171|6129|6168|22919|6141|3190|6129|6129|6160|6136|	http://amigo.geneontology.org/cgi-bin/amigo/term_details?term=GO:0005925
rRNA binding	Gene Ontology	GO:0019843	20	40	1.7e-20	3.35e-19	Mberchr4T0044|Mberchr15T0583|Mberchr5T0066|Mberchr8T0163|Mberchr14T0358|Mberchr23T0258|Mberchr25T0131|Mberchr1T0456|Mberchr21T0747|Mberchr7T0503|Mberchr24T0076|Mberchr9T0257|Mberchr7T0297|Mberchr15T0095|Mberchr22T0422|Mberchr11T0604|Mberchr21T0200|Mberchr16T0179|Mberchr9T0752|Mberchr15T0643	hsa:6147|hsa:6136|hsa:6136|hsa:6136|hsa:6136|hsa:6147|hsa:6147|hsa:6147|hsa:6147|hsa:6147|hsa:6147|hsa:6136|hsa:6147|hsa:6136|hsa:6147|hsa:6147|hsa:6147|hsa:6147|hsa:6136|hsa:6136|	6147|6136|6136|6136|6136|6147|6147|6147|6147|6147|6147|6136|6147|6136|6147|6147|6147|6147|6136|6136|	http://amigo.geneontology.org/cgi-bin/amigo/term_details?term=GO:0019843
cilium movement	Gene Ontology	GO:0003341	19	40	3.86e-19	7.43e-18	MberContig401T0001|Mberchr21T1187|Mberchr5T0698|MberContig401T0002|MberContig537T0001|Mberchr14T0582|Mberchr24T0609|MberContig326T0001|Mberchr1T1025|Mberchr27T0291|MberContig578T0001|Mberchr2T1012|Mberchr2T1013|Mberchr24T0611|Mberchr1T0014|Mberchr27T0006|MberContig124T0001|Mberchr27T0004|Mberchr27T0005	hsa:348807|hsa:348807|hsa:348807|hsa:348807|hsa:348807|hsa:348807|hsa:348807|hsa:348807|hsa:348807|hsa:348807|hsa:348807|hsa:348807|hsa:348807|hsa:348807|hsa:348807|hsa:348807|hsa:348807|hsa:348807|hsa:348807|	348807|348807|348807|348807|348807|348807|348807|348807|348807|348807|348807|348807|348807|348807|348807|348807|348807|348807|348807|	http://amigo.geneontology.org/cgi-bin/amigo/term_details?term=GO:0003341
defense response to virus	Gene Ontology	GO:0051607	32	200	2.48e-17	4.64e-16	Mberchr5T0693|Mberchr7T0698|Mberchr7T0699|Mberchr7T0676|Mberchr7T0677|Mberchr7T0674|Mberchr7T0675|Mberchr7T0708|Mberchr7T0706|Mberchr7T0691|Mberchr7T0692|Mberchr7T0693|Mberchr7T0694|Mberchr7T0695|Mberchr7T0696|Mberchr7T0697|Mberchr7T0700|Mberchr1T0256|Mberchr7T0704|Mberchr7T0705|Mberchr7T0679|Mberchr7T0703|Mberchr7T0701|Mberchr7T0678|Mberchr7T0688|Mberchr7T0687|Mberchr7T0686|Mberchr7T0684|Mberchr…	hsa:8678|hsa:3442|hsa:3467|hsa:3467|hsa:3442|hsa:3467|hsa:3442|hsa:3467|hsa:3442|hsa:3442|hsa:3467|hsa:3467|hsa:3442|hsa:3467|hsa:3467|hsa:3467|hsa:3467|hsa:8678|hsa:3467|hsa:3467|hsa:3467|hsa:3442|hsa:3467|hsa:3467|hsa:3442|hsa:3467|hsa:3442|hsa:3442|hsa:3467|hsa:3467|hsa:3442|hsa:3467|	8678|3442|3467|3467|3442|3467|3442|3467|3442|3442|3467|3467|3442|3467|3467|3467|3467|8678|3467|3467|3467|3442|3467|3467|3442|3467|3442|3442|3467|3467|3442|3467|	http://amigo.geneontology.org/cgi-bin/amigo/term_details?term=GO:0051607
cytokine activity	Gene Ontology	GO:0005125	30	186	1.99e-16	3.55e-15	Mberchr7T0698|Mberchr7T0699|Mberchr7T0676|Mberchr7T0677|Mberchr7T0674|Mberchr7T0675|Mberchr7T0708|Mberchr7T0706|Mberchr7T0691|Mberchr7T0692|Mberchr7T0693|Mberchr7T0694|Mberchr7T0695|Mberchr7T0696|Mberchr7T0697|Mberchr7T0700|Mberchr7T0704|Mberchr7T0705|Mberchr7T0679|Mberchr7T0703|Mberchr7T0701|Mberchr7T0678|Mberchr7T0688|Mberchr7T0687|Mberchr7T0686|Mberchr7T0684|Mberchr7T0683|Mberchr7T0682|Mberchr…	hsa:3442|hsa:3467|hsa:3467|hsa:3442|hsa:3467|hsa:3442|hsa:3467|hsa:3442|hsa:3442|hsa:3467|hsa:3467|hsa:3442|hsa:3467|hsa:3467|hsa:3467|hsa:3467|hsa:3467|hsa:3467|hsa:3467|hsa:3442|hsa:3467|hsa:3467|hsa:3442|hsa:3467|hsa:3442|hsa:3442|hsa:3467|hsa:3467|hsa:3442|hsa:3467|	3442|3467|3467|3442|3467|3442|3467|3442|3442|3467|3467|3442|3467|3467|3467|3467|3467|3467|3467|3442|3467|3467|3442|3467|3442|3442|3467|3467|3442|3467|	http://amigo.geneontology.org/cgi-bin/amigo/term_details?term=GO:0005125
regulation of G2/M transition of mitotic cell cycle	Gene Ontology	GO:0010389	21	80	6.5e-16	1.14e-14	MberContig483T0003|Mberchr1T0007|Mberchr27T0286|Mberchr26T0420|Mberchr8T0004|Mberchr15T0243|MberContig97T0002|Mberchr12T0769|Mberchr15T0762|MberContig483T0002|MberContig483T0001|Mberchr28T0770|MberContig363T0001|Mberchr15T0764|MberchrXT0214|MberchrYT0119|Mberchr10T0319|MberchrXT0385|MberContig532T0001|MberContig532T0002|Mberchr28T0790	hsa:22981|hsa:22981|hsa:85417|hsa:22919|hsa:22919|hsa:22919|hsa:85417|hsa:22919|hsa:22981|hsa:22981|hsa:22981|hsa:22981|hsa:85417|hsa:22981|hsa:3320|hsa:5518|hsa:3320|hsa:85417|hsa:22981|hsa:22981|hsa:22981|	22981|22981|85417|22919|22919|22919|85417|22919|22981|22981|22981|22981|85417|22981|3320|5518|3320|85417|22981|22981|22981|	http://amigo.geneontology.org/cgi-bin/amigo/term_details?term=GO:0010389
nucleosomal DNA binding	Gene Ontology	GO:0031492	15	39	4.21e-14	7.3e-13	Mberchr20T0240|MberContig16T0001|Mberchr25T0484|Mberchr1T0864|Mberchr11T0947|Mberchr1T0739|Mberchr4T0617|Mberchr5T0135|Mberchr1T0299|Mberchr11T0227|Mberchr2T0748|Mberchr8T0665|MberContig386T0002|Mberchr2T0855|Mberchr22T0673	hsa:3015|hsa:3015|hsa:10473|hsa:5928|hsa:5928|hsa:3065|hsa:3151|hsa:3015|hsa:5928|hsa:3015|hsa:5928|hsa:3151|hsa:3015|hsa:3151|hsa:3065|	3015|3015|10473|5928|5928|3065|3151|3015|5928|3015|5928|3151|3015|3151|3065|	http://amigo.geneontology.org/cgi-bin/amigo/term_details?term=GO:0031492
microtubule anchoring at centrosome	Gene Ontology	GO:0034454	10	10	7.09e-14	1.22e-12	MberContig483T0003|Mberchr1T0007|Mberchr28T0770|Mberchr15T0762|MberContig483T0002|MberContig483T0001|Mberchr15T0764|MberContig532T0001|MberContig532T0002|Mberchr28T0790	hsa:22981|hsa:22981|hsa:22981|hsa:22981|hsa:22981|hsa:22981|hsa:22981|hsa:22981|hsa:22981|hsa:22981|	22981|22981|22981|22981|22981|22981|22981|22981|22981|22981|	http://amigo.geneontology.org/cgi-bin/amigo/term_details?term=GO:0034454
cytokine-mediated signaling pathway	Gene Ontology	GO:0019221	32	282	2.64e-13	4.48e-12	Mberchr7T0691|Mberchr7T0698|Mberchr7T0699|Mberchr7T0676|Mberchr7T0677|Mberchr7T0674|Mberchr7T0675|Mberchr7T0708|Mberchr7T0706|Mberchr10T0319|Mberchr7T0692|Mberchr7T0693|Mberchr7T0694|Mberchr7T0695|Mberchr7T0696|Mberchr7T0697|Mberchr7T0700|MberchrXT0214|Mberchr7T0704|Mberchr7T0705|Mberchr7T0679|Mberchr7T0703|Mberchr7T0701|Mberchr7T0678|Mberchr7T0688|Mberchr7T0687|Mberchr7T0686|Mberchr7T0684|Mberch…	hsa:3442|hsa:3442|hsa:3467|hsa:3467|hsa:3442|hsa:3467|hsa:3442|hsa:3467|hsa:3442|hsa:3320|hsa:3467|hsa:3467|hsa:3442|hsa:3467|hsa:3467|hsa:3467|hsa:3467|hsa:3320|hsa:3467|hsa:3467|hsa:3467|hsa:3442|hsa:3467|hsa:3467|hsa:3442|hsa:3467|hsa:3442|hsa:3442|hsa:3467|hsa:3467|hsa:3442|hsa:3467|	3442|3442|3467|3467|3442|3467|3442|3467|3442|3320|3467|3467|3442|3467|3467|3467|3467|3320|3467|3467|3467|3442|3467|3467|3442|3467|3442|3442|3467|3467|3442|3467|	http://amigo.geneontology.org/cgi-bin/amigo/term_details?term=GO:0019221
myofibril	Gene Ontology	GO:0030016	13	29	3.1e-13	5.2e-12	MberContig230T0003|Mberchr11T0307|Mberchr11T0894|Mberchr11T0895|MberContig404T0004|MberContig361T0001|MberContig64T0003|MberContig157T0002|MberContig231T0002|Mberchr4T0447|Mberchr12T0773|Mberchr4T1273|Mberchr4T1268	hsa:29767|hsa:29767|hsa:29767|hsa:29766|hsa:29767|hsa:9659|hsa:29767|hsa:29767|hsa:9659|hsa:9659|hsa:9659|hsa:9659|hsa:9659|	29767|29767|29767|29766|29767|9659|29767|29767|9659|9659|9659|9659|9659|	http://amigo.geneontology.org/cgi-bin/amigo/term_details?term=GO:0030016
sperm fibrous sheath	Gene Ontology	GO:0035686	9	8	4.45e-13	7.38e-12	MberContig256T0001|Mberchr14T0258|MberContig244T0002|MberContig494T0001|MberContig17T0001|MberContig504T0001|MberContig433T0001|MberchrXT0387|MberContig503T0001	hsa:8852|hsa:8852|hsa:8852|hsa:8852|hsa:8852|hsa:8852|hsa:8852|hsa:8852|hsa:8852|	8852|8852|8852|8852|8852|8852|8852|8852|8852|	http://amigo.geneontology.org/cgi-bin/amigo/term_details?term=GO:0035686
large ribosomal subunit rRNA binding	Gene Ontology	GO:0070180	8	5	5.4e-13	8.83e-12	Mberchr14T0358|Mberchr15T0583|Mberchr5T0066|Mberchr8T0163|Mberchr9T0257|Mberchr15T0095|Mberchr9T0752|Mberchr15T0643	hsa:6136|hsa:6136|hsa:6136|hsa:6136|hsa:6136|hsa:6136|hsa:6136|hsa:6136|	6136|6136|6136|6136|6136|6136|6136|6136|	http://amigo.geneontology.org/cgi-bin/amigo/term_details?term=GO:0070180
sperm connecting piece	Gene Ontology	GO:0097224	9	9	1.24e-12	1.93e-11	MberContig256T0001|Mberchr14T0258|MberContig244T0002|MberContig494T0001|MberContig17T0001|MberContig504T0001|MberContig433T0001|MberchrXT0387|MberContig503T0001	hsa:8852|hsa:8852|hsa:8852|hsa:8852|hsa:8852|hsa:8852|hsa:8852|hsa:8852|hsa:8852|	8852|8852|8852|8852|8852|8852|8852|8852|8852|	http://amigo.geneontology.org/cgi-bin/amigo/term_details?term=GO:0097224
transmembrane receptor protein serine/threonine kinase signaling pathway	Gene Ontology	GO:0007178	9	9	1.24e-12	1.93e-11	MberContig256T0001|Mberchr14T0258|MberContig244T0002|MberContig494T0001|MberContig17T0001|MberContig504T0001|MberContig433T0001|MberchrXT0387|MberContig503T0001	hsa:8852|hsa:8852|hsa:8852|hsa:8852|hsa:8852|hsa:8852|hsa:8852|hsa:8852|hsa:8852|	8852|8852|8852|8852|8852|8852|8852|8852|8852|	http://amigo.geneontology.org/cgi-bin/amigo/term_details?term=GO:0007178
maturation of LSU-rRNA from tricistronic rRNA transcript (SSU-rRNA, 5.8S rRNA, LSU-rRNA)	Gene Ontology	GO:0000463	10	14	1.89e-12	2.93e-11	Mberchr9T0283|Mberchr23T0318|Mberchr1T0560|Mberchr24T0478|Mberchr14T0356|Mberchr8T0308|Mberchr9T0872|MberchrXT0947|Mberchr9T0941|Mberchr11T0383	hsa:11224|hsa:6129|hsa:6129|hsa:11224|hsa:6129|hsa:6129|hsa:11224|hsa:6129|hsa:6129|hsa:6129|	11224|6129|6129|11224|6129|6129|11224|6129|6129|6129|	http://amigo.geneontology.org/cgi-bin/amigo/term_details?term=GO:0000463
intracellular sequestering of iron ion	Gene Ontology	GO:0006880	8	6	2.35e-12	3.55e-11	Mberchr4T0918|Mberchr12T0117|Mberchr22T0113|Mberchr15T0637|Mberchr3T0470|Mberchr1T0244|Mberchr17T0132|Mberchr16T0347	hsa:2512|hsa:2512|hsa:2512|hsa:2512|hsa:2512|hsa:2512|hsa:2512|hsa:2512|	2512|2512|2512|2512|2512|2512|2512|2512|	http://amigo.geneontology.org/cgi-bin/amigo/term_details?term=GO:0006880
cAMP-dependent protein kinase complex	Gene Ontology	GO:0005952	9	10	3.19e-12	4.73e-11	MberContig256T0001|Mberchr14T0258|MberContig244T0002|MberContig494T0001|MberContig17T0001|MberContig504T0001|MberContig433T0001|MberchrXT0387|MberContig503T0001	hsa:8852|hsa:8852|hsa:8852|hsa:8852|hsa:8852|hsa:8852|hsa:8852|hsa:8852|hsa:8852|	8852|8852|8852|8852|8852|8852|8852|8852|8852|	http://amigo.geneontology.org/cgi-bin/amigo/term_details?term=GO:0005952
large ribosomal subunit	Gene Ontology	GO:0015934	8	7	7.72e-12	1.12e-10	Mberchr14T0358|Mberchr15T0583|Mberchr5T0066|Mberchr8T0163|Mberchr9T0257|Mberchr15T0095|Mberchr9T0752|Mberchr15T0643	hsa:6136|hsa:6136|hsa:6136|hsa:6136|hsa:6136|hsa:6136|hsa:6136|hsa:6136|	6136|6136|6136|6136|6136|6136|6136|6136|	http://amigo.geneontology.org/cgi-bin/amigo/term_details?term=GO:0015934
response to virus	Gene Ontology	GO:0009615	19	104	7.83e-12	1.13e-10	Mberchr7T0705|Mberchr7T0697|Mberchr7T0696|Mberchr7T0679|Mberchr7T0695|Mberchr7T0676|Mberchr7T0699|Mberchr7T0674|Mberchr7T0704|Mberchr7T0678|Mberchr7T0708|Mberchr7T0680|Mberchr7T0687|Mberchr7T0692|Mberchr7T0693|Mberchr7T0683|Mberchr7T0682|Mberchr7T0700|Mberchr7T0701	hsa:3467|hsa:3467|hsa:3467|hsa:3467|hsa:3467|hsa:3467|hsa:3467|hsa:3467|hsa:3467|hsa:3467|hsa:3467|hsa:3467|hsa:3467|hsa:3467|hsa:3467|hsa:3467|hsa:3467|hsa:3467|hsa:3467|	3467|3467|3467|3467|3467|3467|3467|3467|3467|3467|3467|3467|3467|3467|3467|3467|3467|3467|3467|	http://amigo.geneontology.org/cgi-bin/amigo/term_details?term=GO:0009615
homologous chromosome segregation	Gene Ontology	GO:0045143	8	8	2.25e-11	3.05e-10	Mberchr14T0369|Mberchr5T0046|Mberchr13T0193|Mberchr8T1153|Mberchr13T0437|Mberchr27T0154|Mberchr9T0384|Mberchr5T0008	hsa:9232|hsa:9232|hsa:9232|hsa:9232|hsa:9232|hsa:9232|hsa:9232|hsa:9232|	9232|9232|9232|9232|9232|9232|9232|9232|	http://amigo.geneontology.org/cgi-bin/amigo/term_details?term=GO:0045143
cytoplasmic translation	Gene Ontology	GO:0002181	13	42	2.92e-11	3.93e-10	Mberchr8T0986|MberchrYT0169|Mberchr17T0426|Mberchr2T0297|Mberchr14T0129|Mberchr7T0636|MberchrXT0739|MberchrYT0164|Mberchr8T0126|Mberchr22T0129|Mberchr2T0657|Mberchr9T1001|Mberchr11T0140	hsa:3921|hsa:4736|hsa:6160|hsa:6160|hsa:6169|hsa:6160|hsa:6160|hsa:4736|hsa:3921|hsa:6141|hsa:6141|hsa:6160|hsa:6141|	3921|4736|6160|6160|6169|6160|6160|4736|3921|6141|6141|6160|6141|	http://amigo.geneontology.org/cgi-bin/amigo/term_details?term=GO:0002181
vesicle cargo loading	Gene Ontology	GO:0035459	9	13	3.14e-11	4.18e-10	Mberchr1T1000|Mberchr1T0992|Mberchr1T0986|Mberchr15T0016|Mberchr8T0003|Mberchr1T0052|Mberchr1T0939|Mberchr8T0217|Mberchr8T0212	hsa:4253|hsa:4253|hsa:4253|hsa:4253|hsa:4253|hsa:4253|hsa:4253|hsa:4253|hsa:4253|	4253|4253|4253|4253|4253|4253|4253|4253|4253|	http://amigo.geneontology.org/cgi-bin/amigo/term_details?term=GO:0035459
RNA polymerase II cis-regulatory region sequence-specific DNA binding	Gene Ontology	GO:0000978	45	656	1.11e-10	1.42e-09	Mberchr11T0947|MberchrYT0062|MberchrXT1067|Mberchr19T0366|Mberchr1T0739|MberContig455T0001|MberchrYT0129|MberchrYT0080|MberchrYT0086|MberchrYT0085|MberchrYT0084|MberchrYT0120|MberchrYT0089|MberchrYT0088|MberchrYT0124|Mberchr5T0135|MberchrYT0127|MberchrYT0061|MberchrXT0367|Mberchr1T0299|MberchrYT0065|MberchrYT0104|MberContig16T0001|MberchrXT1158|MberchrXT1074|Mberchr20T0240|MberchrXT1155|MberchrXT…	hsa:5928|hsa:86614|hsa:101927685|hsa:86614|hsa:3065|hsa:86614|hsa:86614|hsa:86614|hsa:86614|hsa:86614|hsa:86614|hsa:86614|hsa:86614|hsa:86614|hsa:86614|hsa:3015|hsa:86614|hsa:86614|hsa:86614|hsa:5928|hsa:86614|hsa:86614|hsa:3015|hsa:101928917|hsa:101928917|hsa:3015|hsa:86614|hsa:101928917|hsa:86614|hsa:101928917|hsa:86614|hsa:3015|hsa:86614|hsa:86614|hsa:3065|hsa:5928|hsa:86614|hsa:86614|hsa:8661…	5928|86614|101927685|86614|3065|86614|86614|86614|86614|86614|86614|86614|86614|86614|86614|3015|86614|86614|86614|5928|86614|86614|3015|101928917|101928917|3015|86614|101928917|86614|101928917|86614|3015|86614|86614|3065|5928|86614|86614|86614|86614|3015|86614|5928|86614|86614|	http://amigo.geneontology.org/cgi-bin/amigo/term_details?term=GO:0000978
autolysosome	Gene Ontology	GO:0044754	8	10	1.29e-10	1.61e-09	Mberchr4T0918|Mberchr12T0117|Mberchr22T0113|Mberchr15T0637|Mberchr3T0470|Mberchr1T0244|Mberchr17T0132|Mberchr16T0347	hsa:2512|hsa:2512|hsa:2512|hsa:2512|hsa:2512|hsa:2512|hsa:2512|hsa:2512|	2512|2512|2512|2512|2512|2512|2512|2512|	http://amigo.geneontology.org/cgi-bin/amigo/term_details?term=GO:0044754
ciliary basal body-plasma membrane docking	Gene Ontology	GO:0097711	17	95	1.33e-10	1.65e-09	MberContig483T0003|Mberchr1T0007|Mberchr28T0770|Mberchr26T0420|Mberchr8T0004|Mberchr15T0243|Mberchr12T0769|Mberchr15T0762|MberContig483T0002|MberContig483T0001|Mberchr15T0764|MberchrXT0214|MberchrYT0119|Mberchr10T0319|MberContig532T0001|MberContig532T0002|Mberchr28T0790	hsa:22981|hsa:22981|hsa:22981|hsa:22919|hsa:22919|hsa:22919|hsa:22919|hsa:22981|hsa:22981|hsa:22981|hsa:22981|hsa:3320|hsa:5518|hsa:3320|hsa:22981|hsa:22981|hsa:22981|	22981|22981|22981|22919|22919|22919|22919|22981|22981|22981|22981|3320|5518|3320|22981|22981|22981|	http://amigo.geneontology.org/cgi-bin/amigo/term_details?term=GO:0097711
ferric iron binding	Gene Ontology	GO:0008199	8	11	2.67e-10	3.26e-09	Mberchr4T0918|Mberchr12T0117|Mberchr22T0113|Mberchr15T0637|Mberchr3T0470|Mberchr1T0244|Mberchr17T0132|Mberchr16T0347	hsa:2512|hsa:2512|hsa:2512|hsa:2512|hsa:2512|hsa:2512|hsa:2512|hsa:2512|	2512|2512|2512|2512|2512|2512|2512|2512|	http://amigo.geneontology.org/cgi-bin/amigo/term_details?term=GO:0008199
cell cycle arrest	Gene Ontology	GO:0007050	19	130	3.17e-10	3.83e-09	Mberchr7T0705|Mberchr7T0697|Mberchr7T0696|Mberchr7T0679|Mberchr7T0695|Mberchr7T0676|Mberchr7T0699|Mberchr7T0674|Mberchr7T0704|Mberchr7T0678|Mberchr7T0708|Mberchr7T0680|Mberchr7T0687|Mberchr7T0692|Mberchr7T0693|Mberchr7T0683|Mberchr7T0682|Mberchr7T0700|Mberchr7T0701	hsa:3467|hsa:3467|hsa:3467|hsa:3467|hsa:3467|hsa:3467|hsa:3467|hsa:3467|hsa:3467|hsa:3467|hsa:3467|hsa:3467|hsa:3467|hsa:3467|hsa:3467|hsa:3467|hsa:3467|hsa:3467|hsa:3467|	3467|3467|3467|3467|3467|3467|3467|3467|3467|3467|3467|3467|3467|3467|3467|3467|3467|3467|3467|	http://amigo.geneontology.org/cgi-bin/amigo/term_details?term=GO:0007050
polysomal ribosome	Gene Ontology	GO:0042788	11	32	3.25e-10	3.89e-09	Mberchr17T0426|Mberchr2T0297|Mberchr14T0129|Mberchr7T0636|MberchrXT0739|MberchrYT0164|MberchrYT0169|Mberchr22T0129|Mberchr2T0657|Mberchr9T1001|Mberchr11T0140	hsa:6160|hsa:6160|hsa:6169|hsa:6160|hsa:6160|hsa:4736|hsa:4736|hsa:6141|hsa:6141|hsa:6160|hsa:6141|	6160|6160|6169|6160|6160|4736|4736|6141|6141|6160|6141|	http://amigo.geneontology.org/cgi-bin/amigo/term_details?term=GO:0042788
pointed-end actin filament capping	Gene Ontology	GO:0051694	7	7	3.97e-10	4.72e-09	MberContig230T0003|Mberchr11T0307|Mberchr11T0894|Mberchr11T0895|MberContig404T0004|MberContig64T0003|MberContig157T0002	hsa:29767|hsa:29767|hsa:29767|hsa:29766|hsa:29767|hsa:29767|hsa:29767|	29767|29767|29767|29766|29767|29767|29767|	http://amigo.geneontology.org/cgi-bin/amigo/term_details?term=GO:0051694
protein localization	Gene Ontology	GO:0008104	15	77	5.17e-10	6.03e-09	MberContig256T0001|Mberchr14T0258|Mberchr26T0420|Mberchr8T0004|Mberchr16T0071|MberContig244T0002|Mberchr8T0608|MberContig494T0001|MberContig17T0001|Mberchr12T0769|MberContig504T0001|MberContig503T0001|MberchrXT0387|Mberchr15T0243|MberContig433T0001	hsa:8852|hsa:8852|hsa:22919|hsa:22919|hsa:328|hsa:8852|hsa:328|hsa:8852|hsa:8852|hsa:22919|hsa:8852|hsa:8852|hsa:8852|hsa:22919|hsa:8852|	8852|8852|22919|22919|328|8852|328|8852|8852|22919|8852|8852|8852|22919|8852|	http://amigo.geneontology.org/cgi-bin/amigo/term_details?term=GO:0008104
adaptive immune response	Gene Ontology	GO:0002250	30	347	9.01e-10	1.03e-08	Mberchr7T0698|Mberchr7T0699|Mberchr7T0676|Mberchr7T0677|Mberchr7T0674|Mberchr7T0675|Mberchr7T0708|Mberchr7T0706|Mberchr7T0691|Mberchr7T0692|Mberchr7T0693|Mberchr7T0694|Mberchr7T0695|Mberchr7T0696|Mberchr7T0697|Mberchr7T0700|Mberchr7T0704|Mberchr7T0705|Mberchr7T0679|Mberchr7T0703|Mberchr7T0701|Mberchr7T0678|Mberchr7T0688|Mberchr7T0687|Mberchr7T0686|Mberchr7T0684|Mberchr7T0683|Mberchr7T0682|Mberchr…	hsa:3442|hsa:3467|hsa:3467|hsa:3442|hsa:3467|hsa:3442|hsa:3467|hsa:3442|hsa:3442|hsa:3467|hsa:3467|hsa:3442|hsa:3467|hsa:3467|hsa:3467|hsa:3467|hsa:3467|hsa:3467|hsa:3467|hsa:3442|hsa:3467|hsa:3467|hsa:3442|hsa:3467|hsa:3442|hsa:3442|hsa:3467|hsa:3467|hsa:3442|hsa:3467|	3442|3467|3467|3442|3467|3442|3467|3442|3442|3467|3467|3442|3467|3467|3467|3467|3467|3467|3467|3442|3467|3467|3442|3467|3442|3442|3467|3467|3442|3467|	http://amigo.geneontology.org/cgi-bin/amigo/term_details?term=GO:0002250
phosphoric diester hydrolase activity	Gene Ontology	GO:0008081	8	13	9.81e-10	1.12e-08	MberchrXT0040|MberchrXT0043|MberchrXT0046|MberchrXT0051|MberchrXT0050|Mberchr16T0071|Mberchr8T0608|MberchrYT0030	hsa:55344|hsa:55344|hsa:55344|hsa:55344|hsa:55344|hsa:328|hsa:328|hsa:55344|	55344|55344|55344|55344|55344|328|328|55344|	http://amigo.geneontology.org/cgi-bin/amigo/term_details?term=GO:0008081
ribosomal large subunit biogenesis	Gene Ontology	GO:0042273	10	27	1.03e-09	1.14e-08	Mberchr24T0132|Mberchr23T0318|Mberchr1T0560|Mberchr14T0356|Mberchr8T0308|MberchrXT0947|Mberchr9T0941|Mberchr11T0383|Mberchr4T0673|Mberchr4T0672	hsa:9045|hsa:6129|hsa:6129|hsa:6129|hsa:6129|hsa:6129|hsa:6129|hsa:6129|hsa:9045|hsa:9045|	9045|6129|6129|6129|6129|6129|6129|6129|9045|9045|	http://amigo.geneontology.org/cgi-bin/amigo/term_details?term=GO:0042273
nucleolus	Gene Ontology	GO:0005730	50	839	1.14e-09	1.25e-08	Mberchr23T0258|Mberchr1T0560|Mberchr1T0456|MberchrXT0947|Mberchr8T1074|Mberchr21T0200|Mberchr14T0371|MberchrXT0148|Mberchr9T0283|Mberchr5T0066|Mberchr10T0277|Mberchr14T0358|Mberchr25T0131|Mberchr9T0872|Mberchr16T0071|Mberchr23T0038|Mberchr21T0747|Mberchr17T0699|Mberchr23T0037|MberchrYT0166|Mberchr7T0410|Mberchr22T0129|Mberchr2T0657|Mberchr15T0095|Mberchr15T0583|Mberchr8T0163|Mberchr1T0746|Mberchr…	hsa:6147|hsa:6129|hsa:6147|hsa:6129|hsa:6208|hsa:6147|hsa:6189|hsa:10541|hsa:11224|hsa:6136|hsa:10541|hsa:6136|hsa:6147|hsa:11224|hsa:328|hsa:79080|hsa:6147|hsa:6208|hsa:79080|hsa:10541|hsa:10541|hsa:6141|hsa:6141|hsa:6136|hsa:6136|hsa:6136|hsa:10541|hsa:79080|hsa:79080|hsa:6129|hsa:6147|hsa:6136|hsa:6129|hsa:6147|hsa:6136|hsa:6147|hsa:6208|hsa:6147|hsa:6189|hsa:6189|hsa:11224|hsa:6129|hsa:6147|h…	6147|6129|6147|6129|6208|6147|6189|10541|11224|6136|10541|6136|6147|11224|328|79080|6147|6208|79080|10541|10541|6141|6141|6136|6136|6136|10541|79080|79080|6129|6147|6136|6129|6147|6136|6147|6208|6147|6189|6189|11224|6129|6147|328|6147|6141|6129|6147|6129|6136|	http://amigo.geneontology.org/cgi-bin/amigo/term_details?term=GO:0005730
cytosolic small ribosomal subunit	Gene Ontology	GO:0022627	12	47	1.44e-09	1.56e-08	Mberchr21T0791|Mberchr8T0986|Mberchr8T1243|Mberchr28T0265|Mberchr14T0280|Mberchr4T0508|Mberchr17T0699|Mberchr8T0126|Mberchr8T1074|Mberchr8T1203|Mberchr14T0371|Mberchr22T0348	hsa:6208|hsa:3921|hsa:6189|hsa:6189|hsa:6224|hsa:6217|hsa:6208|hsa:3921|hsa:6208|hsa:6217|hsa:6189|hsa:6217|	6208|3921|6189|6189|6224|6217|6208|3921|6208|6217|6189|6217|	http://amigo.geneontology.org/cgi-bin/amigo/term_details?term=GO:0022627
nucleus	Gene Ontology	GO:0005634	181	5208	1.64e-09	1.77e-08	MberchrYT0094|Mberchr1T0864|MberContig231T0002|Mberchr21T0200|Mberchr8T1044|Mberchr1T0739|MberchrXT0597|Mberchr6T0002|MberchrYT0129|MberchrYT0080|Mberchr6T0006|MberchrYT0086|Mberchr6T0004|Mberchr6T0005|MberchrYT0120|Mberchr25T0131|Mberchr16T0071|MberchrYT0088|MberchrYT0124|MberchrYT0127|Mberchr11T0112|MberchrXT0100|MberchrXT0214|Mberchr4T1268|Mberchr2T0855|Mberchr14T0137|Mberchr1T0314|Mberchr19T0…	hsa:86614|hsa:5928|hsa:9659|hsa:6147|hsa:3190|hsa:3065|hsa:3326|hsa:100287178|hsa:86614|hsa:86614|hsa:100287364|hsa:86614|hsa:100287513|hsa:100287513|hsa:86614|hsa:6147|hsa:328|hsa:86614|hsa:86614|hsa:86614|hsa:8125|hsa:5931|hsa:3320|hsa:9659|hsa:3151|hsa:9667|hsa:11335|hsa:22883|hsa:6147|hsa:8852|hsa:9667|hsa:9667|hsa:84671|hsa:8678|hsa:86614|hsa:8852|hsa:3185|hsa:6147|hsa:5134|hsa:86614|hsa:201…	86614|5928|9659|6147|3190|3065|3326|100287178|86614|86614|100287364|86614|100287513|100287513|86614|6147|328|86614|86614|86614|8125|5931|3320|9659|3151|9667|11335|22883|6147|8852|9667|9667|84671|8678|86614|8852|3185|6147|5134|86614|201798|6147|79788|85417|11335|86614|9659|6168|9232|100287178|100287513|100287513|100287178|10473|10541|100287178|6147|86614|86614|86614|86614|86614|3320|6141|201798|10…	http://amigo.geneontology.org/cgi-bin/amigo/term_details?term=GO:0005634
extracellular exosome	Gene Ontology	GO:0070062	91	2085	2.24e-09	2.4e-08	Mberchr1T0244|Mberchr21T0200|Mberchr8T1044|MberchrXT0597|Mberchr26T0058|Mberchr26T0059|Mberchr20T0240|Mberchr4T0748|Mberchr4T0508|MberchrXT0214|Mberchr16T0179|Mberchr14T0137|Mberchr24T0076|Mberchr14T0239|MberContig56T0003|Mberchr9T0752|Mberchr7T0503|Mberchr13T0001|Mberchr11T0604|Mberchr6T0701|Mberchr6T0700|Mberchr18T0616|Mberchr4T0918|Mberchr10T0546|Mberchr27T0299|Mberchr15T0637|Mberchr21T0747|Mb…	hsa:2512|hsa:6147|hsa:3190|hsa:3326|hsa:4586|hsa:727897|hsa:3015|hsa:4637|hsa:6217|hsa:3320|hsa:6147|hsa:9667|hsa:6147|hsa:9667|hsa:9667|hsa:6136|hsa:6147|hsa:5134|hsa:6147|hsa:4637|hsa:140465|hsa:6168|hsa:2512|hsa:5134|hsa:5134|hsa:2512|hsa:6147|hsa:7171|hsa:6160|hsa:6147|hsa:3320|hsa:6217|hsa:6136|hsa:3015|hsa:3921|hsa:6168|hsa:6217|hsa:6160|hsa:6189|hsa:2512|hsa:2512|hsa:6147|hsa:6147|hsa:9045…	2512|6147|3190|3326|4586|727897|3015|4637|6217|3320|6147|9667|6147|9667|9667|6136|6147|5134|6147|4637|140465|6168|2512|5134|5134|2512|6147|7171|6160|6147|3320|6217|6136|3015|3921|6168|6217|6160|6189|2512|2512|6147|6147|9045|9045|10541|3921|10541|6208|4736|10541|10541|2512|6168|6224|9045|3015|6160|94239|6136|6168|6208|6189|7171|6189|3015|6136|5518|6168|6136|6147|2512|3326|1109|6160|3015|9667|6136|…	http://amigo.geneontology.org/cgi-bin/amigo/term_details?term=GO:0070062
glycine N-acyltransferase activity	Gene Ontology	GO:0047961	6	5	2.45e-09	2.61e-08	Mberchr18T0840|MberContig376T0002|MberContig376T0001|Mberchr18T0839|MberContig418T0001|MberContig232T0003	hsa:10249|hsa:10249|hsa:10249|hsa:10249|hsa:10249|hsa:10249|	10249|10249|10249|10249|10249|10249|	http://amigo.geneontology.org/cgi-bin/amigo/term_details?term=GO:0047961
chromosome organization	Gene Ontology	GO:0051276	8	15	2.97e-09	3.13e-08	Mberchr14T0369|Mberchr5T0046|Mberchr13T0193|Mberchr8T1153|Mberchr13T0437|Mberchr27T0154|Mberchr9T0384|Mberchr5T0008	hsa:9232|hsa:9232|hsa:9232|hsa:9232|hsa:9232|hsa:9232|hsa:9232|hsa:9232|	9232|9232|9232|9232|9232|9232|9232|9232|	http://amigo.geneontology.org/cgi-bin/amigo/term_details?term=GO:0051276
G2/M transition of mitotic cell cycle	Gene Ontology	GO:0000086	18	133	2.99e-09	3.13e-08	MberContig483T0003|Mberchr1T0007|Mberchr28T0770|Mberchr26T0420|Mberchr18T0075|Mberchr15T0243|Mberchr8T0004|Mberchr12T0769|Mberchr15T0762|MberContig483T0002|MberContig483T0001|Mberchr15T0764|MberchrXT0214|MberchrYT0119|Mberchr10T0319|MberContig532T0001|MberContig532T0002|Mberchr28T0790	hsa:22981|hsa:22981|hsa:22981|hsa:22919|hsa:891|hsa:22919|hsa:22919|hsa:22919|hsa:22981|hsa:22981|hsa:22981|hsa:22981|hsa:3320|hsa:5518|hsa:3320|hsa:22981|hsa:22981|hsa:22981|	22981|22981|22981|22919|891|22919|22919|22919|22981|22981|22981|22981|3320|5518|3320|22981|22981|22981|	http://amigo.geneontology.org/cgi-bin/amigo/term_details?term=GO:0000086
myoblast fusion	Gene Ontology	GO:0007520	9	22	3.03e-09	3.13e-08	Mberchr19T0181|Mberchr14T0017|MberchrXT0187|Mberchr10T0241|MberchrXT0374|Mberchr2T0322|Mberchr16T0493|Mberchr3T0067|MberContig6T0005	hsa:30816|hsa:30816|hsa:30816|hsa:30816|hsa:405754|hsa:30816|hsa:30816|hsa:30816|hsa:30816|	30816|30816|30816|30816|405754|30816|30816|30816|30816|	http://amigo.geneontology.org/cgi-bin/amigo/term_details?term=GO:0007520
nuclear heterochromatin	Gene Ontology	GO:0005720	9	22	3.03e-09	3.13e-08	Mberchr20T0240|MberContig16T0001|Mberchr3T0729|Mberchr1T0314|Mberchr5T0135|MberContig386T0002|Mberchr11T0227|Mberchr14T0431|Mberchr3T0402	hsa:3015|hsa:3015|hsa:11335|hsa:11335|hsa:3015|hsa:3015|hsa:3015|hsa:11335|hsa:11335|	3015|3015|11335|11335|3015|3015|3015|11335|11335|	http://amigo.geneontology.org/cgi-bin/amigo/term_details?term=GO:0005720
ciliary basal body	Gene Ontology	GO:0036064	19	151	3.52e-09	3.59e-08	MberContig401T0001|Mberchr21T1187|Mberchr5T0698|MberContig401T0002|MberContig537T0001|Mberchr14T0582|Mberchr24T0609|MberContig326T0001|Mberchr1T1025|Mberchr27T0291|MberContig578T0001|Mberchr2T1012|Mberchr2T1013|Mberchr24T0611|Mberchr1T0014|Mberchr27T0006|MberContig124T0001|Mberchr27T0004|Mberchr27T0005	hsa:348807|hsa:348807|hsa:348807|hsa:348807|hsa:348807|hsa:348807|hsa:348807|hsa:348807|hsa:348807|hsa:348807|hsa:348807|hsa:348807|hsa:348807|hsa:348807|hsa:348807|hsa:348807|hsa:348807|hsa:348807|hsa:348807|	348807|348807|348807|348807|348807|348807|348807|348807|348807|348807|348807|348807|348807|348807|348807|348807|348807|348807|348807|	http://amigo.geneontology.org/cgi-bin/amigo/term_details?term=GO:0036064
motile cilium assembly	Gene Ontology	GO:0044458	9	23	4.4e-09	4.44e-08	MberContig256T0001|Mberchr14T0258|MberContig244T0002|MberContig494T0001|MberContig17T0001|MberContig504T0001|MberContig433T0001|MberchrXT0387|MberContig503T0001	hsa:8852|hsa:8852|hsa:8852|hsa:8852|hsa:8852|hsa:8852|hsa:8852|hsa:8852|hsa:8852|	8852|8852|8852|8852|8852|8852|8852|8852|8852|	http://amigo.geneontology.org/cgi-bin/amigo/term_details?term=GO:0044458
striated muscle thin filament	Gene Ontology	GO:0005865	7	10	4.64e-09	4.65e-08	MberContig230T0003|Mberchr11T0307|Mberchr11T0894|Mberchr11T0895|MberContig404T0004|MberContig64T0003|MberContig157T0002	hsa:29767|hsa:29767|hsa:29767|hsa:29766|hsa:29767|hsa:29767|hsa:29767|	29767|29767|29767|29766|29767|29767|29767|	http://amigo.geneontology.org/cgi-bin/amigo/term_details?term=GO:0005865
protein kinase A binding	Gene Ontology	GO:0051018	9	24	6.37e-09	6.34e-08	MberContig256T0001|Mberchr14T0258|MberContig244T0002|MberContig494T0001|MberContig17T0001|MberContig504T0001|MberContig433T0001|MberchrXT0387|MberContig503T0001	hsa:8852|hsa:8852|hsa:8852|hsa:8852|hsa:8852|hsa:8852|hsa:8852|hsa:8852|hsa:8852|	8852|8852|8852|8852|8852|8852|8852|8852|8852|	http://amigo.geneontology.org/cgi-bin/amigo/term_details?term=GO:0051018
postsynaptic density	Gene Ontology	GO:0014069	24	251	6.6e-09	6.52e-08	Mberchr24T0132|Mberchr1T0560|Mberchr14T0129|MberchrXT0947|Mberchr4T0673|Mberchr4T0672|Mberchr5T0066|Mberchr17T0699|MberchrYT0164|MberchrYT0169|Mberchr15T0583|Mberchr8T0163|Mberchr8T0308|Mberchr9T0257|Mberchr23T0318|Mberchr9T0752|Mberchr14T0358|Mberchr21T0791|Mberchr8T1074|Mberchr14T0356|Mberchr15T0095|Mberchr9T0941|Mberchr11T0383|Mberchr15T0643	hsa:9045|hsa:6129|hsa:6169|hsa:6129|hsa:9045|hsa:9045|hsa:6136|hsa:6208|hsa:4736|hsa:4736|hsa:6136|hsa:6136|hsa:6129|hsa:6136|hsa:6129|hsa:6136|hsa:6136|hsa:6208|hsa:6208|hsa:6129|hsa:6136|hsa:6129|hsa:6129|hsa:6136|	9045|6129|6169|6129|9045|9045|6136|6208|4736|4736|6136|6136|6129|6136|6129|6136|6136|6208|6208|6129|6136|6129|6129|6136|	http://amigo.geneontology.org/cgi-bin/amigo/term_details?term=GO:0014069
glycine metabolic process	Gene Ontology	GO:0006544	6	6	7.35e-09	7.17e-08	Mberchr18T0840|MberContig376T0002|MberContig376T0001|Mberchr18T0839|MberContig418T0001|MberContig232T0003	hsa:10249|hsa:10249|hsa:10249|hsa:10249|hsa:10249|hsa:10249|	10249|10249|10249|10249|10249|10249|	http://amigo.geneontology.org/cgi-bin/amigo/term_details?term=GO:0006544
sperm principal piece	Gene Ontology	GO:0097228	9	25	8.96e-09	8.67e-08	MberContig256T0001|Mberchr14T0258|MberContig244T0002|MberContig494T0001|MberContig17T0001|MberContig504T0001|MberContig433T0001|MberchrXT0387|MberContig503T0001	hsa:8852|hsa:8852|hsa:8852|hsa:8852|hsa:8852|hsa:8852|hsa:8852|hsa:8852|hsa:8852|	8852|8852|8852|8852|8852|8852|8852|8852|8852|	http://amigo.geneontology.org/cgi-bin/amigo/term_details?term=GO:0097228
iron ion transport	Gene Ontology	GO:0006826	8	18	1.21e-08	1.17e-07	Mberchr4T0918|Mberchr12T0117|Mberchr22T0113|Mberchr15T0637|Mberchr3T0470|Mberchr1T0244|Mberchr17T0132|Mberchr16T0347	hsa:2512|hsa:2512|hsa:2512|hsa:2512|hsa:2512|hsa:2512|hsa:2512|hsa:2512|	2512|2512|2512|2512|2512|2512|2512|2512|	http://amigo.geneontology.org/cgi-bin/amigo/term_details?term=GO:0006826
histone methyltransferase binding	Gene Ontology	GO:1990226	6	7	1.79e-08	1.68e-07	Mberchr3T0729|Mberchr3T0402|Mberchr1T0314|Mberchr16T0516|Mberchr14T0431|MberchrXT0597	hsa:11335|hsa:11335|hsa:11335|hsa:3326|hsa:11335|hsa:3326|	11335|11335|11335|3326|11335|3326|	http://amigo.geneontology.org/cgi-bin/amigo/term_details?term=GO:1990226
chromatin remodeling	Gene Ontology	GO:0006338	15	102	2.09e-08	1.94e-07	Mberchr3T0729|Mberchr3T0402|Mberchr1T0864|Mberchr11T0947|Mberchr1T0314|MberContig348T0001|Mberchr1T0299|MberContig225T0001|Mberchr2T0748|MberContig188T0002|Mberchr14T0431|MberContig188T0001|Mberchr4T0663|Mberchr1T0739|Mberchr22T0673	hsa:11335|hsa:11335|hsa:5928|hsa:5928|hsa:11335|hsa:1810|hsa:5928|hsa:1810|hsa:5928|hsa:1810|hsa:11335|hsa:1810|hsa:1810|hsa:3065|hsa:3065|	11335|11335|5928|5928|11335|1810|5928|1810|5928|1810|11335|1810|1810|3065|3065|	http://amigo.geneontology.org/cgi-bin/amigo/term_details?term=GO:0006338
myofibril assembly	Gene Ontology	GO:0030239	7	13	2.72e-08	2.5e-07	MberContig230T0003|Mberchr11T0307|Mberchr11T0894|Mberchr11T0895|MberContig404T0004|MberContig64T0003|MberContig157T0002	hsa:29767|hsa:29767|hsa:29767|hsa:29766|hsa:29767|hsa:29767|hsa:29767|	29767|29767|29767|29766|29767|29767|29767|	http://amigo.geneontology.org/cgi-bin/amigo/term_details?term=GO:0030239
sperm midpiece	Gene Ontology	GO:0097225	9	29	3.15e-08	2.87e-07	MberContig256T0001|Mberchr14T0258|MberContig244T0002|MberContig494T0001|MberContig17T0001|MberContig504T0001|MberContig433T0001|MberchrXT0387|MberContig503T0001	hsa:8852|hsa:8852|hsa:8852|hsa:8852|hsa:8852|hsa:8852|hsa:8852|hsa:8852|hsa:8852|	8852|8852|8852|8852|8852|8852|8852|8852|8852|	http://amigo.geneontology.org/cgi-bin/amigo/term_details?term=GO:0097225
neuron-neuron synaptic transmission	Gene Ontology	GO:0007270	6	8	3.98e-08	3.58e-07	MberContig230T0003|Mberchr11T0307|Mberchr11T0894|MberContig404T0004|MberContig64T0003|MberContig157T0002	hsa:29767|hsa:29767|hsa:29767|hsa:29767|hsa:29767|hsa:29767|	29767|29767|29767|29767|29767|29767|	http://amigo.geneontology.org/cgi-bin/amigo/term_details?term=GO:0007270
regulation of apoptotic process	Gene Ontology	GO:0042981	20	197	4.56e-08	4.08e-07	Mberchr6T0002|Mberchr6T1215|Mberchr6T1216|Mberchr6T1217|Mberchr10T0277|Mberchr1T0746|Mberchr6T0004|MberchrXT0148|Mberchr16T0071|Mberchr6T0005|Mberchr8T0608|Mberchr6T1213|MberchrYT0166|Mberchr6T0001|Mberchr6T0003|Mberchr7T0410|Mberchr6T0006|Mberchr11T0112|Mberchr6T1214|Mberchr6T0007	hsa:100287178|hsa:100287513|hsa:100287513|hsa:100287178|hsa:10541|hsa:10541|hsa:100287513|hsa:10541|hsa:328|hsa:100287513|hsa:328|hsa:100287178|hsa:10541|hsa:100287364|hsa:100287178|hsa:10541|hsa:100287364|hsa:8125|hsa:100287178|hsa:100287178|	100287178|100287513|100287513|100287178|10541|10541|100287513|10541|328|100287513|328|100287178|10541|100287364|100287178|10541|100287364|8125|100287178|100287178|	http://amigo.geneontology.org/cgi-bin/amigo/term_details?term=GO:0042981
cadherin binding	Gene Ontology	GO:0045296	25	305	6.08e-08	5.35e-07	Mberchr23T0258|Mberchr1T0456|Mberchr16T0516|Mberchr21T0200|Mberchr8T1044|Mberchr4T0673|MberchrXT0597|Mberchr15T0243|Mberchr21T0747|Mberchr4T0672|Mberchr25T0131|Mberchr16T0179|Mberchr24T0132|Mberchr8T0004|Mberchr17T0059|Mberchr24T0076|Mberchr22T0422|Mberchr16T0544|Mberchr4T0044|MberchrXT0269|Mberchr26T0420|Mberchr7T0503|Mberchr12T0769|Mberchr7T0297|Mberchr11T0604	hsa:6147|hsa:6147|hsa:3326|hsa:6147|hsa:3190|hsa:9045|hsa:3326|hsa:22919|hsa:6147|hsa:9045|hsa:6147|hsa:6147|hsa:9045|hsa:22919|hsa:1983|hsa:6147|hsa:6147|hsa:1983|hsa:6147|hsa:3190|hsa:22919|hsa:6147|hsa:22919|hsa:6147|hsa:6147|	6147|6147|3326|6147|3190|9045|3326|22919|6147|9045|6147|6147|9045|22919|1983|6147|6147|1983|6147|3190|22919|6147|22919|6147|6147|	http://amigo.geneontology.org/cgi-bin/amigo/term_details?term=GO:0045296
NuRD complex	Gene Ontology	GO:0016581	7	15	7.13e-08	6.19e-07	Mberchr11T0947|Mberchr22T0673|Mberchr1T0299|Mberchr2T0748|Mberchr1T0739|MberchrXT0100|Mberchr1T0864	hsa:5928|hsa:3065|hsa:5928|hsa:5928|hsa:3065|hsa:5931|hsa:5928|	5928|3065|5928|5928|3065|5931|5928|	http://amigo.geneontology.org/cgi-bin/amigo/term_details?term=GO:0016581
tropomyosin binding	Gene Ontology	GO:0005523	7	16	1.11e-07	9.4e-07	MberContig230T0003|Mberchr11T0307|Mberchr11T0894|Mberchr11T0895|MberContig404T0004|MberContig64T0003|MberContig157T0002	hsa:29767|hsa:29767|hsa:29767|hsa:29766|hsa:29767|hsa:29767|hsa:29767|	29767|29767|29767|29766|29767|29767|29767|	http://amigo.geneontology.org/cgi-bin/amigo/term_details?term=GO:0005523
nuclear euchromatin	Gene Ontology	GO:0005719	9	34	1.19e-07	9.95e-07	Mberchr20T0240|MberContig16T0001|Mberchr3T0729|Mberchr1T0314|Mberchr5T0135|MberContig386T0002|Mberchr11T0227|Mberchr14T0431|Mberchr3T0402	hsa:3015|hsa:3015|hsa:11335|hsa:11335|hsa:3015|hsa:3015|hsa:3015|hsa:11335|hsa:11335|	3015|3015|11335|11335|3015|3015|3015|11335|11335|	http://amigo.geneontology.org/cgi-bin/amigo/term_details?term=GO:0005719
endoplasmic reticulum exit site	Gene Ontology	GO:0070971	9	34	1.19e-07	9.95e-07	Mberchr1T1000|Mberchr1T0992|Mberchr1T0986|Mberchr15T0016|Mberchr8T0003|Mberchr1T0052|Mberchr1T0939|Mberchr8T0217|Mberchr8T0212	hsa:4253|hsa:4253|hsa:4253|hsa:4253|hsa:4253|hsa:4253|hsa:4253|hsa:4253|hsa:4253|	4253|4253|4253|4253|4253|4253|4253|4253|4253|	http://amigo.geneontology.org/cgi-bin/amigo/term_details?term=GO:0070971
regulation of transcription by RNA polymerase II	Gene Ontology	GO:0006357	42	751	1.34e-07	1.11e-06	MberContig455T0001|MberchrXT1067|MberchrYT0132|Mberchr19T0366|Mberchr8T1044|Mberchr1T0739|MberchrYT0129|MberchrYT0080|MberchrYT0086|MberchrYT0085|MberchrYT0084|MberchrYT0120|MberchrYT0089|MberchrYT0088|MberchrYT0124|MberchrYT0127|MberchrYT0061|MberchrXT0367|MberchrYT0062|MberchrYT0065|MberchrYT0104|Mberchr14T0137|MberchrXT1158|MberchrXT1074|MberchrXT1155|MberContig244T0001|MberchrXT1151|MberchrYT…	hsa:86614|hsa:101927685|hsa:86614|hsa:86614|hsa:3190|hsa:3065|hsa:86614|hsa:86614|hsa:86614|hsa:86614|hsa:86614|hsa:86614|hsa:86614|hsa:86614|hsa:86614|hsa:86614|hsa:86614|hsa:86614|hsa:86614|hsa:86614|hsa:86614|hsa:9667|hsa:101928917|hsa:101928917|hsa:86614|hsa:9667|hsa:101928917|hsa:86614|hsa:101928917|hsa:9667|hsa:9667|hsa:86614|hsa:86614|hsa:3190|hsa:3065|hsa:86614|hsa:86614|hsa:86614|hsa:866…	86614|101927685|86614|86614|3190|3065|86614|86614|86614|86614|86614|86614|86614|86614|86614|86614|86614|86614|86614|86614|86614|9667|101928917|101928917|86614|9667|101928917|86614|101928917|9667|9667|86614|86614|3190|3065|86614|86614|86614|86614|86614|86614|86614|	http://amigo.geneontology.org/cgi-bin/amigo/term_details?term=GO:0006357
ferrous iron binding	Gene Ontology	GO:0008198	8	26	1.97e-07	1.62e-06	Mberchr4T0918|Mberchr12T0117|Mberchr22T0113|Mberchr15T0637|Mberchr3T0470|Mberchr1T0244|Mberchr17T0132|Mberchr16T0347	hsa:2512|hsa:2512|hsa:2512|hsa:2512|hsa:2512|hsa:2512|hsa:2512|hsa:2512|	2512|2512|2512|2512|2512|2512|2512|2512|	http://amigo.geneontology.org/cgi-bin/amigo/term_details?term=GO:0008198
rRNA processing	Gene Ontology	GO:0006364	16	141	2.33e-07	1.91e-06	Mberchr22T0348|Mberchr24T0132|Mberchr23T0318|Mberchr8T1074|Mberchr21T0791|Mberchr1T0560|Mberchr4T0508|Mberchr14T0356|Mberchr8T0308|Mberchr17T0699|MberchrXT0947|Mberchr9T0941|Mberchr8T1203|Mberchr11T0383|Mberchr4T0673|Mberchr4T0672	hsa:6217|hsa:9045|hsa:6129|hsa:6208|hsa:6208|hsa:6129|hsa:6217|hsa:6129|hsa:6129|hsa:6208|hsa:6129|hsa:6129|hsa:6217|hsa:6129|hsa:9045|hsa:9045|	6217|9045|6129|6208|6208|6129|6217|6129|6129|6208|6129|6129|6217|6129|9045|9045|	http://amigo.geneontology.org/cgi-bin/amigo/term_details?term=GO:0006364
ribosome	Gene Ontology	GO:0005840	10	49	2.57e-07	2.08e-06	Mberchr14T0358|Mberchr15T0583|Mberchr5T0066|Mberchr8T0163|Mberchr16T0071|Mberchr9T0257|Mberchr8T0608|Mberchr15T0095|Mberchr9T0752|Mberchr15T0643	hsa:6136|hsa:6136|hsa:6136|hsa:6136|hsa:328|hsa:6136|hsa:328|hsa:6136|hsa:6136|hsa:6136|	6136|6136|6136|6136|328|6136|328|6136|6136|6136|	http://amigo.geneontology.org/cgi-bin/amigo/term_details?term=GO:0005840
DNA-binding transcription factor activity	Gene Ontology	GO:0003700	36	607	2.71e-07	2.18e-06	MberContig455T0001|MberchrXT1067|Mberchr19T0366|MberchrYT0129|MberchrYT0080|MberchrYT0086|MberchrYT0085|MberchrYT0084|MberchrYT0120|MberchrYT0089|MberchrYT0088|MberchrYT0124|MberchrYT0127|MberchrYT0061|MberchrXT0367|MberchrYT0062|MberchrYT0065|MberchrYT0104|MberchrXT1158|MberchrXT1074|MberchrXT1155|MberchrXT1151|MberchrYT0101|MberchrXT1153|MberContig461T0001|MberchrYT0094|MberchrYT0096|Mberchr8T0…	hsa:86614|hsa:101927685|hsa:86614|hsa:86614|hsa:86614|hsa:86614|hsa:86614|hsa:86614|hsa:86614|hsa:86614|hsa:86614|hsa:86614|hsa:86614|hsa:86614|hsa:86614|hsa:86614|hsa:86614|hsa:86614|hsa:101928917|hsa:101928917|hsa:86614|hsa:101928917|hsa:86614|hsa:101928917|hsa:86614|hsa:86614|hsa:86614|hsa:58492|hsa:58492|hsa:86614|hsa:86614|hsa:86614|hsa:86614|hsa:86614|hsa:86614|hsa:86614|	86614|101927685|86614|86614|86614|86614|86614|86614|86614|86614|86614|86614|86614|86614|86614|86614|86614|86614|101928917|101928917|86614|101928917|86614|101928917|86614|86614|86614|58492|58492|86614|86614|86614|86614|86614|86614|86614|	http://amigo.geneontology.org/cgi-bin/amigo/term_details?term=GO:0003700
nuclear chromatin	Gene Ontology	GO:0000790	47	915	2.73e-07	2.18e-06	Mberchr11T0947|MberchrYT0062|Mberchr19T0366|Mberchr8T1044|Mberchr1T0739|MberContig455T0001|MberchrYT0129|MberchrYT0080|MberchrYT0086|MberchrYT0085|MberchrYT0084|MberchrYT0120|MberchrYT0089|MberchrYT0088|MberchrYT0124|Mberchr5T0135|MberchrYT0127|MberchrYT0061|MberchrXT0367|Mberchr1T0299|MberchrYT0065|MberchrYT0104|MberContig16T0001|MberchrXT1158|MberchrXT1074|Mberchr20T0240|MberchrXT1155|MberchrXT…	hsa:5928|hsa:86614|hsa:86614|hsa:3190|hsa:3065|hsa:86614|hsa:86614|hsa:86614|hsa:86614|hsa:86614|hsa:86614|hsa:86614|hsa:86614|hsa:86614|hsa:86614|hsa:3015|hsa:86614|hsa:86614|hsa:86614|hsa:5928|hsa:86614|hsa:86614|hsa:3015|hsa:101928917|hsa:101928917|hsa:3015|hsa:86614|hsa:101928917|hsa:86614|hsa:101928917|hsa:86614|hsa:3015|hsa:94239|hsa:86614|hsa:86614|hsa:3065|hsa:3190|hsa:5928|hsa:86614|hsa:…	5928|86614|86614|3190|3065|86614|86614|86614|86614|86614|86614|86614|86614|86614|86614|3015|86614|86614|86614|5928|86614|86614|3015|101928917|101928917|3015|86614|101928917|86614|101928917|86614|3015|94239|86614|86614|3065|3190|5928|86614|86614|86614|86614|3015|86614|5928|86614|86614|	http://amigo.geneontology.org/cgi-bin/amigo/term_details?term=GO:0000790
cytoplasm	Gene Ontology	GO:0005737	155	4624	3.08e-07	2.44e-06	MberContig241T0003|MberContig231T0002|Mberchr1T0244|Mberchr21T0200|Mberchr8T1044|Mberchr1T0739|MberchrXT0597|Mberchr26T0058|MberchrYT0129|MberchrYT0080|MberchrYT0086|MberchrYT0085|MberchrYT0084|MberchrYT0120|Mberchr16T0071|MberchrYT0088|MberchrYT0124|MberchrYT0127|Mberchr22T1037|Mberchr11T0112|MberchrXT0214|Mberchr16T0179|Mberchr2T0855|Mberchr14T0137|Mberchr24T0076|Mberchr14T0239|MberContig56T000…	hsa:148545|hsa:9659|hsa:2512|hsa:6147|hsa:3190|hsa:3065|hsa:3326|hsa:4586|hsa:86614|hsa:86614|hsa:86614|hsa:86614|hsa:86614|hsa:86614|hsa:328|hsa:86614|hsa:86614|hsa:86614|hsa:148170|hsa:8125|hsa:3320|hsa:6147|hsa:3151|hsa:9667|hsa:6147|hsa:9667|hsa:9667|hsa:86614|hsa:86614|hsa:3422|hsa:8852|hsa:55344|hsa:55344|hsa:23096|hsa:6147|hsa:5134|hsa:86614|hsa:8852|hsa:6147|hsa:9659|hsa:85417|hsa:86614|h…	148545|9659|2512|6147|3190|3065|3326|4586|86614|86614|86614|86614|86614|86614|328|86614|86614|86614|148170|8125|3320|6147|3151|9667|6147|9667|9667|86614|86614|3422|8852|55344|55344|23096|6147|5134|86614|8852|6147|9659|85417|86614|9659|1109|9232|55344|2512|5134|10541|55344|2512|6147|86614|6147|86614|86614|55672|3320|86614|1983|8852|6129|3151|1983|8852|6189|2512|328|86614|9232|6129|86614|3921|6147|…	http://amigo.geneontology.org/cgi-bin/amigo/term_details?term=GO:0005737
Barr body	Gene Ontology	GO:0001740	5	6	3.3e-07	2.59e-06	Mberchr20T0240|MberContig16T0001|Mberchr11T0227|Mberchr5T0135|MberContig386T0002	hsa:3015|hsa:3015|hsa:3015|hsa:3015|hsa:3015|	3015|3015|3015|3015|3015|	http://amigo.geneontology.org/cgi-bin/amigo/term_details?term=GO:0001740
core promoter sequence-specific DNA binding	Gene Ontology	GO:0001046	7	19	3.46e-07	2.71e-06	Mberchr22T0673|MberContig348T0001|MberContig225T0001|MberContig188T0002|MberContig188T0001|Mberchr4T0663|Mberchr1T0739	hsa:3065|hsa:1810|hsa:1810|hsa:1810|hsa:1810|hsa:1810|hsa:3065|	3065|1810|1810|1810|1810|1810|3065|	http://amigo.geneontology.org/cgi-bin/amigo/term_details?term=GO:0001046
negative regulation of G0 to G1 transition	Gene Ontology	GO:0070317	9	39	3.72e-07	2.89e-06	Mberchr3T0729|Mberchr3T0402|Mberchr1T0864|Mberchr11T0947|Mberchr1T0314|Mberchr1T0299|Mberchr2T0748|Mberchr14T0431|MberchrXT0100	hsa:11335|hsa:11335|hsa:5928|hsa:5928|hsa:11335|hsa:5928|hsa:5928|hsa:11335|hsa:5931|	11335|11335|5928|5928|11335|5928|5928|11335|5931|	http://amigo.geneontology.org/cgi-bin/amigo/term_details?term=GO:0070317
iron ion homeostasis	Gene Ontology	GO:0055072	8	29	4.42e-07	3.42e-06	Mberchr4T0918|Mberchr12T0117|Mberchr22T0113|Mberchr15T0637|Mberchr3T0470|Mberchr1T0244|Mberchr17T0132|Mberchr16T0347	hsa:2512|hsa:2512|hsa:2512|hsa:2512|hsa:2512|hsa:2512|hsa:2512|hsa:2512|	2512|2512|2512|2512|2512|2512|2512|2512|	http://amigo.geneontology.org/cgi-bin/amigo/term_details?term=GO:0055072
establishment of protein localization	Gene Ontology	GO:0045184	9	40	4.56e-07	3.51e-06	MberContig256T0001|Mberchr14T0258|MberContig244T0002|MberContig494T0001|MberContig17T0001|MberContig504T0001|MberContig433T0001|MberchrXT0387|MberContig503T0001	hsa:8852|hsa:8852|hsa:8852|hsa:8852|hsa:8852|hsa:8852|hsa:8852|hsa:8852|hsa:8852|	8852|8852|8852|8852|8852|8852|8852|8852|8852|	http://amigo.geneontology.org/cgi-bin/amigo/term_details?term=GO:0045184
type I interferon signaling pathway	Gene Ontology	GO:0060337	11	66	4.73e-07	3.62e-06	Mberchr7T0698|Mberchr7T0677|Mberchr7T0675|Mberchr7T0691|Mberchr7T0688|Mberchr7T0706|Mberchr7T0686|Mberchr7T0684|Mberchr7T0694|Mberchr7T0703|Mberchr7T0681	hsa:3442|hsa:3442|hsa:3442|hsa:3442|hsa:3442|hsa:3442|hsa:3442|hsa:3442|hsa:3442|hsa:3442|hsa:3442|	3442|3442|3442|3442|3442|3442|3442|3442|3442|3442|3442|	http://amigo.geneontology.org/cgi-bin/amigo/term_details?term=GO:0060337
regulation of Golgi organization	Gene Ontology	GO:1903358	6	13	6.6e-07	5e-06	MberContig361T0001|Mberchr4T1273|MberContig231T0002|Mberchr4T0447|Mberchr12T0773|Mberchr4T1268	hsa:9659|hsa:9659|hsa:9659|hsa:9659|hsa:9659|hsa:9659|	9659|9659|9659|9659|9659|9659|	http://amigo.geneontology.org/cgi-bin/amigo/term_details?term=GO:1903358
positive regulation of G protein-coupled receptor signaling pathway	Gene Ontology	GO:0045745	6	14	1.02e-06	7.59e-06	MberContig230T0003|Mberchr11T0307|Mberchr11T0894|MberContig404T0004|MberContig64T0003|MberContig157T0002	hsa:29767|hsa:29767|hsa:29767|hsa:29767|hsa:29767|hsa:29767|	29767|29767|29767|29767|29767|29767|	http://amigo.geneontology.org/cgi-bin/amigo/term_details?term=GO:0045745
Sin3 complex	Gene Ontology	GO:0016580	6	14	1.02e-06	7.59e-06	Mberchr11T0947|Mberchr22T0673|Mberchr1T0299|Mberchr2T0748|Mberchr1T0739|Mberchr1T0864	hsa:5928|hsa:3065|hsa:5928|hsa:5928|hsa:3065|hsa:5928|	5928|3065|5928|5928|3065|5928|	http://amigo.geneontology.org/cgi-bin/amigo/term_details?term=GO:0016580
muscle contraction	Gene Ontology	GO:0006936	13	105	1.21e-06	8.96e-06	MberContig230T0003|Mberchr11T0307|Mberchr11T0894|Mberchr11T0895|MberContig404T0004|Mberchr4T0748|MberContig64T0003|Mberchr6T0502|Mberchr8T0169|MberContig157T0002|Mberchr24T0023|Mberchr6T0701|Mberchr6T0700	hsa:29767|hsa:29767|hsa:29767|hsa:29766|hsa:29767|hsa:4637|hsa:29767|hsa:7171|hsa:7171|hsa:29767|hsa:7171|hsa:4637|hsa:140465|	29767|29767|29767|29766|29767|4637|29767|7171|7171|29767|7171|4637|140465|	http://amigo.geneontology.org/cgi-bin/amigo/term_details?term=GO:0006936
RNA polymerase II core promoter sequence-specific DNA binding	Gene Ontology	GO:0000979	7	23	1.22e-06	9.01e-06	Mberchr20T0240|MberContig16T0001|Mberchr22T0673|Mberchr5T0135|MberContig386T0002|Mberchr11T0227|Mberchr1T0739	hsa:3015|hsa:3015|hsa:3065|hsa:3015|hsa:3015|hsa:3015|hsa:3065|	3015|3015|3065|3015|3015|3015|3065|	http://amigo.geneontology.org/cgi-bin/amigo/term_details?term=GO:0000979
cysteine-type endopeptidase activity	Gene Ontology	GO:0004197	12	89	1.3e-06	9.48e-06	Mberchr6T0002|Mberchr6T1215|Mberchr6T1216|Mberchr6T1217|Mberchr6T0006|Mberchr6T0007|Mberchr6T0004|Mberchr6T0005|Mberchr6T1213|Mberchr6T0001|Mberchr6T0003|Mberchr6T1214	hsa:100287178|hsa:100287513|hsa:100287513|hsa:100287178|hsa:100287364|hsa:100287178|hsa:100287513|hsa:100287513|hsa:100287178|hsa:100287364|hsa:100287178|hsa:100287178|	100287178|100287513|100287513|100287178|100287364|100287178|100287513|100287513|100287178|100287364|100287178|100287178|	http://amigo.geneontology.org/cgi-bin/amigo/term_details?term=GO:0004197
cysteine-type endopeptidase inhibitor activity	Gene Ontology	GO:0004869	8	34	1.42e-06	1.02e-05	Mberchr14T0369|Mberchr5T0046|Mberchr13T0193|Mberchr8T1153|Mberchr13T0437|Mberchr27T0154|Mberchr9T0384|Mberchr5T0008	hsa:9232|hsa:9232|hsa:9232|hsa:9232|hsa:9232|hsa:9232|hsa:9232|hsa:9232|	9232|9232|9232|9232|9232|9232|9232|9232|	http://amigo.geneontology.org/cgi-bin/amigo/term_details?term=GO:0004869
odorant binding	Gene Ontology	GO:0005549	12	98	3.43e-06	2.41e-05	Mberchr25T0701|Mberchr25T0700|Mberchr25T0707|Mberchr25T0711|Mberchr25T0712|Mberchr18T0893|Mberchr18T0788|Mberchr25T0413|Mberchr25T0412|MberContig277T0004|Mberchr18T0832|Mberchr18T0787	hsa:442191|hsa:442191|hsa:442191|hsa:442191|hsa:442191|hsa:219469|hsa:219469|hsa:442191|hsa:442191|hsa:81341|hsa:81341|hsa:219469|	442191|442191|442191|442191|442191|219469|219469|442191|442191|81341|81341|219469|	http://amigo.geneontology.org/cgi-bin/amigo/term_details?term=GO:0005549
N-acyltransferase activity	Gene Ontology	GO:0016410	6	18	4.26e-06	2.98e-05	Mberchr18T0840|MberContig376T0002|MberContig376T0001|Mberchr18T0839|MberContig418T0001|MberContig232T0003	hsa:10249|hsa:10249|hsa:10249|hsa:10249|hsa:10249|hsa:10249|	10249|10249|10249|10249|10249|10249|	http://amigo.geneontology.org/cgi-bin/amigo/term_details?term=GO:0016410
protein secretion	Gene Ontology	GO:0009306	9	55	5.94e-06	4.06e-05	Mberchr1T1000|Mberchr1T0992|Mberchr1T0986|Mberchr15T0016|Mberchr8T0003|Mberchr1T0052|Mberchr1T0939|Mberchr8T0217|Mberchr8T0212	hsa:4253|hsa:4253|hsa:4253|hsa:4253|hsa:4253|hsa:4253|hsa:4253|hsa:4253|hsa:4253|	4253|4253|4253|4253|4253|4253|4253|4253|4253|	http://amigo.geneontology.org/cgi-bin/amigo/term_details?term=GO:0009306
protein localization to microtubule plus-end	Gene Ontology	GO:1904825	4	5	5.96e-06	4.06e-05	Mberchr8T0004|Mberchr12T0769|Mberchr15T0243|Mberchr26T0420	hsa:22919|hsa:22919|hsa:22919|hsa:22919|	22919|22919|22919|22919|	http://amigo.geneontology.org/cgi-bin/amigo/term_details?term=GO:1904825
intercellular bridge	Gene Ontology	GO:0045171	10	71	6.73e-06	4.56e-05	MberContig483T0003|Mberchr1T0007|Mberchr28T0770|Mberchr15T0762|MberContig483T0002|MberContig483T0001|Mberchr15T0764|MberContig532T0001|MberContig532T0002|Mberchr28T0790	hsa:22981|hsa:22981|hsa:22981|hsa:22981|hsa:22981|hsa:22981|hsa:22981|hsa:22981|hsa:22981|hsa:22981|	22981|22981|22981|22981|22981|22981|22981|22981|22981|22981|	http://amigo.geneontology.org/cgi-bin/amigo/term_details?term=GO:0045171
acyl-CoA metabolic process	Gene Ontology	GO:0006637	7	30	6.83e-06	4.59e-05	Mberchr18T0840|MberContig376T0002|MberContig376T0001|Mberchr11T0673|Mberchr18T0839|MberContig418T0001|MberContig232T0003	hsa:10249|hsa:10249|hsa:10249|hsa:641371|hsa:10249|hsa:10249|hsa:10249|	10249|10249|10249|641371|10249|10249|10249|	http://amigo.geneontology.org/cgi-bin/amigo/term_details?term=GO:0006637
thiol-dependent ubiquitin-specific protease activity	Gene Ontology	GO:0004843	12	109	9.84e-06	6.52e-05	Mberchr6T0002|Mberchr6T1215|Mberchr6T1216|Mberchr6T1217|Mberchr6T0006|Mberchr6T0007|Mberchr6T0004|Mberchr6T0005|Mberchr6T1213|Mberchr6T0001|Mberchr6T0003|Mberchr6T1214	hsa:100287178|hsa:100287513|hsa:100287513|hsa:100287178|hsa:100287364|hsa:100287178|hsa:100287513|hsa:100287513|hsa:100287178|hsa:100287364|hsa:100287178|hsa:100287178|	100287178|100287513|100287513|100287178|100287364|100287178|100287513|100287513|100287178|100287364|100287178|100287178|	http://amigo.geneontology.org/cgi-bin/amigo/term_details?term=GO:0004843
nitric-oxide synthase regulator activity	Gene Ontology	GO:0030235	4	6	1.23e-05	7.98e-05	MberchrXT0214|Mberchr16T0516|MberchrXT0597|Mberchr10T0319	hsa:3320|hsa:3326|hsa:3326|hsa:3320|	3320|3326|3326|3320|	http://amigo.geneontology.org/cgi-bin/amigo/term_details?term=GO:0030235
positive regulation of hematopoietic stem cell proliferation	Gene Ontology	GO:1902035	4	6	1.23e-05	7.98e-05	Mberchr13T0001|Mberchr10T0546|Mberchr27T0299|Mberchr27T0298	hsa:5134|hsa:5134|hsa:5134|hsa:5134|	5134|5134|5134|5134|	http://amigo.geneontology.org/cgi-bin/amigo/term_details?term=GO:1902035
positive regulation of tau-protein kinase activity	Gene Ontology	GO:1902949	4	6	1.23e-05	7.98e-05	MberchrXT0214|Mberchr16T0516|MberchrXT0597|Mberchr10T0319	hsa:3320|hsa:3326|hsa:3326|hsa:3320|	3320|3326|3326|3320|	http://amigo.geneontology.org/cgi-bin/amigo/term_details?term=GO:1902949
cellular protein-containing complex assembly	Gene Ontology	GO:0034622	6	22	1.32e-05	8.49e-05	MberContig361T0001|Mberchr4T1273|MberContig231T0002|Mberchr4T0447|Mberchr12T0773|Mberchr4T1268	hsa:9659|hsa:9659|hsa:9659|hsa:9659|hsa:9659|hsa:9659|	9659|9659|9659|9659|9659|9659|	http://amigo.geneontology.org/cgi-bin/amigo/term_details?term=GO:0034622
single fertilization	Gene Ontology	GO:0007338	9	62	1.53e-05	9.75e-05	MberContig256T0001|Mberchr14T0258|MberContig244T0002|MberContig494T0001|MberContig17T0001|MberContig504T0001|MberContig433T0001|MberchrXT0387|MberContig503T0001	hsa:8852|hsa:8852|hsa:8852|hsa:8852|hsa:8852|hsa:8852|hsa:8852|hsa:8852|hsa:8852|	8852|8852|8852|8852|8852|8852|8852|8852|8852|	http://amigo.geneontology.org/cgi-bin/amigo/term_details?term=GO:0007338
membrane	Gene Ontology	GO:0016020	77	2075	1.64e-05	0.000104442	Mberchr23T0318|Mberchr15T0637|Mberchr1T0939|Mberchr17T0487|Mberchr24T0132|Mberchr18T0075|Mberchr14T0280|Mberchr1T0992|Mberchr3T0470|Mberchr15T0016|Mberchr17T0699|Mberchr16T0516|MberchrXT0947|Mberchr8T0217|Mberchr1T0244|MberchrXT0739|Mberchr4T0673|Mberchr4T0672|Mberchr27T0242|Mberchr22T1037|Mberchr9T0283|Mberchr8T0986|Mberchr9T0872|Mberchr4T0748|Mberchr7T0636|Mberchr4T0508|Mberchr24T0023|MberchrXT…	hsa:6129|hsa:2512|hsa:4253|hsa:54344|hsa:9045|hsa:891|hsa:6224|hsa:4253|hsa:2512|hsa:4253|hsa:6208|hsa:3326|hsa:6129|hsa:4253|hsa:2512|hsa:6160|hsa:9045|hsa:9045|hsa:55714|hsa:148170|hsa:11224|hsa:3921|hsa:11224|hsa:4637|hsa:6160|hsa:6217|hsa:7171|hsa:3326|hsa:4736|hsa:6129|hsa:4253|hsa:3187|hsa:3320|hsa:6217|hsa:6141|hsa:6141|hsa:4736|hsa:6136|hsa:6136|hsa:6136|hsa:6208|hsa:6160|hsa:4253|hsa:251…	6129|2512|4253|54344|9045|891|6224|4253|2512|4253|6208|3326|6129|4253|2512|6160|9045|9045|55714|148170|11224|3921|11224|4637|6160|6217|7171|3326|4736|6129|4253|3187|3320|6217|6141|6141|4736|6136|6136|6136|6208|6160|4253|2512|7171|6129|6136|6136|3921|54344|3320|2512|6217|4253|6136|2512|4253|6136|3190|2512|4253|6160|6208|55714|11224|3185|7171|6129|2512|6141|3190|6129|5518|6129|4637|6160|6136|	http://amigo.geneontology.org/cgi-bin/amigo/term_details?term=GO:0016020
ubiquitin-dependent protein catabolic process	Gene Ontology	GO:0006511	20	292	1.67e-05	0.000105433	Mberchr6T0002|Mberchr6T1215|Mberchr6T1216|Mberchr6T1217|Mberchr6T0006|Mberchr5T0046|Mberchr6T0004|Mberchr6T0005|Mberchr9T0384|Mberchr6T1213|Mberchr6T0007|Mberchr8T1153|Mberchr27T0154|Mberchr6T0001|Mberchr6T0003|Mberchr13T0437|Mberchr14T0369|Mberchr6T1214|Mberchr13T0193|Mberchr5T0008	hsa:100287178|hsa:100287513|hsa:100287513|hsa:100287178|hsa:100287364|hsa:9232|hsa:100287513|hsa:100287513|hsa:9232|hsa:100287178|hsa:100287178|hsa:9232|hsa:9232|hsa:100287364|hsa:100287178|hsa:9232|hsa:9232|hsa:100287178|hsa:9232|hsa:9232|	100287178|100287513|100287513|100287178|100287364|9232|100287513|100287513|9232|100287178|100287178|9232|9232|100287364|100287178|9232|9232|100287178|9232|9232|	http://amigo.geneontology.org/cgi-bin/amigo/term_details?term=GO:0006511
mRNA binding	Gene Ontology	GO:0003729	16	200	1.86e-05	0.000117356	MberchrXT0646|MberchrXT0269|Mberchr9T0283|Mberchr8T1044|Mberchr23T0318|Mberchr1T0560|Mberchr24T0478|Mberchr9T0941|MberchrXT0658|Mberchr14T0356|Mberchr8T0308|Mberchr9T0872|MberchrXT0719|MberchrXT0947|MberchrYT0163|Mberchr11T0383	hsa:56000|hsa:3190|hsa:11224|hsa:3190|hsa:6129|hsa:6129|hsa:11224|hsa:6129|hsa:56000|hsa:6129|hsa:6129|hsa:11224|hsa:56000|hsa:6129|hsa:56000|hsa:6129|	56000|3190|11224|3190|6129|6129|11224|6129|56000|6129|6129|11224|56000|6129|56000|6129|	http://amigo.geneontology.org/cgi-bin/amigo/term_details?term=GO:0003729
NURF complex	Gene Ontology	GO:0016589	4	7	2.22e-05	0.000137406	Mberchr11T0947|Mberchr1T0299|Mberchr1T0864|Mberchr2T0748	hsa:5928|hsa:5928|hsa:5928|hsa:5928|	5928|5928|5928|5928|	http://amigo.geneontology.org/cgi-bin/amigo/term_details?term=GO:0016589
chromatin assembly	Gene Ontology	GO:0031497	4	7	2.22e-05	0.000137406	Mberchr11T0947|Mberchr1T0299|Mberchr1T0864|Mberchr2T0748	hsa:5928|hsa:5928|hsa:5928|hsa:5928|	5928|5928|5928|5928|	http://amigo.geneontology.org/cgi-bin/amigo/term_details?term=GO:0031497
Sertoli cell differentiation	Gene Ontology	GO:0060008	4	7	2.22e-05	0.000137406	MberContig244T0001|Mberchr14T0239|Mberchr14T0137|MberContig56T0003	hsa:9667|hsa:9667|hsa:9667|hsa:9667|	9667|9667|9667|9667|	http://amigo.geneontology.org/cgi-bin/amigo/term_details?term=GO:0060008
flagellated sperm motility	Gene Ontology	GO:0030317	9	67	2.77e-05	0.000170994	MberContig256T0001|Mberchr14T0258|MberContig244T0002|MberContig494T0001|MberContig17T0001|MberContig504T0001|MberContig433T0001|MberchrXT0387|MberContig503T0001	hsa:8852|hsa:8852|hsa:8852|hsa:8852|hsa:8852|hsa:8852|hsa:8852|hsa:8852|hsa:8852|	8852|8852|8852|8852|8852|8852|8852|8852|8852|	http://amigo.geneontology.org/cgi-bin/amigo/term_details?term=GO:0030317
mRNA 5'-UTR binding	Gene Ontology	GO:0048027	6	26	3.33e-05	0.000202464	Mberchr21T0791|Mberchr8T1074|Mberchr28T0265|Mberchr17T0699|Mberchr14T0371|Mberchr8T1243	hsa:6208|hsa:6208|hsa:6189|hsa:6208|hsa:6189|hsa:6189|	6208|6208|6189|6208|6189|6189|	http://amigo.geneontology.org/cgi-bin/amigo/term_details?term=GO:0048027
TBP-class protein binding	Gene Ontology	GO:0017025	6	26	3.33e-05	0.000202464	Mberchr10T0008|MberContig348T0001|MberContig225T0001|MberContig188T0002|MberContig188T0001|Mberchr4T0663	hsa:3185|hsa:1810|hsa:1810|hsa:1810|hsa:1810|hsa:1810|	3185|1810|1810|1810|1810|1810|	http://amigo.geneontology.org/cgi-bin/amigo/term_details?term=GO:0017025
sequence-specific double-stranded DNA binding	Gene Ontology	GO:1990837	29	553	3.57e-05	0.000215317	MberContig455T0001|Mberchr19T0366|MberchrYT0129|MberchrYT0080|MberchrYT0086|MberchrYT0085|MberchrYT0084|MberchrYT0120|MberchrYT0089|MberchrYT0088|MberchrYT0124|MberchrYT0127|MberchrYT0061|MberchrXT0367|MberchrYT0062|MberchrYT0065|MberchrYT0104|MberchrXT1155|MberchrYT0101|MberContig461T0001|MberchrYT0094|MberchrYT0096|MberchrYT0050|MberchrYT0132|MberchrYT0015|MberchrYT0113|MberchrYT0076|MberchrYT0…	hsa:86614|hsa:86614|hsa:86614|hsa:86614|hsa:86614|hsa:86614|hsa:86614|hsa:86614|hsa:86614|hsa:86614|hsa:86614|hsa:86614|hsa:86614|hsa:86614|hsa:86614|hsa:86614|hsa:86614|hsa:86614|hsa:86614|hsa:86614|hsa:86614|hsa:86614|hsa:86614|hsa:86614|hsa:86614|hsa:86614|hsa:86614|hsa:86614|hsa:86614|	86614|86614|86614|86614|86614|86614|86614|86614|86614|86614|86614|86614|86614|86614|86614|86614|86614|86614|86614|86614|86614|86614|86614|86614|86614|86614|86614|86614|86614|	http://amigo.geneontology.org/cgi-bin/amigo/term_details?term=GO:1990837
vasculature development	Gene Ontology	GO:0001944	5	16	3.69e-05	0.000218774	MberchrXT0148|MberchrYT0166|Mberchr10T0277|Mberchr1T0746|Mberchr7T0410	hsa:10541|hsa:10541|hsa:10541|hsa:10541|hsa:10541|	10541|10541|10541|10541|10541|	http://amigo.geneontology.org/cgi-bin/amigo/term_details?term=GO:0001944
Ada2/Gcn5/Ada3 transcription activator complex	Gene Ontology	GO:0005671	5	16	3.69e-05	0.000218774	MberContig188T0001|MberContig348T0001|Mberchr4T0663|MberContig225T0001|MberContig188T0002	hsa:1810|hsa:1810|hsa:1810|hsa:1810|hsa:1810|	1810|1810|1810|1810|1810|	http://amigo.geneontology.org/cgi-bin/amigo/term_details?term=GO:0005671
ESC/E(Z) complex	Gene Ontology	GO:0035098	5	16	3.69e-05	0.000218774	Mberchr11T0947|Mberchr1T0299|MberchrXT0100|Mberchr1T0864|Mberchr2T0748	hsa:5928|hsa:5928|hsa:5931|hsa:5928|hsa:5928|	5928|5928|5931|5928|5928|	http://amigo.geneontology.org/cgi-bin/amigo/term_details?term=GO:0035098
condensed chromosome, centromeric region	Gene Ontology	GO:0000779	4	8	3.76e-05	0.000219431	Mberchr14T0431|Mberchr3T0729|Mberchr1T0314|Mberchr3T0402	hsa:11335|hsa:11335|hsa:11335|hsa:11335|	11335|11335|11335|11335|	http://amigo.geneontology.org/cgi-bin/amigo/term_details?term=GO:0000779
central nervous system neuron axonogenesis	Gene Ontology	GO:0021955	4	8	3.76e-05	0.000219431	MberchrXT0214|Mberchr16T0516|MberchrXT0597|Mberchr10T0319	hsa:3320|hsa:3326|hsa:3326|hsa:3320|	3320|3326|3326|3320|	http://amigo.geneontology.org/cgi-bin/amigo/term_details?term=GO:0021955
TPR domain binding	Gene Ontology	GO:0030911	4	8	3.76e-05	0.000219431	MberchrXT0214|Mberchr16T0516|MberchrXT0597|Mberchr10T0319	hsa:3320|hsa:3326|hsa:3326|hsa:3320|	3320|3326|3326|3320|	http://amigo.geneontology.org/cgi-bin/amigo/term_details?term=GO:0030911
maturation of SSU-rRNA from tricistronic rRNA transcript (SSU-rRNA, 5.8S rRNA, LSU-rRNA)	Gene Ontology	GO:0000462	6	27	4.08e-05	0.00023415	Mberchr21T0791|Mberchr8T1074|Mberchr4T0508|Mberchr17T0699|Mberchr8T1203|Mberchr22T0348	hsa:6208|hsa:6208|hsa:6217|hsa:6208|hsa:6217|hsa:6217|	6208|6208|6217|6208|6217|6217|	http://amigo.geneontology.org/cgi-bin/amigo/term_details?term=GO:0000462
transferase activity, transferring acyl groups	Gene Ontology	GO:0016746	6	27	4.08e-05	0.00023415	Mberchr18T0840|MberContig376T0002|MberContig376T0001|Mberchr18T0839|MberContig418T0001|MberContig232T0003	hsa:10249|hsa:10249|hsa:10249|hsa:10249|hsa:10249|hsa:10249|	10249|10249|10249|10249|10249|10249|	http://amigo.geneontology.org/cgi-bin/amigo/term_details?term=GO:0016746
ribosomal small subunit assembly	Gene Ontology	GO:0000028	5	17	4.88e-05	0.000279355	Mberchr21T0791|Mberchr8T0986|Mberchr17T0699|Mberchr8T1074|Mberchr8T0126	hsa:6208|hsa:3921|hsa:6208|hsa:6208|hsa:3921|	6208|3921|6208|6208|3921|	http://amigo.geneontology.org/cgi-bin/amigo/term_details?term=GO:0000028
nuclear pericentric heterochromatin	Gene Ontology	GO:0031618	4	9	5.87e-05	0.000330225	Mberchr14T0431|Mberchr3T0729|Mberchr1T0314|Mberchr3T0402	hsa:11335|hsa:11335|hsa:11335|hsa:11335|	11335|11335|11335|11335|	http://amigo.geneontology.org/cgi-bin/amigo/term_details?term=GO:0031618
dendritic growth cone	Gene Ontology	GO:0044294	4	9	5.87e-05	0.000330225	MberchrXT0214|Mberchr16T0516|MberchrXT0597|Mberchr10T0319	hsa:3320|hsa:3326|hsa:3326|hsa:3320|	3320|3326|3326|3320|	http://amigo.geneontology.org/cgi-bin/amigo/term_details?term=GO:0044294
RNA polymerase binding	Gene Ontology	GO:0070063	5	18	6.42e-05	0.000356914	MberchrXT0148|MberchrYT0166|Mberchr10T0277|Mberchr1T0746|Mberchr7T0410	hsa:10541|hsa:10541|hsa:10541|hsa:10541|hsa:10541|	10541|10541|10541|10541|10541|	http://amigo.geneontology.org/cgi-bin/amigo/term_details?term=GO:0070063
protein targeting to mitochondrion	Gene Ontology	GO:0006626	6	30	7.23e-05	0.000395073	MberContig31T0004|MberContig115T0001|MberContig542T0001|Mberchr12T0648|Mberchr8T0563|Mberchr5T0237	hsa:9804|hsa:9804|hsa:9804|hsa:26517|hsa:26517|hsa:26517|	9804|9804|9804|26517|26517|26517|	http://amigo.geneontology.org/cgi-bin/amigo/term_details?term=GO:0006626
cellular iron ion homeostasis	Gene Ontology	GO:0006879	8	60	8.08e-05	0.000439266	Mberchr4T0918|Mberchr12T0117|Mberchr22T0113|Mberchr15T0637|Mberchr3T0470|Mberchr1T0244|Mberchr17T0132|Mberchr16T0347	hsa:2512|hsa:2512|hsa:2512|hsa:2512|hsa:2512|hsa:2512|hsa:2512|hsa:2512|	2512|2512|2512|2512|2512|2512|2512|2512|	http://amigo.geneontology.org/cgi-bin/amigo/term_details?term=GO:0006879
ventricular system development	Gene Ontology	GO:0021591	5	19	8.21e-05	0.000444789	MberchrXT0148|MberchrYT0166|Mberchr10T0277|Mberchr1T0746|Mberchr7T0410	hsa:10541|hsa:10541|hsa:10541|hsa:10541|hsa:10541|	10541|10541|10541|10541|10541|	http://amigo.geneontology.org/cgi-bin/amigo/term_details?term=GO:0021591
protein localization to microtubule	Gene Ontology	GO:0035372	4	10	8.86e-05	0.000476023	Mberchr8T0004|Mberchr12T0769|Mberchr15T0243|Mberchr26T0420	hsa:22919|hsa:22919|hsa:22919|hsa:22919|	22919|22919|22919|22919|	http://amigo.geneontology.org/cgi-bin/amigo/term_details?term=GO:0035372
DNA replication-dependent nucleosome assembly	Gene Ontology	GO:0006335	4	10	8.86e-05	0.000476023	Mberchr11T0947|Mberchr1T0299|Mberchr1T0864|Mberchr2T0748	hsa:5928|hsa:5928|hsa:5928|hsa:5928|	5928|5928|5928|5928|	http://amigo.geneontology.org/cgi-bin/amigo/term_details?term=GO:0006335
positive regulation of protein export from nucleus	Gene Ontology	GO:0046827	5	20	0.000104727	0.000556457	MberchrXT0148|MberchrYT0166|Mberchr10T0277|Mberchr1T0746|Mberchr7T0410	hsa:10541|hsa:10541|hsa:10541|hsa:10541|hsa:10541|	10541|10541|10541|10541|10541|	http://amigo.geneontology.org/cgi-bin/amigo/term_details?term=GO:0046827
RNA polymerase II preinitiation complex assembly	Gene Ontology	GO:0051123	5	20	0.000104727	0.000556457	MberContig188T0001|MberContig348T0001|Mberchr4T0663|MberContig225T0001|MberContig188T0002	hsa:1810|hsa:1810|hsa:1810|hsa:1810|hsa:1810|	1810|1810|1810|1810|1810|	http://amigo.geneontology.org/cgi-bin/amigo/term_details?term=GO:0051123
DNA-binding transcription factor activity, RNA polymerase II-specific	Gene Ontology	GO:0000981	38	874	0.00012653	0.000662536	MberContig455T0001|MberchrYT0132|Mberchr19T0366|MberContig188T0002|MberchrYT0129|MberchrYT0080|MberchrYT0086|MberchrYT0085|MberchrYT0084|MberchrYT0120|MberchrYT0089|MberchrYT0088|MberchrYT0124|MberchrYT0127|MberchrYT0061|MberchrXT0367|MberchrYT0062|MberchrYT0065|MberchrYT0104|MberContig225T0001|MberchrXT1158|MberchrXT1074|MberchrXT1155|MberchrXT1151|MberchrYT0101|MberchrXT1153|MberContig461T0001|…	hsa:86614|hsa:86614|hsa:86614|hsa:1810|hsa:86614|hsa:86614|hsa:86614|hsa:86614|hsa:86614|hsa:86614|hsa:86614|hsa:86614|hsa:86614|hsa:86614|hsa:86614|hsa:86614|hsa:86614|hsa:86614|hsa:86614|hsa:1810|hsa:101928917|hsa:101928917|hsa:86614|hsa:101928917|hsa:86614|hsa:101928917|hsa:86614|hsa:86614|hsa:86614|hsa:1810|hsa:86614|hsa:1810|hsa:86614|hsa:86614|hsa:86614|hsa:86614|hsa:1810|hsa:86614|	86614|86614|86614|1810|86614|86614|86614|86614|86614|86614|86614|86614|86614|86614|86614|86614|86614|86614|86614|1810|101928917|101928917|86614|101928917|86614|101928917|86614|86614|86614|1810|86614|1810|86614|86614|86614|86614|1810|86614|	http://amigo.geneontology.org/cgi-bin/amigo/term_details?term=GO:0000981
regulation of androgen receptor signaling pathway	Gene Ontology	GO:0060765	4	11	0.000126552	0.000662536	MberContig244T0001|Mberchr14T0239|Mberchr14T0137|MberContig56T0003	hsa:9667|hsa:9667|hsa:9667|hsa:9667|	9667|9667|9667|9667|	http://amigo.geneontology.org/cgi-bin/amigo/term_details?term=GO:0060765
anaphase-promoting complex-dependent catabolic process	Gene Ontology	GO:0031145	9	82	0.000127077	0.000662848	Mberchr14T0369|Mberchr5T0046|Mberchr18T0075|Mberchr9T0384|Mberchr8T1153|Mberchr13T0437|Mberchr27T0154|Mberchr13T0193|Mberchr5T0008	hsa:9232|hsa:9232|hsa:891|hsa:9232|hsa:9232|hsa:9232|hsa:9232|hsa:9232|hsa:9232|	9232|9232|891|9232|9232|9232|9232|9232|9232|	http://amigo.geneontology.org/cgi-bin/amigo/term_details?term=GO:0031145
protein deubiquitination	Gene Ontology	GO:0016579	17	262	0.000131699	0.000684449	Mberchr6T0002|Mberchr6T1215|Mberchr6T1216|Mberchr6T1217|Mberchr6T0006|Mberchr6T0004|MberContig115T0001|Mberchr6T0005|MberContig542T0001|Mberchr5T0693|MberContig31T0004|Mberchr6T1213|Mberchr6T0001|Mberchr6T0003|Mberchr1T0256|Mberchr6T1214|Mberchr6T0007	hsa:100287178|hsa:100287513|hsa:100287513|hsa:100287178|hsa:100287364|hsa:100287513|hsa:9804|hsa:100287513|hsa:9804|hsa:8678|hsa:9804|hsa:100287178|hsa:100287364|hsa:100287178|hsa:8678|hsa:100287178|hsa:100287178|	100287178|100287513|100287513|100287178|100287364|100287513|9804|100287513|9804|8678|9804|100287178|100287364|100287178|8678|100287178|100287178|	http://amigo.geneontology.org/cgi-bin/amigo/term_details?term=GO:0016579
ATP-dependent chromatin remodeling	Gene Ontology	GO:0043044	6	34	0.000142127	0.000735958	Mberchr11T0947|Mberchr22T0673|Mberchr1T0299|Mberchr2T0748|Mberchr1T0739|Mberchr1T0864	hsa:5928|hsa:3065|hsa:5928|hsa:5928|hsa:3065|hsa:5928|	5928|3065|5928|5928|3065|5928|	http://amigo.geneontology.org/cgi-bin/amigo/term_details?term=GO:0043044
mitotic cell cycle phase transition	Gene Ontology	GO:0044772	5	22	0.00016256	0.000829697	Mberchr18T0075|MberchrXT0385|MberContig97T0002|MberContig363T0001|Mberchr27T0286	hsa:891|hsa:85417|hsa:85417|hsa:85417|hsa:85417|	891|85417|85417|85417|85417|	http://amigo.geneontology.org/cgi-bin/amigo/term_details?term=GO:0044772
DNA replication-independent nucleosome assembly	Gene Ontology	GO:0006336	4	12	0.000177279	0.000895198	Mberchr11T0947|Mberchr1T0299|Mberchr1T0864|Mberchr2T0748	hsa:5928|hsa:5928|hsa:5928|hsa:5928|	5928|5928|5928|5928|	http://amigo.geneontology.org/cgi-bin/amigo/term_details?term=GO:0006336
activation of cysteine-type endopeptidase activity involved in apoptotic process	Gene Ontology	GO:0006919	9	86	0.000180387	0.000907671	MberchrXT0148|Mberchr10T0546|Mberchr10T0277|Mberchr1T0746|Mberchr27T0299|Mberchr27T0298|Mberchr13T0001|MberchrYT0166|Mberchr7T0410	hsa:10541|hsa:5134|hsa:10541|hsa:10541|hsa:5134|hsa:5134|hsa:5134|hsa:10541|hsa:10541|	10541|5134|10541|10541|5134|5134|5134|10541|10541|	http://amigo.geneontology.org/cgi-bin/amigo/term_details?term=GO:0006919
cytoskeleton	Gene Ontology	GO:0005856	22	406	0.000192367	0.000961162	Mberchr24T0023|MberContig64T0003|MberContig494T0001|MberContig503T0001|MberContig404T0004|Mberchr22T1037|MberchrXT0387|Mberchr11T0894|Mberchr11T0895|MberContig244T0002|Mberchr8T0169|MberContig17T0001|MberContig433T0001|MberContig230T0003|MberContig256T0001|Mberchr14T0258|Mberchr11T0307|Mberchr6T0502|Mberchr8T0608|MberContig157T0002|MberContig504T0001|Mberchr16T0071	hsa:7171|hsa:29767|hsa:8852|hsa:8852|hsa:29767|hsa:148170|hsa:8852|hsa:29767|hsa:29766|hsa:8852|hsa:7171|hsa:8852|hsa:8852|hsa:29767|hsa:8852|hsa:8852|hsa:29767|hsa:7171|hsa:328|hsa:29767|hsa:8852|hsa:328|	7171|29767|8852|8852|29767|148170|8852|29767|29766|8852|7171|8852|8852|29767|8852|8852|29767|7171|328|29767|8852|328|	http://amigo.geneontology.org/cgi-bin/amigo/term_details?term=GO:0005856
blood coagulation	Gene Ontology	GO:0007596	13	173	0.000200378	0.000997684	Mberchr22T0673|Mberchr7T0694|Mberchr7T0698|Mberchr7T0677|Mberchr7T0675|Mberchr7T0691|Mberchr7T0688|Mberchr7T0706|Mberchr7T0686|Mberchr7T0684|Mberchr1T0739|Mberchr7T0703|Mberchr7T0681	hsa:3065|hsa:3442|hsa:3442|hsa:3442|hsa:3442|hsa:3442|hsa:3442|hsa:3442|hsa:3442|hsa:3442|hsa:3065|hsa:3442|hsa:3442|	3065|3442|3442|3442|3442|3442|3442|3442|3442|3442|3065|3442|3442|	http://amigo.geneontology.org/cgi-bin/amigo/term_details?term=GO:0007596
sperm head plasma membrane	Gene Ontology	GO:1990913	3	5	0.000214747	0.00105813	Mberchr16T0516|MberchrXT0597|MberchrXT0687	hsa:3326|hsa:3326|hsa:11086|	3326|3326|11086|	http://amigo.geneontology.org/cgi-bin/amigo/term_details?term=GO:1990913
membrane raft organization	Gene Ontology	GO:0031579	3	5	0.000214747	0.00105813	Mberchr16T0090|Mberchr16T0088|Mberchr16T0605	hsa:91663|hsa:91663|hsa:91663|	91663|91663|91663|	http://amigo.geneontology.org/cgi-bin/amigo/term_details?term=GO:0031579
mitochondrial intermembrane space protein transporter complex	Gene Ontology	GO:0042719	3	5	0.000214747	0.00105813	Mberchr8T0563|Mberchr12T0648|Mberchr5T0237	hsa:26517|hsa:26517|hsa:26517|	26517|26517|26517|	http://amigo.geneontology.org/cgi-bin/amigo/term_details?term=GO:0042719
cell projection membrane	Gene Ontology	GO:0031253	4	13	0.000238522	0.00115923	Mberchr8T0004|Mberchr12T0769|Mberchr15T0243|Mberchr26T0420	hsa:22919|hsa:22919|hsa:22919|hsa:22919|	22919|22919|22919|22919|	http://amigo.geneontology.org/cgi-bin/amigo/term_details?term=GO:0031253
regulation of mRNA processing	Gene Ontology	GO:0050684	4	13	0.000238522	0.00115923	MberContig244T0001|Mberchr14T0239|Mberchr14T0137|MberContig56T0003	hsa:9667|hsa:9667|hsa:9667|hsa:9667|	9667|9667|9667|9667|	http://amigo.geneontology.org/cgi-bin/amigo/term_details?term=GO:0050684
negative regulation of microtubule polymerization	Gene Ontology	GO:0031115	4	13	0.000238522	0.00115923	Mberchr8T0004|Mberchr12T0769|Mberchr15T0243|Mberchr26T0420	hsa:22919|hsa:22919|hsa:22919|hsa:22919|	22919|22919|22919|22919|	http://amigo.geneontology.org/cgi-bin/amigo/term_details?term=GO:0031115
muscle filament sliding	Gene Ontology	GO:0030049	6	38	0.000257065	0.00123669	Mberchr24T0023|Mberchr4T0748|Mberchr6T0502|Mberchr8T0169|Mberchr6T0701|Mberchr6T0700	hsa:7171|hsa:4637|hsa:7171|hsa:7171|hsa:4637|hsa:140465|	7171|4637|7171|7171|4637|140465|	http://amigo.geneontology.org/cgi-bin/amigo/term_details?term=GO:0030049
microtubule polymerization	Gene Ontology	GO:0046785	4	14	0.000316985	0.00149962	Mberchr8T0004|Mberchr12T0769|Mberchr15T0243|Mberchr26T0420	hsa:22919|hsa:22919|hsa:22919|hsa:22919|	22919|22919|22919|22919|	http://amigo.geneontology.org/cgi-bin/amigo/term_details?term=GO:0046785
response to growth hormone	Gene Ontology	GO:0060416	4	14	0.000316985	0.00149962	Mberchr11T0947|Mberchr1T0299|Mberchr1T0864|Mberchr2T0748	hsa:5928|hsa:5928|hsa:5928|hsa:5928|	5928|5928|5928|5928|	http://amigo.geneontology.org/cgi-bin/amigo/term_details?term=GO:0060416
histone deacetylase binding	Gene Ontology	GO:0042826	10	114	0.000326185	0.00153804	Mberchr11T0947|Mberchr1T0864|Mberchr16T0516|Mberchr1T0299|Mberchr2T0748|Mberchr10T0319|MberchrXT0214|Mberchr1T0739|MberchrXT0597|Mberchr22T0673	hsa:5928|hsa:5928|hsa:3326|hsa:5928|hsa:5928|hsa:3320|hsa:3320|hsa:3065|hsa:3326|hsa:3065|	5928|5928|3326|5928|5928|3320|3320|3065|3326|3065|	http://amigo.geneontology.org/cgi-bin/amigo/term_details?term=GO:0042826
chromatin silencing	Gene Ontology	GO:0006342	6	40	0.000336874	0.00157799	Mberchr20T0240|MberContig16T0001|Mberchr3T0344|MberContig386T0002|Mberchr11T0227|Mberchr5T0135	hsa:3015|hsa:3015|hsa:94239|hsa:3015|hsa:3015|hsa:3015|	3015|3015|94239|3015|3015|3015|	http://amigo.geneontology.org/cgi-bin/amigo/term_details?term=GO:0006342
P-P-bond-hydrolysis-driven protein transmembrane transporter activity	Gene Ontology	GO:0015450	3	6	0.00036914	0.00171223	MberContig31T0004|MberContig542T0001|MberContig115T0001	hsa:9804|hsa:9804|hsa:9804|	9804|9804|9804|	http://amigo.geneontology.org/cgi-bin/amigo/term_details?term=GO:0015450
EKC/KEOPS complex	Gene Ontology	GO:0000408	3	6	0.00036914	0.00171223	MberchrXT1079|MberchrXT1076|MberchrXT1077	hsa:8270|hsa:8270|hsa:8270|	8270|8270|8270|	http://amigo.geneontology.org/cgi-bin/amigo/term_details?term=GO:0000408
T-helper 17 cell lineage commitment	Gene Ontology	GO:0072540	3	6	0.00036914	0.00171223	Mberchr4T0169|Mberchr4T0170|Mberchr4T0171	hsa:4063|hsa:4063|hsa:4063|	4063|4063|4063|	http://amigo.geneontology.org/cgi-bin/amigo/term_details?term=GO:0072540
regulation of cellular protein localization	Gene Ontology	GO:1903827	4	15	0.00040839	0.00186394	MberchrXT0214|Mberchr16T0516|MberchrXT0597|Mberchr10T0319	hsa:3320|hsa:3326|hsa:3326|hsa:3320|	3320|3326|3326|3320|	http://amigo.geneontology.org/cgi-bin/amigo/term_details?term=GO:1903827
RNA-DNA hybrid ribonuclease activity	Gene Ontology	GO:0004523	4	15	0.00040839	0.00186394	MberContig362T0001|Mberchr16T0071|MberContig62T0001|Mberchr8T0608	hsa:105376906|hsa:328|hsa:105376906|hsa:328|	105376906|328|105376906|328|	http://amigo.geneontology.org/cgi-bin/amigo/term_details?term=GO:0004523
actin filament organization	Gene Ontology	GO:0007015	10	118	0.000425545	0.00193602	MberContig230T0003|Mberchr11T0307|Mberchr11T0894|Mberchr11T0895|MberContig404T0004|MberContig64T0003|Mberchr6T0502|Mberchr8T0169|MberContig157T0002|Mberchr24T0023	hsa:29767|hsa:29767|hsa:29767|hsa:29766|hsa:29767|hsa:29767|hsa:7171|hsa:7171|hsa:29767|hsa:7171|	29767|29767|29767|29766|29767|29767|7171|7171|29767|7171|	http://amigo.geneontology.org/cgi-bin/amigo/term_details?term=GO:0007015
cell division	Gene Ontology	GO:0051301	19	346	0.00043553	0.00197515	Mberchr14T0369|Mberchr5T0046|Mberchr26T0420|Mberchr18T0075|Mberchr9T0384|Mberchr15T0243|MberContig97T0002|Mberchr5T0693|Mberchr8T1153|Mberchr8T0004|Mberchr12T0769|MberContig363T0001|Mberchr27T0286|Mberchr13T0437|Mberchr1T0256|Mberchr27T0154|MberchrXT0385|Mberchr13T0193|Mberchr5T0008	hsa:9232|hsa:9232|hsa:22919|hsa:891|hsa:9232|hsa:22919|hsa:85417|hsa:8678|hsa:9232|hsa:22919|hsa:22919|hsa:85417|hsa:85417|hsa:9232|hsa:8678|hsa:9232|hsa:85417|hsa:9232|hsa:9232|	9232|9232|22919|891|9232|22919|85417|8678|9232|22919|22919|85417|85417|9232|8678|9232|85417|9232|9232|	http://amigo.geneontology.org/cgi-bin/amigo/term_details?term=GO:0051301
structural constituent of muscle	Gene Ontology	GO:0008307	6	43	0.000492722	0.00221337	Mberchr24T0023|Mberchr4T0748|Mberchr6T0502|Mberchr8T0169|Mberchr6T0701|Mberchr6T0700	hsa:7171|hsa:4637|hsa:7171|hsa:7171|hsa:4637|hsa:140465|	7171|4637|7171|7171|4637|140465|	http://amigo.geneontology.org/cgi-bin/amigo/term_details?term=GO:0008307
MHC class II protein complex binding	Gene Ontology	GO:0023026	4	16	0.000521943	0.00230822	MberchrXT0214|Mberchr16T0516|MberchrXT0597|Mberchr10T0319	hsa:3320|hsa:3326|hsa:3326|hsa:3320|	3320|3326|3326|3320|	http://amigo.geneontology.org/cgi-bin/amigo/term_details?term=GO:0023026
regulation of protein ubiquitination	Gene Ontology	GO:0031396	4	16	0.000521943	0.00230822	MberchrXT0214|Mberchr16T0516|MberchrXT0597|Mberchr10T0319	hsa:3320|hsa:3326|hsa:3326|hsa:3320|	3320|3326|3326|3320|	http://amigo.geneontology.org/cgi-bin/amigo/term_details?term=GO:0031396
protein heterodimerization activity	Gene Ontology	GO:0046982	17	297	0.00054295	0.0023863	Mberchr20T0240|MberContig16T0001|Mberchr8T1173|Mberchr24T0023|Mberchr6T0502|Mberchr5T0135|MberContig188T0001|MberchrYT0119|MberContig348T0001|MberContig386T0002|Mberchr11T0227|Mberchr3T0344|MberContig188T0002|Mberchr8T0169|MberContig225T0001|Mberchr4T0663|Mberchr27T0242	hsa:3015|hsa:3015|hsa:55714|hsa:7171|hsa:7171|hsa:3015|hsa:1810|hsa:5518|hsa:1810|hsa:3015|hsa:3015|hsa:94239|hsa:1810|hsa:7171|hsa:1810|hsa:1810|hsa:55714|	3015|3015|55714|7171|7171|3015|1810|5518|1810|3015|3015|94239|1810|7171|1810|1810|55714|	http://amigo.geneontology.org/cgi-bin/amigo/term_details?term=GO:0046982
chromatin	Gene Ontology	GO:0000785	10	124	0.000620798	0.00270341	Mberchr3T0729|Mberchr3T0402|Mberchr25T0484|Mberchr22T0673|Mberchr1T0739|Mberchr4T0617|Mberchr1T0314|Mberchr14T0431|Mberchr8T0665|Mberchr2T0855	hsa:11335|hsa:11335|hsa:10473|hsa:3065|hsa:3065|hsa:3151|hsa:11335|hsa:11335|hsa:3151|hsa:3151|	11335|11335|10473|3065|3065|3151|11335|11335|3151|3151|	http://amigo.geneontology.org/cgi-bin/amigo/term_details?term=GO:0000785
CENP-A containing nucleosome assembly	Gene Ontology	GO:0034080	5	30	0.000657863	0.00283878	Mberchr11T0947|Mberchr1T0299|MberchrXT0100|Mberchr1T0864|Mberchr2T0748	hsa:5928|hsa:5928|hsa:5931|hsa:5928|hsa:5928|	5928|5928|5931|5928|5928|	http://amigo.geneontology.org/cgi-bin/amigo/term_details?term=GO:0034080
negative regulation of gene expression, epigenetic	Gene Ontology	GO:0045814	5	30	0.000657863	0.00283878	Mberchr11T0947|Mberchr1T0299|MberchrXT0100|Mberchr1T0864|Mberchr2T0748	hsa:5928|hsa:5928|hsa:5931|hsa:5928|hsa:5928|	5928|5928|5931|5928|5928|	http://amigo.geneontology.org/cgi-bin/amigo/term_details?term=GO:0045814
cyclin-dependent protein kinase holoenzyme complex	Gene Ontology	GO:0000307	5	30	0.000657863	0.00283878	Mberchr18T0075|MberchrXT0385|MberContig97T0002|MberContig363T0001|Mberchr27T0286	hsa:891|hsa:85417|hsa:85417|hsa:85417|hsa:85417|	891|85417|85417|85417|85417|	http://amigo.geneontology.org/cgi-bin/amigo/term_details?term=GO:0000307
cytosol	Gene Ontology	GO:0005829	148	5095	0.000695538	0.00299228	Mberchr1T0007|MberchrXT1028|Mberchr1T0244|Mberchr21T0200|Mberchr1T0739|MberchrXT0597|Mberchr1T0930|Mberchr6T0002|Mberchr6T0003|Mberchr9T0283|Mberchr6T0001|Mberchr6T0006|Mberchr6T0007|Mberchr6T0004|Mberchr6T0005|Mberchr16T0071|Mberchr4T0748|Mberchr4T0508|Mberchr9T0752|Mberchr22T1037|MberchrXT0100|MberchrXT0214|Mberchr22T0129|MberchrXT1055|Mberchr21T0791|MberchrXT1031|Mberchr24T0076|Mberchr1T0256|M…	hsa:22981|hsa:4109|hsa:2512|hsa:6147|hsa:3065|hsa:3326|hsa:353323|hsa:100287178|hsa:100287178|hsa:11224|hsa:100287364|hsa:100287364|hsa:100287178|hsa:100287513|hsa:100287513|hsa:328|hsa:4637|hsa:6217|hsa:6136|hsa:148170|hsa:5931|hsa:3320|hsa:6141|hsa:4110|hsa:6208|hsa:4109|hsa:6147|hsa:8678|hsa:22981|hsa:22981|hsa:3422|hsa:11224|hsa:3185|hsa:6168|hsa:22981|hsa:6147|hsa:6189|hsa:4637|hsa:140465|hs…	22981|4109|2512|6147|3065|3326|353323|100287178|100287178|11224|100287364|100287364|100287178|100287513|100287513|328|4637|6217|6136|148170|5931|3320|6141|4110|6208|4109|6147|8678|22981|22981|3422|11224|3185|6168|22981|6147|6189|4637|140465|6169|1109|9232|100287178|100287513|100287513|100287178|100287178|9045|2512|6147|7171|6160|6147|3320|6217|6141|6136|1983|6136|3921|6129|6147|2512|6217|1983|616…	http://amigo.geneontology.org/cgi-bin/amigo/term_details?term=GO:0005829
DNA polymerase binding	Gene Ontology	GO:0070182	4	18	0.000807002	0.00343036	MberchrXT0214|Mberchr16T0516|MberchrXT0597|Mberchr10T0319	hsa:3320|hsa:3326|hsa:3326|hsa:3320|	3320|3326|3326|3320|	http://amigo.geneontology.org/cgi-bin/amigo/term_details?term=GO:0070182
regulation of microtubule polymerization or depolymerization	Gene Ontology	GO:0031110	4	18	0.000807002	0.00343036	Mberchr8T0004|Mberchr12T0769|Mberchr15T0243|Mberchr26T0420	hsa:22919|hsa:22919|hsa:22919|hsa:22919|	22919|22919|22919|22919|	http://amigo.geneontology.org/cgi-bin/amigo/term_details?term=GO:0031110
positive regulation of non-motile cilium assembly	Gene Ontology	GO:1902857	3	8	0.00084629	0.00355492	Mberchr8T0608|Mberchr16T0071|Mberchr14T0272	hsa:328|hsa:328|hsa:6101|	328|328|6101|	http://amigo.geneontology.org/cgi-bin/amigo/term_details?term=GO:1902857
unconventional myosin complex	Gene Ontology	GO:0016461	3	8	0.00084629	0.00355492	Mberchr4T0748|Mberchr6T0701|Mberchr6T0700	hsa:4637|hsa:4637|hsa:140465|	4637|4637|140465|	http://amigo.geneontology.org/cgi-bin/amigo/term_details?term=GO:0016461
cell-cell junction maintenance	Gene Ontology	GO:0045217	3	8	0.00084629	0.00355492	Mberchr16T0090|Mberchr16T0088|Mberchr16T0605	hsa:91663|hsa:91663|hsa:91663|	91663|91663|91663|	http://amigo.geneontology.org/cgi-bin/amigo/term_details?term=GO:0045217
protein insertion into mitochondrial inner membrane	Gene Ontology	GO:0045039	3	8	0.00084629	0.00355492	Mberchr8T0563|Mberchr12T0648|Mberchr5T0237	hsa:26517|hsa:26517|hsa:26517|	26517|26517|26517|	http://amigo.geneontology.org/cgi-bin/amigo/term_details?term=GO:0045039
chromatin DNA binding	Gene Ontology	GO:0031490	7	66	0.000856545	0.00358741	Mberchr20T0240|MberContig16T0001|Mberchr16T0071|Mberchr5T0135|Mberchr8T0608|MberContig386T0002|Mberchr11T0227	hsa:3015|hsa:3015|hsa:328|hsa:3015|hsa:328|hsa:3015|hsa:3015|	3015|3015|328|3015|328|3015|3015|	http://amigo.geneontology.org/cgi-bin/amigo/term_details?term=GO:0031490
telomere maintenance via telomerase	Gene Ontology	GO:0007004	4	19	0.000980585	0.0040829	MberchrXT0214|Mberchr16T0516|MberchrXT0597|Mberchr10T0319	hsa:3320|hsa:3326|hsa:3326|hsa:3320|	3320|3326|3326|3320|	http://amigo.geneontology.org/cgi-bin/amigo/term_details?term=GO:0007004
cyclin-dependent protein serine/threonine kinase regulator activity	Gene Ontology	GO:0016538	5	33	0.00100607	0.0041768	Mberchr18T0075|MberchrXT0385|MberContig97T0002|MberContig363T0001|Mberchr27T0286	hsa:891|hsa:85417|hsa:85417|hsa:85417|hsa:85417|	891|85417|85417|85417|85417|	http://amigo.geneontology.org/cgi-bin/amigo/term_details?term=GO:0016538
azurophil granule lumen	Gene Ontology	GO:0035578	8	90	0.00115535	0.00476874	Mberchr4T0918|Mberchr12T0117|Mberchr22T0113|Mberchr15T0637|Mberchr3T0470|Mberchr1T0244|Mberchr17T0132|Mberchr16T0347	hsa:2512|hsa:2512|hsa:2512|hsa:2512|hsa:2512|hsa:2512|hsa:2512|hsa:2512|	2512|2512|2512|2512|2512|2512|2512|2512|	http://amigo.geneontology.org/cgi-bin/amigo/term_details?term=GO:0035578
chaperone-mediated protein transport	Gene Ontology	GO:0072321	3	9	0.00117773	0.00481696	Mberchr8T0563|Mberchr12T0648|Mberchr5T0237	hsa:26517|hsa:26517|hsa:26517|	26517|26517|26517|	http://amigo.geneontology.org/cgi-bin/amigo/term_details?term=GO:0072321
mitochondrial outer membrane translocase complex	Gene Ontology	GO:0005742	3	9	0.00117773	0.00481696	MberContig31T0004|MberContig542T0001|MberContig115T0001	hsa:9804|hsa:9804|hsa:9804|	9804|9804|9804|	http://amigo.geneontology.org/cgi-bin/amigo/term_details?term=GO:0005742
microtubule plus-end binding	Gene Ontology	GO:0051010	4	20	0.00118732	0.00481696	Mberchr8T0004|Mberchr12T0769|Mberchr15T0243|Mberchr26T0420	hsa:22919|hsa:22919|hsa:22919|hsa:22919|	22919|22919|22919|22919|	http://amigo.geneontology.org/cgi-bin/amigo/term_details?term=GO:0051010
inclusion body	Gene Ontology	GO:0016234	4	20	0.00118732	0.00481696	Mberchr8T0608|Mberchr16T0071|MberchrXT0597|Mberchr16T0516	hsa:328|hsa:328|hsa:3326|hsa:3326|	328|328|3326|3326|	http://amigo.geneontology.org/cgi-bin/amigo/term_details?term=GO:0016234
poly(A)+ mRNA export from nucleus	Gene Ontology	GO:0016973	4	20	0.00118732	0.00481696	MberchrXT0646|MberchrXT0658|MberchrXT0719|MberchrYT0163	hsa:56000|hsa:56000|hsa:56000|hsa:56000|	56000|56000|56000|56000|	http://amigo.geneontology.org/cgi-bin/amigo/term_details?term=GO:0016973
small ribosomal subunit	Gene Ontology	GO:0015935	4	20	0.00118732	0.00481696	Mberchr8T1203|Mberchr4T0508|Mberchr14T0280|Mberchr22T0348	hsa:6217|hsa:6217|hsa:6224|hsa:6217|	6217|6217|6224|6217|	http://amigo.geneontology.org/cgi-bin/amigo/term_details?term=GO:0015935
xenobiotic metabolic process	Gene Ontology	GO:0006805	8	91	0.00123972	0.00500103	Mberchr18T0840|MberContig376T0002|MberContig376T0001|MberContig418T0001|Mberchr18T0839|Mberchr16T0516|MberContig232T0003|MberchrXT0597	hsa:10249|hsa:10249|hsa:10249|hsa:10249|hsa:10249|hsa:3326|hsa:10249|hsa:3326|	10249|10249|10249|10249|10249|3326|10249|3326|	http://amigo.geneontology.org/cgi-bin/amigo/term_details?term=GO:0006805
chaperone-mediated protein complex assembly	Gene Ontology	GO:0051131	4	21	0.00141318	0.00566819	MberchrXT0214|Mberchr16T0516|MberchrXT0597|Mberchr10T0319	hsa:3320|hsa:3326|hsa:3326|hsa:3320|	3320|3326|3326|3320|	http://amigo.geneontology.org/cgi-bin/amigo/term_details?term=GO:0051131
negative regulation of heterotypic cell-cell adhesion	Gene Ontology	GO:0034115	3	10	0.0015988	0.00632415	Mberchr16T0090|Mberchr16T0088|Mberchr16T0605	hsa:91663|hsa:91663|hsa:91663|	91663|91663|91663|	http://amigo.geneontology.org/cgi-bin/amigo/term_details?term=GO:0034115
small ribosomal subunit rRNA binding	Gene Ontology	GO:0070181	3	10	0.0015988	0.00632415	Mberchr21T0791|Mberchr17T0699|Mberchr8T1074	hsa:6208|hsa:6208|hsa:6208|	6208|6208|6208|	http://amigo.geneontology.org/cgi-bin/amigo/term_details?term=GO:0070181
RNA polymerase II general transcription initiation factor activity	Gene Ontology	GO:0016251	5	37	0.00165749	0.00653815	MberContig188T0001|MberContig348T0001|Mberchr4T0663|MberContig225T0001|MberContig188T0002	hsa:1810|hsa:1810|hsa:1810|hsa:1810|hsa:1810|	1810|1810|1810|1810|1810|	http://amigo.geneontology.org/cgi-bin/amigo/term_details?term=GO:0016251
cellular response to estradiol stimulus	Gene Ontology	GO:0071392	5	38	0.00185566	0.00721985	Mberchr20T0240|MberContig16T0001|Mberchr11T0227|Mberchr5T0135|MberContig386T0002	hsa:3015|hsa:3015|hsa:3015|hsa:3015|hsa:3015|	3015|3015|3015|3015|3015|	http://amigo.geneontology.org/cgi-bin/amigo/term_details?term=GO:0071392
microtubule plus-end	Gene Ontology	GO:0035371	4	23	0.00196369	0.00761933	Mberchr8T0004|Mberchr12T0769|Mberchr15T0243|Mberchr26T0420	hsa:22919|hsa:22919|hsa:22919|hsa:22919|	22919|22919|22919|22919|	http://amigo.geneontology.org/cgi-bin/amigo/term_details?term=GO:0035371
retinal cone cell development	Gene Ontology	GO:0046549	3	11	0.00208245	0.00805818	Mberchr16T0514|Mberchr16T0515|Mberchr14T0272	hsa:1735|hsa:1735|hsa:6101|	1735|1735|6101|	http://amigo.geneontology.org/cgi-bin/amigo/term_details?term=GO:0046549
site of DNA damage	Gene Ontology	GO:0090734	4	24	0.00229456	0.00883094	Mberchr14T0431|Mberchr3T0729|Mberchr1T0314|Mberchr3T0402	hsa:11335|hsa:11335|hsa:11335|hsa:11335|	11335|11335|11335|11335|	http://amigo.geneontology.org/cgi-bin/amigo/term_details?term=GO:0090734
cellular_component	Gene Ontology	GO:0005575	20	433	0.00242081	0.00926677	Mberchr10T0273|Mberchr26T0415|MberchrXT1029|MberchrXT1069|Mberchr8T0659|Mberchr6T0655|MberchrXT1035|MberchrXT1032|Mberchr6T1171|MberchrXT1023|MberchrXT0913|MberchrXT1026|Mberchr2T1014|MberchrXT1062|Mberchr13T0438|Mberchr13T0439|Mberchr14T0419|MberchrXT0912|MberchrXT0914|MberchrXT1033	hsa:105372315|hsa:105372315|hsa:4107|hsa:4107|hsa:105372315|hsa:105372315|hsa:4108|hsa:4108|hsa:105372315|hsa:4108|hsa:8933|hsa:4108|hsa:105372315|hsa:4107|hsa:105372315|hsa:105372315|hsa:105372315|hsa:8933|hsa:8933|hsa:4108|	105372315|105372315|4107|4107|105372315|105372315|4108|4108|105372315|4108|8933|4108|105372315|4107|105372315|105372315|105372315|8933|8933|4108|	http://amigo.geneontology.org/cgi-bin/amigo/term_details?term=GO:0005575
histone H3 acetylation	Gene Ontology	GO:0043966	5	41	0.00257512	0.00983102	MberContig188T0001|MberContig348T0001|Mberchr4T0663|MberContig225T0001|MberContig188T0002	hsa:1810|hsa:1810|hsa:1810|hsa:1810|hsa:1810|	1810|1810|1810|1810|1810|	http://amigo.geneontology.org/cgi-bin/amigo/term_details?term=GO:0043966
learning or memory	Gene Ontology	GO:0007611	6	60	0.0026425	0.00997206	MberContig230T0003|Mberchr11T0307|Mberchr11T0894|MberContig404T0004|MberContig64T0003|MberContig157T0002	hsa:29767|hsa:29767|hsa:29767|hsa:29767|hsa:29767|hsa:29767|	29767|29767|29767|29767|29767|29767|	http://amigo.geneontology.org/cgi-bin/amigo/term_details?term=GO:0007611
spindle midzone	Gene Ontology	GO:0051233	4	25	0.00264708	0.00997206	Mberchr8T0004|Mberchr12T0769|Mberchr15T0243|Mberchr26T0420	hsa:22919|hsa:22919|hsa:22919|hsa:22919|	22919|22919|22919|22919|	http://amigo.geneontology.org/cgi-bin/amigo/term_details?term=GO:0051233
Z disc	Gene Ontology	GO:0030018	9	127	0.00270507	0.0101636	MberContig256T0001|Mberchr14T0258|MberContig244T0002|MberContig494T0001|MberContig17T0001|MberContig504T0001|MberContig433T0001|MberchrXT0387|MberContig503T0001	hsa:8852|hsa:8852|hsa:8852|hsa:8852|hsa:8852|hsa:8852|hsa:8852|hsa:8852|hsa:8852|	8852|8852|8852|8852|8852|8852|8852|8852|8852|	http://amigo.geneontology.org/cgi-bin/amigo/term_details?term=GO:0030018
positive regulation of microtubule polymerization	Gene Ontology	GO:0031116	4	26	0.00305131	0.0113153	Mberchr8T0004|Mberchr12T0769|Mberchr15T0243|Mberchr26T0420	hsa:22919|hsa:22919|hsa:22919|hsa:22919|	22919|22919|22919|22919|	http://amigo.geneontology.org/cgi-bin/amigo/term_details?term=GO:0031116
axon extension	Gene Ontology	GO:0048675	4	27	0.00347788	0.0127314	MberchrXT0214|Mberchr16T0516|MberchrXT0597|Mberchr10T0319	hsa:3320|hsa:3326|hsa:3326|hsa:3320|	3320|3326|3326|3320|	http://amigo.geneontology.org/cgi-bin/amigo/term_details?term=GO:0048675
sensory perception of smell	Gene Ontology	GO:0007608	8	109	0.0037083	0.0134367	Mberchr18T0363|Mberchr18T0362|Mberchr18T0365|Mberchr18T0364|Mberchr18T0366|Mberchr18T0893|Mberchr18T0788|Mberchr18T0787	hsa:144124|hsa:144124|hsa:144124|hsa:144124|hsa:144124|hsa:219469|hsa:219469|hsa:219469|	144124|144124|144124|144124|144124|219469|219469|219469|	http://amigo.geneontology.org/cgi-bin/amigo/term_details?term=GO:0007608
inner ear development	Gene Ontology	GO:0048839	5	46	0.0041737	0.0150084	MberchrXT0148|MberchrYT0166|Mberchr10T0277|Mberchr1T0746|Mberchr7T0410	hsa:10541|hsa:10541|hsa:10541|hsa:10541|hsa:10541|	10541|10541|10541|10541|10541|	http://amigo.geneontology.org/cgi-bin/amigo/term_details?term=GO:0048839
nucleosome	Gene Ontology	GO:0000786	6	66	0.00418767	0.0150208	Mberchr20T0240|MberContig16T0001|Mberchr3T0344|MberContig386T0002|Mberchr11T0227|Mberchr5T0135	hsa:3015|hsa:3015|hsa:94239|hsa:3015|hsa:3015|hsa:3015|	3015|3015|94239|3015|3015|3015|	http://amigo.geneontology.org/cgi-bin/amigo/term_details?term=GO:0000786
histone binding	Gene Ontology	GO:0042393	10	163	0.0044435	0.0158983	MberchrXT0148|Mberchr10T0277|Mberchr1T0864|Mberchr1T0746|Mberchr11T0947|MberchrYT0166|Mberchr1T0299|Mberchr2T0748|Mberchr7T0410|Mberchr11T0112	hsa:10541|hsa:10541|hsa:5928|hsa:10541|hsa:5928|hsa:10541|hsa:5928|hsa:5928|hsa:10541|hsa:8125|	10541|10541|5928|10541|5928|10541|5928|5928|10541|8125|	http://amigo.geneontology.org/cgi-bin/amigo/term_details?term=GO:0042393
axonal growth cone	Gene Ontology	GO:0044295	4	29	0.00447007	0.0159533	MberchrXT0214|Mberchr16T0516|MberchrXT0597|Mberchr10T0319	hsa:3320|hsa:3326|hsa:3326|hsa:3320|	3320|3326|3326|3320|	http://amigo.geneontology.org/cgi-bin/amigo/term_details?term=GO:0044295
negative regulation of cell differentiation	Gene Ontology	GO:0045596	5	47	0.00457225	0.0162366	MberchrXT0148|MberchrYT0166|Mberchr10T0277|Mberchr1T0746|Mberchr7T0410	hsa:10541|hsa:10541|hsa:10541|hsa:10541|hsa:10541|	10541|10541|10541|10541|10541|	http://amigo.geneontology.org/cgi-bin/amigo/term_details?term=GO:0045596
microtubule	Gene Ontology	GO:0005874	15	305	0.00459143	0.0162642	MberContig483T0003|Mberchr1T0007|Mberchr14T0272|Mberchr26T0420|Mberchr8T0004|Mberchr15T0243|Mberchr12T0769|Mberchr15T0762|MberContig483T0002|MberContig483T0001|Mberchr28T0770|Mberchr15T0764|MberContig532T0001|MberContig532T0002|Mberchr28T0790	hsa:22981|hsa:22981|hsa:6101|hsa:22919|hsa:22919|hsa:22919|hsa:22919|hsa:22981|hsa:22981|hsa:22981|hsa:22981|hsa:22981|hsa:22981|hsa:22981|hsa:22981|	22981|22981|6101|22919|22919|22919|22919|22981|22981|22981|22981|22981|22981|22981|22981|	http://amigo.geneontology.org/cgi-bin/amigo/term_details?term=GO:0005874
NF-kappaB binding	Gene Ontology	GO:0051059	4	31	0.00563699	0.0196742	Mberchr16T0071|Mberchr1T0739|Mberchr8T0608|Mberchr22T0673	hsa:328|hsa:3065|hsa:328|hsa:3065|	328|3065|328|3065|	http://amigo.geneontology.org/cgi-bin/amigo/term_details?term=GO:0051059
cellular response to dexamethasone stimulus	Gene Ontology	GO:0071549	4	31	0.00563699	0.0196742	Mberchr14T0431|Mberchr3T0729|Mberchr1T0314|Mberchr3T0402	hsa:11335|hsa:11335|hsa:11335|hsa:11335|	11335|11335|11335|11335|	http://amigo.geneontology.org/cgi-bin/amigo/term_details?term=GO:0071549
positive regulation of protein polymerization	Gene Ontology	GO:0032273	2	5	0.00581854	0.0201107	MberchrXT0214|Mberchr10T0319	hsa:3320|hsa:3320|	3320|3320|	http://amigo.geneontology.org/cgi-bin/amigo/term_details?term=GO:0032273
protein C-linked glycosylation via 2'-alpha-mannosyl-L-tryptophan	Gene Ontology	GO:0018406	2	5	0.00581854	0.0201107	Mberchr17T0487|Mberchr4T0240	hsa:54344|hsa:54344|	54344|54344|	http://amigo.geneontology.org/cgi-bin/amigo/term_details?term=GO:0018406
phosphatidylinositol 3-kinase complex, class III	Gene Ontology	GO:0035032	2	5	0.00581854	0.0201107	Mberchr1T0256|Mberchr5T0693	hsa:8678|hsa:8678|	8678|8678|	http://amigo.geneontology.org/cgi-bin/amigo/term_details?term=GO:0035032
regulation of organelle transport along microtubule	Gene Ontology	GO:1902513	2	5	0.00581854	0.0201107	Mberchr16T0071|Mberchr8T0608	hsa:328|hsa:328|	328|328|	http://amigo.geneontology.org/cgi-bin/amigo/term_details?term=GO:1902513
molecular adaptor activity	Gene Ontology	GO:0060090	6	71	0.0059082	0.0203448	MberContig361T0001|Mberchr4T1273|MberContig231T0002|Mberchr4T0447|Mberchr12T0773|Mberchr4T1268	hsa:9659|hsa:9659|hsa:9659|hsa:9659|hsa:9659|hsa:9659|	9659|9659|9659|9659|9659|9659|	http://amigo.geneontology.org/cgi-bin/amigo/term_details?term=GO:0060090
mitochondria-associated endoplasmic reticulum membrane	Gene Ontology	GO:0044233	3	16	0.00592915	0.0203448	MberContig31T0004|MberContig542T0001|MberContig115T0001	hsa:9804|hsa:9804|hsa:9804|	9804|9804|9804|	http://amigo.geneontology.org/cgi-bin/amigo/term_details?term=GO:0044233
maturation of SSU-rRNA	Gene Ontology	GO:0030490	3	16	0.00592915	0.0203448	Mberchr21T0791|Mberchr17T0699|Mberchr8T1074	hsa:6208|hsa:6208|hsa:6208|	6208|6208|6208|	http://amigo.geneontology.org/cgi-bin/amigo/term_details?term=GO:0030490
microtubule bundle formation	Gene Ontology	GO:0001578	4	32	0.00627666	0.021434	Mberchr8T0004|Mberchr12T0769|Mberchr15T0243|Mberchr26T0420	hsa:22919|hsa:22919|hsa:22919|hsa:22919|	22919|22919|22919|22919|	http://amigo.geneontology.org/cgi-bin/amigo/term_details?term=GO:0001578
chromosome, centromeric region	Gene Ontology	GO:0000775	5	52	0.00691417	0.0234983	Mberchr14T0431|Mberchr3T0729|Mberchr1T0314|MberchrYT0119|Mberchr3T0402	hsa:11335|hsa:11335|hsa:11335|hsa:5518|hsa:11335|	11335|11335|11335|5518|11335|	http://amigo.geneontology.org/cgi-bin/amigo/term_details?term=GO:0000775
translation regulator activity	Gene Ontology	GO:0045182	3	17	0.00697352	0.0236435	Mberchr21T0791|Mberchr17T0699|Mberchr8T1074	hsa:6208|hsa:6208|hsa:6208|	6208|6208|6208|	http://amigo.geneontology.org/cgi-bin/amigo/term_details?term=GO:0045182
spindle	Gene Ontology	GO:0005819	8	122	0.00713048	0.0241183	Mberchr3T0729|Mberchr3T0402|Mberchr26T0420|Mberchr8T0004|Mberchr15T0243|Mberchr1T0314|Mberchr12T0769|Mberchr14T0431	hsa:11335|hsa:11335|hsa:22919|hsa:22919|hsa:22919|hsa:11335|hsa:22919|hsa:11335|	11335|11335|22919|22919|22919|11335|22919|11335|	http://amigo.geneontology.org/cgi-bin/amigo/term_details?term=GO:0005819
enzyme binding	Gene Ontology	GO:0019899	16	353	0.00737999	0.0249031	Mberchr3T0729|Mberchr1T0314|Mberchr10T0546|Mberchr22T0673|Mberchr27T0299|Mberchr27T0298|MberContig361T0001|Mberchr13T0001|Mberchr4T1273|MberContig231T0002|Mberchr4T0447|Mberchr14T0431|Mberchr12T0773|Mberchr1T0739|Mberchr3T0402|Mberchr4T1268	hsa:11335|hsa:11335|hsa:5134|hsa:3065|hsa:5134|hsa:5134|hsa:9659|hsa:5134|hsa:9659|hsa:9659|hsa:9659|hsa:11335|hsa:9659|hsa:3065|hsa:11335|hsa:9659|	11335|11335|5134|3065|5134|5134|9659|5134|9659|9659|9659|11335|9659|3065|11335|9659|	http://amigo.geneontology.org/cgi-bin/amigo/term_details?term=GO:0019899
GTPase binding	Gene Ontology	GO:0051020	4	34	0.00772697	0.025951	Mberchr1T0256|MberchrXT0214|Mberchr5T0693|Mberchr10T0319	hsa:8678|hsa:3320|hsa:8678|hsa:3320|	8678|3320|8678|3320|	http://amigo.geneontology.org/cgi-bin/amigo/term_details?term=GO:0051020
positive regulation of telomerase activity	Gene Ontology	GO:0051973	4	34	0.00772697	0.025951	MberchrXT0214|Mberchr16T0516|MberchrXT0597|Mberchr10T0319	hsa:3320|hsa:3326|hsa:3326|hsa:3320|	3320|3326|3326|3320|	http://amigo.geneontology.org/cgi-bin/amigo/term_details?term=GO:0051973
positive regulation of interleukin-17 production	Gene Ontology	GO:0032740	3	18	0.00816827	0.0271133	Mberchr4T0169|Mberchr4T0170|Mberchr4T0171	hsa:4063|hsa:4063|hsa:4063|	4063|4063|4063|	http://amigo.geneontology.org/cgi-bin/amigo/term_details?term=GO:0032740
tRNA processing	Gene Ontology	GO:0008033	3	18	0.00816827	0.0271133	MberchrXT1079|MberchrXT1076|MberchrXT1077	hsa:8270|hsa:8270|hsa:8270|	8270|8270|8270|	http://amigo.geneontology.org/cgi-bin/amigo/term_details?term=GO:0008033
ribosomal small subunit biogenesis	Gene Ontology	GO:0042274	3	18	0.00816827	0.0271133	Mberchr8T1203|Mberchr4T0508|Mberchr22T0348	hsa:6217|hsa:6217|hsa:6217|	6217|6217|6217|	http://amigo.geneontology.org/cgi-bin/amigo/term_details?term=GO:0042274
establishment of endothelial barrier	Gene Ontology	GO:0061028	3	18	0.00816827	0.0271133	Mberchr16T0090|Mberchr16T0088|Mberchr16T0605	hsa:91663|hsa:91663|hsa:91663|	91663|91663|91663|	http://amigo.geneontology.org/cgi-bin/amigo/term_details?term=GO:0061028
DNA methylation-dependent heterochromatin assembly	Gene Ontology	GO:0006346	2	6	0.00831827	0.0272931	Mberchr1T0739|Mberchr22T0673	hsa:3065|hsa:3065|	3065|3065|	http://amigo.geneontology.org/cgi-bin/amigo/term_details?term=GO:0006346
phosphodiesterase I activity	Gene Ontology	GO:0004528	2	6	0.00831827	0.0272931	Mberchr16T0071|Mberchr8T0608	hsa:328|hsa:328|	328|328|	http://amigo.geneontology.org/cgi-bin/amigo/term_details?term=GO:0004528
response to mitochondrial depolarisation	Gene Ontology	GO:0098780	2	6	0.00831827	0.0272931	Mberchr1T0256|Mberchr5T0693	hsa:8678|hsa:8678|	8678|8678|	http://amigo.geneontology.org/cgi-bin/amigo/term_details?term=GO:0098780
establishment of cell polarity	Gene Ontology	GO:0030010	4	35	0.00854434	0.0279063	MberchrXT0214|Mberchr16T0516|MberchrXT0597|Mberchr10T0319	hsa:3320|hsa:3326|hsa:3326|hsa:3320|	3320|3326|3326|3320|	http://amigo.geneontology.org/cgi-bin/amigo/term_details?term=GO:0030010
DNA-dependent ATPase activity	Gene Ontology	GO:0008094	4	35	0.00854434	0.0279063	Mberchr11T0947|Mberchr1T0299|Mberchr1T0864|Mberchr2T0748	hsa:5928|hsa:5928|hsa:5928|hsa:5928|	5928|5928|5928|5928|	http://amigo.geneontology.org/cgi-bin/amigo/term_details?term=GO:0008094
regulation of cyclin-dependent protein serine/threonine kinase activity	Gene Ontology	GO:0000079	5	55	0.00865888	0.0281513	Mberchr18T0075|MberchrXT0385|MberContig97T0002|MberContig363T0001|Mberchr27T0286	hsa:891|hsa:85417|hsa:85417|hsa:85417|hsa:85417|	891|85417|85417|85417|85417|	http://amigo.geneontology.org/cgi-bin/amigo/term_details?term=GO:0000079
iron ion binding	Gene Ontology	GO:0005506	8	127	0.00893063	0.0289686	Mberchr4T0918|Mberchr12T0117|Mberchr22T0113|Mberchr15T0637|Mberchr3T0470|Mberchr1T0244|Mberchr17T0132|Mberchr16T0347	hsa:2512|hsa:2512|hsa:2512|hsa:2512|hsa:2512|hsa:2512|hsa:2512|hsa:2512|	2512|2512|2512|2512|2512|2512|2512|2512|	http://amigo.geneontology.org/cgi-bin/amigo/term_details?term=GO:0005506
disordered domain specific binding	Gene Ontology	GO:0097718	4	36	0.00938168	0.0302238	MberchrXT0214|Mberchr16T0516|MberchrXT0597|Mberchr10T0319	hsa:3320|hsa:3326|hsa:3326|hsa:3320|	3320|3326|3326|3320|	http://amigo.geneontology.org/cgi-bin/amigo/term_details?term=GO:0097718
protein import into mitochondrial matrix	Gene Ontology	GO:0030150	3	19	0.0094237	0.0302238	MberContig31T0004|MberContig542T0001|MberContig115T0001	hsa:9804|hsa:9804|hsa:9804|	9804|9804|9804|	http://amigo.geneontology.org/cgi-bin/amigo/term_details?term=GO:0030150
negative regulation of actin filament polymerization	Gene Ontology	GO:0030837	3	19	0.0094237	0.0302238	Mberchr16T0090|Mberchr16T0088|Mberchr16T0605	hsa:91663|hsa:91663|hsa:91663|	91663|91663|91663|	http://amigo.geneontology.org/cgi-bin/amigo/term_details?term=GO:0030837
regulation of signal transduction by p53 class mediator	Gene Ontology	GO:1901796	8	131	0.0106062	0.0337124	Mberchr11T0947|Mberchr22T0673|Mberchr20T0237|Mberchr1T0299|Mberchr2T0748|Mberchr1T0739|MberchrXT0100|Mberchr1T0864	hsa:5928|hsa:3065|hsa:6119|hsa:5928|hsa:5928|hsa:3065|hsa:5931|hsa:5928|	5928|3065|6119|5928|5928|3065|5931|5928|	http://amigo.geneontology.org/cgi-bin/amigo/term_details?term=GO:1901796
SH3 domain binding	Gene Ontology	GO:0017124	8	131	0.0106062	0.0337124	Mberchr14T0369|Mberchr5T0046|Mberchr13T0193|Mberchr8T1153|Mberchr13T0437|Mberchr27T0154|Mberchr9T0384|Mberchr5T0008	hsa:9232|hsa:9232|hsa:9232|hsa:9232|hsa:9232|hsa:9232|hsa:9232|hsa:9232|	9232|9232|9232|9232|9232|9232|9232|9232|	http://amigo.geneontology.org/cgi-bin/amigo/term_details?term=GO:0017124
anatomical structure morphogenesis	Gene Ontology	GO:0009653	8	131	0.0106062	0.0337124	Mberchr19T0181|Mberchr14T0017|MberchrXT0187|Mberchr10T0241|Mberchr2T0322|Mberchr16T0493|Mberchr3T0067|MberContig6T0005	hsa:30816|hsa:30816|hsa:30816|hsa:30816|hsa:30816|hsa:30816|hsa:30816|hsa:30816|	30816|30816|30816|30816|30816|30816|30816|30816|	http://amigo.geneontology.org/cgi-bin/amigo/term_details?term=GO:0009653
protein transmembrane transporter activity	Gene Ontology	GO:0008320	3	20	0.0108422	0.034386	MberContig31T0004|MberContig542T0001|MberContig115T0001	hsa:9804|hsa:9804|hsa:9804|	9804|9804|9804|	http://amigo.geneontology.org/cgi-bin/amigo/term_details?term=GO:0008320
chaperone-mediated autophagy	Gene Ontology	GO:0061684	2	7	0.0110968	0.0348058	MberchrXT0214|Mberchr10T0319	hsa:3320|hsa:3320|	3320|3320|	http://amigo.geneontology.org/cgi-bin/amigo/term_details?term=GO:0061684
response to toxic substance	Gene Ontology	GO:0009636	6	82	0.0114341	0.0357066	Mberchr18T0840|MberContig376T0002|MberContig376T0001|Mberchr18T0839|MberContig418T0001|MberContig232T0003	hsa:10249|hsa:10249|hsa:10249|hsa:10249|hsa:10249|hsa:10249|	10249|10249|10249|10249|10249|10249|	http://amigo.geneontology.org/cgi-bin/amigo/term_details?term=GO:0009636
positive regulation of nitric oxide biosynthetic process	Gene Ontology	GO:0045429	4	39	0.0122899	0.0380441	MberchrXT0214|Mberchr16T0516|MberchrXT0597|Mberchr10T0319	hsa:3320|hsa:3326|hsa:3326|hsa:3320|	3320|3326|3326|3320|	http://amigo.geneontology.org/cgi-bin/amigo/term_details?term=GO:0045429
response to muscle activity	Gene Ontology	GO:0014850	3	21	0.0123163	0.0380441	MberContig31T0004|MberContig542T0001|MberContig115T0001	hsa:9804|hsa:9804|hsa:9804|	9804|9804|9804|	http://amigo.geneontology.org/cgi-bin/amigo/term_details?term=GO:0014850
RNA polymerase II transcription regulator complex	Gene Ontology	GO:0090575	5	61	0.013049	0.0402204	MberContig188T0001|MberContig348T0001|Mberchr4T0663|MberContig225T0001|MberContig188T0002	hsa:1810|hsa:1810|hsa:1810|hsa:1810|hsa:1810|	1810|1810|1810|1810|1810|	http://amigo.geneontology.org/cgi-bin/amigo/term_details?term=GO:0090575
chromatin organization	Gene Ontology	GO:0006325	8	137	0.0135406	0.0416455	Mberchr20T0240|MberContig16T0001|Mberchr22T0673|Mberchr3T0344|MberContig386T0002|Mberchr11T0227|Mberchr5T0135|Mberchr1T0739	hsa:3015|hsa:3015|hsa:3065|hsa:94239|hsa:3015|hsa:3015|hsa:3015|hsa:3065|	3015|3015|3065|94239|3015|3015|3015|3065|	http://amigo.geneontology.org/cgi-bin/amigo/term_details?term=GO:0006325
DNA repair	Gene Ontology	GO:0006281	11	224	0.0140655	0.0430736	Mberchr14T0369|Mberchr5T0046|Mberchr28T0037|Mberchr16T0071|Mberchr8T1153|Mberchr8T0608|Mberchr13T0437|Mberchr27T0154|Mberchr9T0384|Mberchr13T0193|Mberchr5T0008	hsa:9232|hsa:9232|hsa:4521|hsa:328|hsa:9232|hsa:328|hsa:9232|hsa:9232|hsa:9232|hsa:9232|hsa:9232|	9232|9232|4521|328|9232|328|9232|9232|9232|9232|9232|	http://amigo.geneontology.org/cgi-bin/amigo/term_details?term=GO:0006281
thyroid hormone metabolic process	Gene Ontology	GO:0042403	2	8	0.0143578	0.043225	Mberchr16T0514|Mberchr16T0515	hsa:1735|hsa:1735|	1735|1735|	http://amigo.geneontology.org/cgi-bin/amigo/term_details?term=GO:0042403
mitophagy	Gene Ontology	GO:0000423	2	8	0.0143578	0.043225	Mberchr1T0256|Mberchr5T0693	hsa:8678|hsa:8678|	8678|8678|	http://amigo.geneontology.org/cgi-bin/amigo/term_details?term=GO:0000423
epidermal cell differentiation	Gene Ontology	GO:0009913	2	8	0.0143578	0.043225	Mberchr1T0739|Mberchr22T0673	hsa:3065|hsa:3065|	3065|3065|	http://amigo.geneontology.org/cgi-bin/amigo/term_details?term=GO:0009913
mitochondrion distribution	Gene Ontology	GO:0048311	2	8	0.0143578	0.043225	Mberchr16T0071|Mberchr8T0608	hsa:328|hsa:328|	328|328|	http://amigo.geneontology.org/cgi-bin/amigo/term_details?term=GO:0048311
endodeoxyribonuclease activity	Gene Ontology	GO:0004520	2	8	0.0143578	0.043225	Mberchr16T0071|Mberchr8T0608	hsa:328|hsa:328|	328|328|	http://amigo.geneontology.org/cgi-bin/amigo/term_details?term=GO:0004520
ATP-dependent protein binding	Gene Ontology	GO:0043008	2	8	0.0143578	0.043225	Mberchr16T0516|MberchrXT0597	hsa:3326|hsa:3326|	3326|3326|	http://amigo.geneontology.org/cgi-bin/amigo/term_details?term=GO:0043008
regulation of endopeptidase activity	Gene Ontology	GO:0052548	2	8	0.0143578	0.043225	Mberchr1T0739|Mberchr22T0673	hsa:3065|hsa:3065|	3065|3065|	http://amigo.geneontology.org/cgi-bin/amigo/term_details?term=GO:0052548
growth cone	Gene Ontology	GO:0030426	8	140	0.0152004	0.0455692	MberContig230T0003|Mberchr11T0307|Mberchr11T0894|MberContig404T0004|MberContig64T0003|Mberchr8T0608|MberContig157T0002|Mberchr16T0071	hsa:29767|hsa:29767|hsa:29767|hsa:29767|hsa:29767|hsa:328|hsa:29767|hsa:328|	29767|29767|29767|29767|29767|328|29767|328|	http://amigo.geneontology.org/cgi-bin/amigo/term_details?term=GO:0030426
integral component of mitochondrial outer membrane	Gene Ontology	GO:0031307	3	23	0.0156631	0.0468576	MberContig31T0004|MberContig542T0001|MberContig115T0001	hsa:9804|hsa:9804|hsa:9804|	9804|9804|9804|	http://amigo.geneontology.org/cgi-bin/amigo/term_details?term=GO:0031307
endoplasmic reticulum	Gene Ontology	GO:0005783	34	1018	0.0162549	0.0485261	Mberchr17T0487|Mberchr5T0693|Mberchr1T0992|Mberchr15T0016|Mberchr1T0939|Mberchr6T0002|Mberchr6T1215|Mberchr6T1216|Mberchr6T1217|Mberchr6T0006|Mberchr6T0007|Mberchr6T0004|Mberchr6T0005|Mberchr16T0071|Mberchr1T0052|Mberchr11T0112|Mberchr22T0129|Mberchr2T0657|Mberchr6T1214|Mberchr6T0003|Mberchr1T0986|Mberchr8T0003|Mberchr6T0001|Mberchr4T0240|Mberchr1T0256|Mberchr8T0217|Mberchr8T0212|Mberchr1T1000|Mb…	hsa:54344|hsa:8678|hsa:4253|hsa:4253|hsa:4253|hsa:100287178|hsa:100287513|hsa:100287513|hsa:100287178|hsa:100287364|hsa:100287178|hsa:100287513|hsa:100287513|hsa:328|hsa:4253|hsa:8125|hsa:6141|hsa:6141|hsa:100287178|hsa:100287178|hsa:4253|hsa:4253|hsa:100287364|hsa:54344|hsa:8678|hsa:4253|hsa:4253|hsa:4253|hsa:6189|hsa:6189|hsa:100287178|hsa:6189|hsa:328|hsa:6141|	54344|8678|4253|4253|4253|100287178|100287513|100287513|100287178|100287364|100287178|100287513|100287513|328|4253|8125|6141|6141|100287178|100287178|4253|4253|100287364|54344|8678|4253|4253|4253|6189|6189|100287178|6189|328|6141|	http://amigo.geneontology.org/cgi-bin/amigo/term_details?term=GO:0005783
unfolded protein binding	Gene Ontology	GO:0051082	7	115	0.0165175	0.049002	MberContig31T0004|MberContig542T0001|MberContig115T0001|Mberchr16T0516|Mberchr10T0319|MberchrXT0214|MberchrXT0597	hsa:9804|hsa:9804|hsa:9804|hsa:3326|hsa:3320|hsa:3320|hsa:3326|	9804|9804|9804|3326|3320|3320|3326|	http://amigo.geneontology.org/cgi-bin/amigo/term_details?term=GO:0051082
Supplementary Table S7B. The signiﬁcantly enriched terms for expanded genes in muskrat.
#Term	Database	ID	Input number	Background number	P-Value	Corrected P-Value	Input	KEGG_ID/KO	Entrez_ID	Hyperlink
L13a-mediated translational silencing of Ceruloplasmin expression	Reactome	R-HSA-156827	73	111	3.36e-89	1.7e-86	Ozibchr23T0632|Ozibchr3T0677|Ozibchr8T0911|Ozibchr2T0172|Ozibchr5T0273|Ozibchr18T0581|Ozibchr4T0393|Ozibchr12T0306|OzibContig3T0003|OzibContig144T0001|Ozibchr15T0284|OzibchrYT0163|Ozibchr1T1192|Ozibchr7T0389|Ozibchr24T0140|Ozibchr5T0485|Ozibchr2T0894|OzibContig3T0001|Ozibchr6T0280|OzibContig224T0001|Ozibchr18T0788|OzibContig152T0001|OzibContig29T0001|Ozibchr5T0344|OzibchrXT0931|Ozibchr10T0381|Ozi…	hsa:6203|hsa:1968|hsa:6128|hsa:6210|hsa:6128|hsa:6233|hsa:6233|hsa:6203|hsa:1968|hsa:1968|hsa:6233|hsa:1968|hsa:3921|hsa:6210|hsa:6124|hsa:6233|hsa:6203|hsa:1968|hsa:6233|hsa:1968|hsa:6139|hsa:1968|hsa:1968|hsa:3921|hsa:1968|hsa:6208|hsa:3921|hsa:6128|hsa:6173|hsa:6210|hsa:6208|hsa:6173|hsa:6169|hsa:6203|hsa:6201|hsa:6210|hsa:6208|hsa:6208|hsa:3921|hsa:6128|hsa:6233|hsa:6173|hsa:6128|hsa:6210|hsa…	6203|1968|6128|6210|6128|6233|6233|6203|1968|1968|6233|1968|3921|6210|6124|6233|6203|1968|6233|1968|6139|1968|1968|3921|1968|6208|3921|6128|6173|6210|6208|6173|6169|6203|6201|6210|6208|6208|3921|6128|6233|6173|6128|6210|1968|1968|3921|6144|6233|1968|1968|6173|6189|3921|6210|6233|6203|1968|3921|6173|6128|6124|6161|1968|6233|1968|3921|6161|1968|1968|1968|6173|6210|	http://www.reactome.org/cgi-bin/eventbrowser_st_id?ST_ID=R-HSA-156827
GTP hydrolysis and joining of the 60S ribosomal subunit	Reactome	R-HSA-72706	73	112	6.46e-89	2.62e-86	Ozibchr23T0632|Ozibchr3T0677|Ozibchr8T0911|Ozibchr2T0172|Ozibchr5T0273|Ozibchr18T0581|Ozibchr4T0393|Ozibchr12T0306|OzibContig3T0003|OzibContig144T0001|Ozibchr15T0284|OzibchrYT0163|Ozibchr1T1192|Ozibchr7T0389|Ozibchr24T0140|Ozibchr5T0485|Ozibchr2T0894|OzibContig3T0001|Ozibchr6T0280|OzibContig224T0001|Ozibchr18T0788|OzibContig152T0001|OzibContig29T0001|Ozibchr5T0344|OzibchrXT0931|Ozibchr10T0381|Ozi…	hsa:6203|hsa:1968|hsa:6128|hsa:6210|hsa:6128|hsa:6233|hsa:6233|hsa:6203|hsa:1968|hsa:1968|hsa:6233|hsa:1968|hsa:3921|hsa:6210|hsa:6124|hsa:6233|hsa:6203|hsa:1968|hsa:6233|hsa:1968|hsa:6139|hsa:1968|hsa:1968|hsa:3921|hsa:1968|hsa:6208|hsa:3921|hsa:6128|hsa:6173|hsa:6210|hsa:6208|hsa:6173|hsa:6169|hsa:6203|hsa:6201|hsa:6210|hsa:6208|hsa:6208|hsa:3921|hsa:6128|hsa:6233|hsa:6173|hsa:6128|hsa:6210|hsa…	6203|1968|6128|6210|6128|6233|6233|6203|1968|1968|6233|1968|3921|6210|6124|6233|6203|1968|6233|1968|6139|1968|1968|3921|1968|6208|3921|6128|6173|6210|6208|6173|6169|6203|6201|6210|6208|6208|3921|6128|6233|6173|6128|6210|1968|1968|3921|6144|6233|1968|1968|6173|6189|3921|6210|6233|6203|1968|3921|6173|6128|6124|6161|1968|6233|1968|3921|6161|1968|1968|1968|6173|6210|	http://www.reactome.org/cgi-bin/eventbrowser_st_id?ST_ID=R-HSA-72706
Cap-dependent Translation Initiation	Reactome	R-HSA-72737	73	119	4.82e-87	1.4e-84	Ozibchr23T0632|Ozibchr3T0677|Ozibchr8T0911|Ozibchr2T0172|Ozibchr5T0273|Ozibchr18T0581|Ozibchr4T0393|Ozibchr12T0306|OzibContig3T0003|OzibContig144T0001|Ozibchr15T0284|OzibchrYT0163|Ozibchr1T1192|Ozibchr7T0389|Ozibchr24T0140|Ozibchr5T0485|Ozibchr2T0894|OzibContig3T0001|Ozibchr6T0280|OzibContig224T0001|Ozibchr18T0788|OzibContig152T0001|OzibContig29T0001|Ozibchr5T0344|OzibchrXT0931|Ozibchr10T0381|Ozi…	hsa:6203|hsa:1968|hsa:6128|hsa:6210|hsa:6128|hsa:6233|hsa:6233|hsa:6203|hsa:1968|hsa:1968|hsa:6233|hsa:1968|hsa:3921|hsa:6210|hsa:6124|hsa:6233|hsa:6203|hsa:1968|hsa:6233|hsa:1968|hsa:6139|hsa:1968|hsa:1968|hsa:3921|hsa:1968|hsa:6208|hsa:3921|hsa:6128|hsa:6173|hsa:6210|hsa:6208|hsa:6173|hsa:6169|hsa:6203|hsa:6201|hsa:6210|hsa:6208|hsa:6208|hsa:3921|hsa:6128|hsa:6233|hsa:6173|hsa:6128|hsa:6210|hsa…	6203|1968|6128|6210|6128|6233|6233|6203|1968|1968|6233|1968|3921|6210|6124|6233|6203|1968|6233|1968|6139|1968|1968|3921|1968|6208|3921|6128|6173|6210|6208|6173|6169|6203|6201|6210|6208|6208|3921|6128|6233|6173|6128|6210|1968|1968|3921|6144|6233|1968|1968|6173|6189|3921|6210|6233|6203|1968|3921|6173|6128|6124|6161|1968|6233|1968|3921|6161|1968|1968|1968|6173|6210|	http://www.reactome.org/cgi-bin/eventbrowser_st_id?ST_ID=R-HSA-72737
Eukaryotic Translation Initiation	Reactome	R-HSA-72613	73	119	4.82e-87	1.4e-84	Ozibchr23T0632|Ozibchr3T0677|Ozibchr8T0911|Ozibchr2T0172|Ozibchr5T0273|Ozibchr18T0581|Ozibchr4T0393|Ozibchr12T0306|OzibContig3T0003|OzibContig144T0001|Ozibchr15T0284|OzibchrYT0163|Ozibchr1T1192|Ozibchr7T0389|Ozibchr24T0140|Ozibchr5T0485|Ozibchr2T0894|OzibContig3T0001|Ozibchr6T0280|OzibContig224T0001|Ozibchr18T0788|OzibContig152T0001|OzibContig29T0001|Ozibchr5T0344|OzibchrXT0931|Ozibchr10T0381|Ozi…	hsa:6203|hsa:1968|hsa:6128|hsa:6210|hsa:6128|hsa:6233|hsa:6233|hsa:6203|hsa:1968|hsa:1968|hsa:6233|hsa:1968|hsa:3921|hsa:6210|hsa:6124|hsa:6233|hsa:6203|hsa:1968|hsa:6233|hsa:1968|hsa:6139|hsa:1968|hsa:1968|hsa:3921|hsa:1968|hsa:6208|hsa:3921|hsa:6128|hsa:6173|hsa:6210|hsa:6208|hsa:6173|hsa:6169|hsa:6203|hsa:6201|hsa:6210|hsa:6208|hsa:6208|hsa:3921|hsa:6128|hsa:6233|hsa:6173|hsa:6128|hsa:6210|hsa…	6203|1968|6128|6210|6128|6233|6233|6203|1968|1968|6233|1968|3921|6210|6124|6233|6203|1968|6233|1968|6139|1968|1968|3921|1968|6208|3921|6128|6173|6210|6208|6173|6169|6203|6201|6210|6208|6208|3921|6128|6233|6173|6128|6210|1968|1968|3921|6144|6233|1968|1968|6173|6189|3921|6210|6233|6203|1968|3921|6173|6128|6124|6161|1968|6233|1968|3921|6161|1968|1968|1968|6173|6210|	http://www.reactome.org/cgi-bin/eventbrowser_st_id?ST_ID=R-HSA-72613
Formation of the ternary complex, and subsequently, the 43S complex	Reactome	R-HSA-72695	54	51	4.65e-77	1.18e-74	Ozibchr23T0632|Ozibchr3T0677|Ozibchr2T0172|Ozibchr18T0581|OzibContig224T0001|Ozibchr12T0306|OzibContig144T0001|OzibchrYT0163|Ozibchr1T1192|Ozibchr7T0389|Ozibchr5T0485|Ozibchr2T0894|OzibContig3T0001|Ozibchr6T0280|OzibContig152T0001|OzibContig29T0001|Ozibchr5T0344|OzibchrXT0931|Ozibchr10T0381|Ozibchr5T0070|Ozibchr8T0234|Ozibchr7T0885|Ozibchr15T0055|Ozibchr21T0508|Ozibchr6T0675|Ozibchr6T0760|Ozibchr…	hsa:6203|hsa:1968|hsa:6210|hsa:6233|hsa:1968|hsa:6203|hsa:1968|hsa:1968|hsa:3921|hsa:6210|hsa:6233|hsa:6203|hsa:1968|hsa:6233|hsa:1968|hsa:1968|hsa:3921|hsa:1968|hsa:6208|hsa:3921|hsa:6210|hsa:6210|hsa:6208|hsa:6208|hsa:6203|hsa:6210|hsa:6233|hsa:3921|hsa:6233|hsa:6208|hsa:1968|hsa:3921|hsa:6233|hsa:1968|hsa:1968|hsa:1968|hsa:6189|hsa:3921|hsa:6210|hsa:6233|hsa:6203|hsa:1968|hsa:3921|hsa:6201|hsa…	6203|1968|6210|6233|1968|6203|1968|1968|3921|6210|6233|6203|1968|6233|1968|1968|3921|1968|6208|3921|6210|6210|6208|6208|6203|6210|6233|3921|6233|6208|1968|3921|6233|1968|1968|1968|6189|3921|6210|6233|6203|1968|3921|6201|6233|1968|6233|1968|3921|1968|1968|1968|1968|6210|	http://www.reactome.org/cgi-bin/eventbrowser_st_id?ST_ID=R-HSA-72695
Translation initiation complex formation	Reactome	R-HSA-72649	54	58	4.28e-74	7.88e-72	Ozibchr23T0632|Ozibchr3T0677|Ozibchr2T0172|Ozibchr18T0581|OzibContig224T0001|Ozibchr12T0306|OzibContig144T0001|OzibchrYT0163|Ozibchr1T1192|Ozibchr7T0389|Ozibchr5T0485|Ozibchr2T0894|OzibContig3T0001|Ozibchr6T0280|OzibContig152T0001|OzibContig29T0001|Ozibchr5T0344|OzibchrXT0931|Ozibchr10T0381|Ozibchr5T0070|Ozibchr8T0234|Ozibchr7T0885|Ozibchr15T0055|Ozibchr21T0508|Ozibchr6T0675|Ozibchr6T0760|Ozibchr…	hsa:6203|hsa:1968|hsa:6210|hsa:6233|hsa:1968|hsa:6203|hsa:1968|hsa:1968|hsa:3921|hsa:6210|hsa:6233|hsa:6203|hsa:1968|hsa:6233|hsa:1968|hsa:1968|hsa:3921|hsa:1968|hsa:6208|hsa:3921|hsa:6210|hsa:6210|hsa:6208|hsa:6208|hsa:6203|hsa:6210|hsa:6233|hsa:3921|hsa:6233|hsa:6208|hsa:1968|hsa:3921|hsa:6233|hsa:1968|hsa:1968|hsa:1968|hsa:6189|hsa:3921|hsa:6210|hsa:6233|hsa:6203|hsa:1968|hsa:3921|hsa:6201|hsa…	6203|1968|6210|6233|1968|6203|1968|1968|3921|6210|6233|6203|1968|6233|1968|1968|3921|1968|6208|3921|6210|6210|6208|6208|6203|6210|6233|3921|6233|6208|1968|3921|6233|1968|1968|1968|6189|3921|6210|6233|6203|1968|3921|6201|6233|1968|6233|1968|3921|1968|1968|1968|1968|6210|	http://www.reactome.org/cgi-bin/eventbrowser_st_id?ST_ID=R-HSA-72649
Ribosomal scanning and start codon recognition	Reactome	R-HSA-72702	54	58	4.28e-74	7.88e-72	Ozibchr23T0632|Ozibchr3T0677|Ozibchr2T0172|Ozibchr18T0581|OzibContig224T0001|Ozibchr12T0306|OzibContig144T0001|OzibchrYT0163|Ozibchr1T1192|Ozibchr7T0389|Ozibchr5T0485|Ozibchr2T0894|OzibContig3T0001|Ozibchr6T0280|OzibContig152T0001|OzibContig29T0001|Ozibchr5T0344|OzibchrXT0931|Ozibchr10T0381|Ozibchr5T0070|Ozibchr8T0234|Ozibchr7T0885|Ozibchr15T0055|Ozibchr21T0508|Ozibchr6T0675|Ozibchr6T0760|Ozibchr…	hsa:6203|hsa:1968|hsa:6210|hsa:6233|hsa:1968|hsa:6203|hsa:1968|hsa:1968|hsa:3921|hsa:6210|hsa:6233|hsa:6203|hsa:1968|hsa:6233|hsa:1968|hsa:1968|hsa:3921|hsa:1968|hsa:6208|hsa:3921|hsa:6210|hsa:6210|hsa:6208|hsa:6208|hsa:6203|hsa:6210|hsa:6233|hsa:3921|hsa:6233|hsa:6208|hsa:1968|hsa:3921|hsa:6233|hsa:1968|hsa:1968|hsa:1968|hsa:6189|hsa:3921|hsa:6210|hsa:6233|hsa:6203|hsa:1968|hsa:3921|hsa:6201|hsa…	6203|1968|6210|6233|1968|6203|1968|1968|3921|6210|6233|6203|1968|6233|1968|1968|3921|1968|6208|3921|6210|6210|6208|6208|6203|6210|6233|3921|6233|6208|1968|3921|6233|1968|1968|1968|6189|3921|6210|6233|6203|1968|3921|6201|6233|1968|6233|1968|3921|1968|1968|1968|1968|6210|	http://www.reactome.org/cgi-bin/eventbrowser_st_id?ST_ID=R-HSA-72702
Activation of the mRNA upon binding of the cap-binding complex and eIFs, and subsequent binding to 43S	Reactome	R-HSA-72662	54	59	1.04e-73	1.76e-71	Ozibchr23T0632|Ozibchr3T0677|Ozibchr2T0172|Ozibchr18T0581|OzibContig224T0001|Ozibchr12T0306|OzibContig144T0001|OzibchrYT0163|Ozibchr1T1192|Ozibchr7T0389|Ozibchr5T0485|Ozibchr2T0894|OzibContig3T0001|Ozibchr6T0280|OzibContig152T0001|OzibContig29T0001|Ozibchr5T0344|OzibchrXT0931|Ozibchr10T0381|Ozibchr5T0070|Ozibchr8T0234|Ozibchr7T0885|Ozibchr15T0055|Ozibchr21T0508|Ozibchr6T0675|Ozibchr6T0760|Ozibchr…	hsa:6203|hsa:1968|hsa:6210|hsa:6233|hsa:1968|hsa:6203|hsa:1968|hsa:1968|hsa:3921|hsa:6210|hsa:6233|hsa:6203|hsa:1968|hsa:6233|hsa:1968|hsa:1968|hsa:3921|hsa:1968|hsa:6208|hsa:3921|hsa:6210|hsa:6210|hsa:6208|hsa:6208|hsa:6203|hsa:6210|hsa:6233|hsa:3921|hsa:6233|hsa:6208|hsa:1968|hsa:3921|hsa:6233|hsa:1968|hsa:1968|hsa:1968|hsa:6189|hsa:3921|hsa:6210|hsa:6233|hsa:6203|hsa:1968|hsa:3921|hsa:6201|hsa…	6203|1968|6210|6233|1968|6203|1968|1968|3921|6210|6233|6203|1968|6233|1968|1968|3921|1968|6208|3921|6210|6210|6208|6208|6203|6210|6233|3921|6233|6208|1968|3921|6233|1968|1968|1968|6189|3921|6210|6233|6203|1968|3921|6201|6233|1968|6233|1968|3921|1968|1968|1968|1968|6210|	http://www.reactome.org/cgi-bin/eventbrowser_st_id?ST_ID=R-HSA-72662
Peptide chain elongation	Reactome	R-HSA-156902	54	89	2.95e-64	4.27e-62	Ozibchr23T0632|Ozibchr8T0911|Ozibchr2T0172|Ozibchr5T0273|Ozibchr18T0581|Ozibchr12T0306|Ozibchr1T1196|Ozibchr1T1192|Ozibchr7T0389|Ozibchr24T0140|Ozibchr5T0485|Ozibchr2T0894|Ozibchr6T0280|Ozibchr18T0788|Ozibchr8T1028|Ozibchr5T0344|Ozibchr10T0381|Ozibchr15T0164|Ozibchr2T0320|Ozibchr7T0885|Ozibchr15T0055|Ozibchr11T0538|Ozibchr7T0219|Ozibchr15T0019|Ozibchr8T0234|Ozibchr6T0760|Ozibchr15T0284|Ozibchr8T0…	hsa:6203|hsa:6128|hsa:6210|hsa:6128|hsa:6233|hsa:6203|hsa:6161|hsa:3921|hsa:6210|hsa:6124|hsa:6233|hsa:6203|hsa:6233|hsa:6139|hsa:6124|hsa:3921|hsa:6208|hsa:6128|hsa:6173|hsa:6210|hsa:6208|hsa:6173|hsa:6169|hsa:6201|hsa:6210|hsa:6210|hsa:6233|hsa:3921|hsa:6128|hsa:6233|hsa:6173|hsa:6128|hsa:6208|hsa:3921|hsa:6144|hsa:6233|hsa:6203|hsa:6173|hsa:6189|hsa:3921|hsa:6210|hsa:6233|hsa:6208|hsa:3921|hsa…	6203|6128|6210|6128|6233|6203|6161|3921|6210|6124|6233|6203|6233|6139|6124|3921|6208|6128|6173|6210|6208|6173|6169|6201|6210|6210|6233|3921|6128|6233|6173|6128|6208|3921|6144|6233|6203|6173|6189|3921|6210|6233|6208|3921|6173|6128|6233|6233|3921|6161|3921|6203|6173|6210|	http://www.reactome.org/cgi-bin/eventbrowser_st_id?ST_ID=R-HSA-156902
Viral mRNA Translation	Reactome	R-HSA-192823	54	89	2.95e-64	4.27e-62	Ozibchr23T0632|Ozibchr8T0911|Ozibchr2T0172|Ozibchr5T0273|Ozibchr18T0581|Ozibchr12T0306|Ozibchr1T1196|Ozibchr1T1192|Ozibchr7T0389|Ozibchr24T0140|Ozibchr5T0485|Ozibchr2T0894|Ozibchr6T0280|Ozibchr18T0788|Ozibchr8T1028|Ozibchr5T0344|Ozibchr10T0381|Ozibchr15T0164|Ozibchr2T0320|Ozibchr7T0885|Ozibchr15T0055|Ozibchr11T0538|Ozibchr7T0219|Ozibchr15T0019|Ozibchr8T0234|Ozibchr6T0760|Ozibchr15T0284|Ozibchr8T0…	hsa:6203|hsa:6128|hsa:6210|hsa:6128|hsa:6233|hsa:6203|hsa:6161|hsa:3921|hsa:6210|hsa:6124|hsa:6233|hsa:6203|hsa:6233|hsa:6139|hsa:6124|hsa:3921|hsa:6208|hsa:6128|hsa:6173|hsa:6210|hsa:6208|hsa:6173|hsa:6169|hsa:6201|hsa:6210|hsa:6210|hsa:6233|hsa:3921|hsa:6128|hsa:6233|hsa:6173|hsa:6128|hsa:6208|hsa:3921|hsa:6144|hsa:6233|hsa:6203|hsa:6173|hsa:6189|hsa:3921|hsa:6210|hsa:6233|hsa:6208|hsa:3921|hsa…	6203|6128|6210|6128|6233|6203|6161|3921|6210|6124|6233|6203|6233|6139|6124|3921|6208|6128|6173|6210|6208|6173|6169|6201|6210|6210|6233|3921|6128|6233|6173|6128|6208|3921|6144|6233|6203|6173|6189|3921|6210|6233|6208|3921|6173|6128|6233|6233|3921|6161|3921|6203|6173|6210|	http://www.reactome.org/cgi-bin/eventbrowser_st_id?ST_ID=R-HSA-192823
Eukaryotic Translation Elongation	Reactome	R-HSA-156842	54	93	2.99e-63	3.56e-61	Ozibchr23T0632|Ozibchr8T0911|Ozibchr2T0172|Ozibchr5T0273|Ozibchr18T0581|Ozibchr12T0306|Ozibchr1T1196|Ozibchr1T1192|Ozibchr7T0389|Ozibchr24T0140|Ozibchr5T0485|Ozibchr2T0894|Ozibchr6T0280|Ozibchr18T0788|Ozibchr8T1028|Ozibchr5T0344|Ozibchr10T0381|Ozibchr15T0164|Ozibchr2T0320|Ozibchr7T0885|Ozibchr15T0055|Ozibchr11T0538|Ozibchr7T0219|Ozibchr15T0019|Ozibchr8T0234|Ozibchr6T0760|Ozibchr15T0284|Ozibchr8T0…	hsa:6203|hsa:6128|hsa:6210|hsa:6128|hsa:6233|hsa:6203|hsa:6161|hsa:3921|hsa:6210|hsa:6124|hsa:6233|hsa:6203|hsa:6233|hsa:6139|hsa:6124|hsa:3921|hsa:6208|hsa:6128|hsa:6173|hsa:6210|hsa:6208|hsa:6173|hsa:6169|hsa:6201|hsa:6210|hsa:6210|hsa:6233|hsa:3921|hsa:6128|hsa:6233|hsa:6173|hsa:6128|hsa:6208|hsa:3921|hsa:6144|hsa:6233|hsa:6203|hsa:6173|hsa:6189|hsa:3921|hsa:6210|hsa:6233|hsa:6208|hsa:3921|hsa…	6203|6128|6210|6128|6233|6203|6161|3921|6210|6124|6233|6203|6233|6139|6124|3921|6208|6128|6173|6210|6208|6173|6169|6201|6210|6210|6233|3921|6128|6233|6173|6128|6208|3921|6144|6233|6203|6173|6189|3921|6210|6233|6208|3921|6173|6128|6233|6233|3921|6161|3921|6203|6173|6210|	http://www.reactome.org/cgi-bin/eventbrowser_st_id?ST_ID=R-HSA-156842
Selenocysteine synthesis	Reactome	R-HSA-2408557	54	93	2.99e-63	3.56e-61	Ozibchr23T0632|Ozibchr8T0911|Ozibchr2T0172|Ozibchr5T0273|Ozibchr18T0581|Ozibchr12T0306|Ozibchr1T1196|Ozibchr1T1192|Ozibchr7T0389|Ozibchr24T0140|Ozibchr5T0485|Ozibchr2T0894|Ozibchr6T0280|Ozibchr18T0788|Ozibchr8T1028|Ozibchr5T0344|Ozibchr10T0381|Ozibchr15T0164|Ozibchr2T0320|Ozibchr7T0885|Ozibchr15T0055|Ozibchr11T0538|Ozibchr7T0219|Ozibchr15T0019|Ozibchr8T0234|Ozibchr6T0760|Ozibchr15T0284|Ozibchr8T0…	hsa:6203|hsa:6128|hsa:6210|hsa:6128|hsa:6233|hsa:6203|hsa:6161|hsa:3921|hsa:6210|hsa:6124|hsa:6233|hsa:6203|hsa:6233|hsa:6139|hsa:6124|hsa:3921|hsa:6208|hsa:6128|hsa:6173|hsa:6210|hsa:6208|hsa:6173|hsa:6169|hsa:6201|hsa:6210|hsa:6210|hsa:6233|hsa:3921|hsa:6128|hsa:6233|hsa:6173|hsa:6128|hsa:6208|hsa:3921|hsa:6144|hsa:6233|hsa:6203|hsa:6173|hsa:6189|hsa:3921|hsa:6210|hsa:6233|hsa:6208|hsa:3921|hsa…	6203|6128|6210|6128|6233|6203|6161|3921|6210|6124|6233|6203|6233|6139|6124|3921|6208|6128|6173|6210|6208|6173|6169|6201|6210|6210|6233|3921|6128|6233|6173|6128|6208|3921|6144|6233|6203|6173|6189|3921|6210|6233|6208|3921|6173|6128|6233|6233|3921|6161|3921|6203|6173|6210|	http://www.reactome.org/cgi-bin/eventbrowser_st_id?ST_ID=R-HSA-2408557
Eukaryotic Translation Termination	Reactome	R-HSA-72764	54	93	2.99e-63	3.56e-61	Ozibchr23T0632|Ozibchr8T0911|Ozibchr2T0172|Ozibchr5T0273|Ozibchr18T0581|Ozibchr12T0306|Ozibchr1T1196|Ozibchr1T1192|Ozibchr7T0389|Ozibchr24T0140|Ozibchr5T0485|Ozibchr2T0894|Ozibchr6T0280|Ozibchr18T0788|Ozibchr8T1028|Ozibchr5T0344|Ozibchr10T0381|Ozibchr15T0164|Ozibchr2T0320|Ozibchr7T0885|Ozibchr15T0055|Ozibchr11T0538|Ozibchr7T0219|Ozibchr15T0019|Ozibchr8T0234|Ozibchr6T0760|Ozibchr15T0284|Ozibchr8T0…	hsa:6203|hsa:6128|hsa:6210|hsa:6128|hsa:6233|hsa:6203|hsa:6161|hsa:3921|hsa:6210|hsa:6124|hsa:6233|hsa:6203|hsa:6233|hsa:6139|hsa:6124|hsa:3921|hsa:6208|hsa:6128|hsa:6173|hsa:6210|hsa:6208|hsa:6173|hsa:6169|hsa:6201|hsa:6210|hsa:6210|hsa:6233|hsa:3921|hsa:6128|hsa:6233|hsa:6173|hsa:6128|hsa:6208|hsa:3921|hsa:6144|hsa:6233|hsa:6203|hsa:6173|hsa:6189|hsa:3921|hsa:6210|hsa:6233|hsa:6208|hsa:3921|hsa…	6203|6128|6210|6128|6233|6203|6161|3921|6210|6124|6233|6203|6233|6139|6124|3921|6208|6128|6173|6210|6208|6173|6169|6201|6210|6210|6233|3921|6128|6233|6173|6128|6208|3921|6144|6233|6203|6173|6189|3921|6210|6233|6208|3921|6173|6128|6233|6233|3921|6161|3921|6203|6173|6210|	http://www.reactome.org/cgi-bin/eventbrowser_st_id?ST_ID=R-HSA-72764
Nonsense Mediated Decay (NMD) independent of the Exon Junction Complex (EJC)	Reactome	R-HSA-975956	54	95	9.15e-63	1.03e-60	Ozibchr23T0632|Ozibchr8T0911|Ozibchr2T0172|Ozibchr5T0273|Ozibchr18T0581|Ozibchr12T0306|Ozibchr1T1196|Ozibchr1T1192|Ozibchr7T0389|Ozibchr24T0140|Ozibchr5T0485|Ozibchr2T0894|Ozibchr6T0280|Ozibchr18T0788|Ozibchr8T1028|Ozibchr5T0344|Ozibchr10T0381|Ozibchr15T0164|Ozibchr2T0320|Ozibchr7T0885|Ozibchr15T0055|Ozibchr11T0538|Ozibchr7T0219|Ozibchr15T0019|Ozibchr8T0234|Ozibchr6T0760|Ozibchr15T0284|Ozibchr8T0…	hsa:6203|hsa:6128|hsa:6210|hsa:6128|hsa:6233|hsa:6203|hsa:6161|hsa:3921|hsa:6210|hsa:6124|hsa:6233|hsa:6203|hsa:6233|hsa:6139|hsa:6124|hsa:3921|hsa:6208|hsa:6128|hsa:6173|hsa:6210|hsa:6208|hsa:6173|hsa:6169|hsa:6201|hsa:6210|hsa:6210|hsa:6233|hsa:3921|hsa:6128|hsa:6233|hsa:6173|hsa:6128|hsa:6208|hsa:3921|hsa:6144|hsa:6233|hsa:6203|hsa:6173|hsa:6189|hsa:3921|hsa:6210|hsa:6233|hsa:6208|hsa:3921|hsa…	6203|6128|6210|6128|6233|6203|6161|3921|6210|6124|6233|6203|6233|6139|6124|3921|6208|6128|6173|6210|6208|6173|6169|6201|6210|6210|6233|3921|6128|6233|6173|6128|6208|3921|6144|6233|6203|6173|6189|3921|6210|6233|6208|3921|6173|6128|6233|6233|3921|6161|3921|6203|6173|6210|	http://www.reactome.org/cgi-bin/eventbrowser_st_id?ST_ID=R-HSA-975956
Formation of a pool of free 40S subunits	Reactome	R-HSA-72689	54	101	2.29e-61	2.44e-59	Ozibchr23T0632|Ozibchr8T0911|Ozibchr2T0172|Ozibchr5T0273|Ozibchr18T0581|Ozibchr12T0306|Ozibchr1T1196|Ozibchr1T1192|Ozibchr7T0389|Ozibchr24T0140|Ozibchr5T0485|Ozibchr2T0894|Ozibchr6T0280|Ozibchr18T0788|Ozibchr8T1028|Ozibchr5T0344|Ozibchr10T0381|Ozibchr15T0164|Ozibchr2T0320|Ozibchr7T0885|Ozibchr15T0055|Ozibchr11T0538|Ozibchr7T0219|Ozibchr15T0019|Ozibchr8T0234|Ozibchr6T0760|Ozibchr15T0284|Ozibchr8T0…	hsa:6203|hsa:6128|hsa:6210|hsa:6128|hsa:6233|hsa:6203|hsa:6161|hsa:3921|hsa:6210|hsa:6124|hsa:6233|hsa:6203|hsa:6233|hsa:6139|hsa:6124|hsa:3921|hsa:6208|hsa:6128|hsa:6173|hsa:6210|hsa:6208|hsa:6173|hsa:6169|hsa:6201|hsa:6210|hsa:6210|hsa:6233|hsa:3921|hsa:6128|hsa:6233|hsa:6173|hsa:6128|hsa:6208|hsa:3921|hsa:6144|hsa:6233|hsa:6203|hsa:6173|hsa:6189|hsa:3921|hsa:6210|hsa:6233|hsa:6208|hsa:3921|hsa…	6203|6128|6210|6128|6233|6203|6161|3921|6210|6124|6233|6203|6233|6139|6124|3921|6208|6128|6173|6210|6208|6173|6169|6201|6210|6210|6233|3921|6128|6233|6173|6128|6208|3921|6144|6233|6203|6173|6189|3921|6210|6233|6208|3921|6173|6128|6233|6233|3921|6161|3921|6203|6173|6210|	http://www.reactome.org/cgi-bin/eventbrowser_st_id?ST_ID=R-HSA-72689
Translation	Reactome	R-HSA-72766	73	291	8.55e-60	8.65e-58	Ozibchr23T0632|Ozibchr3T0677|Ozibchr8T0911|Ozibchr2T0172|Ozibchr5T0273|Ozibchr18T0581|Ozibchr4T0393|Ozibchr12T0306|OzibContig3T0003|OzibContig144T0001|Ozibchr15T0284|OzibchrYT0163|Ozibchr1T1192|Ozibchr7T0389|Ozibchr24T0140|Ozibchr5T0485|Ozibchr2T0894|OzibContig3T0001|Ozibchr6T0280|OzibContig224T0001|Ozibchr18T0788|OzibContig152T0001|OzibContig29T0001|Ozibchr5T0344|OzibchrXT0931|Ozibchr10T0381|Ozi…	hsa:6203|hsa:1968|hsa:6128|hsa:6210|hsa:6128|hsa:6233|hsa:6233|hsa:6203|hsa:1968|hsa:1968|hsa:6233|hsa:1968|hsa:3921|hsa:6210|hsa:6124|hsa:6233|hsa:6203|hsa:1968|hsa:6233|hsa:1968|hsa:6139|hsa:1968|hsa:1968|hsa:3921|hsa:1968|hsa:6208|hsa:3921|hsa:6128|hsa:6173|hsa:6210|hsa:6208|hsa:6173|hsa:6169|hsa:6203|hsa:6201|hsa:6210|hsa:6208|hsa:6208|hsa:3921|hsa:6128|hsa:6233|hsa:6173|hsa:6128|hsa:6210|hsa…	6203|1968|6128|6210|6128|6233|6233|6203|1968|1968|6233|1968|3921|6210|6124|6233|6203|1968|6233|1968|6139|1968|1968|3921|1968|6208|3921|6128|6173|6210|6208|6173|6169|6203|6201|6210|6208|6208|3921|6128|6233|6173|6128|6210|1968|1968|3921|6144|6233|1968|1968|6173|6189|3921|6210|6233|6203|1968|3921|6173|6128|6124|6161|1968|6233|1968|3921|6161|1968|1968|1968|6173|6210|	http://www.reactome.org/cgi-bin/eventbrowser_st_id?ST_ID=R-HSA-72766
SRP-dependent cotranslational protein targeting to membrane	Reactome	R-HSA-1799339	54	112	5.11e-59	4.93e-57	Ozibchr23T0632|Ozibchr8T0911|Ozibchr2T0172|Ozibchr5T0273|Ozibchr18T0581|Ozibchr12T0306|Ozibchr1T1196|Ozibchr1T1192|Ozibchr7T0389|Ozibchr24T0140|Ozibchr5T0485|Ozibchr2T0894|Ozibchr6T0280|Ozibchr18T0788|Ozibchr8T1028|Ozibchr5T0344|Ozibchr10T0381|Ozibchr15T0164|Ozibchr2T0320|Ozibchr7T0885|Ozibchr15T0055|Ozibchr11T0538|Ozibchr7T0219|Ozibchr15T0019|Ozibchr8T0234|Ozibchr6T0760|Ozibchr15T0284|Ozibchr8T0…	hsa:6203|hsa:6128|hsa:6210|hsa:6128|hsa:6233|hsa:6203|hsa:6161|hsa:3921|hsa:6210|hsa:6124|hsa:6233|hsa:6203|hsa:6233|hsa:6139|hsa:6124|hsa:3921|hsa:6208|hsa:6128|hsa:6173|hsa:6210|hsa:6208|hsa:6173|hsa:6169|hsa:6201|hsa:6210|hsa:6210|hsa:6233|hsa:3921|hsa:6128|hsa:6233|hsa:6173|hsa:6128|hsa:6208|hsa:3921|hsa:6144|hsa:6233|hsa:6203|hsa:6173|hsa:6189|hsa:3921|hsa:6210|hsa:6233|hsa:6208|hsa:3921|hsa…	6203|6128|6210|6128|6233|6203|6161|3921|6210|6124|6233|6203|6233|6139|6124|3921|6208|6128|6173|6210|6208|6173|6169|6201|6210|6210|6233|3921|6128|6233|6173|6128|6208|3921|6144|6233|6203|6173|6189|3921|6210|6233|6208|3921|6173|6128|6233|6233|3921|6161|3921|6203|6173|6210|	http://www.reactome.org/cgi-bin/eventbrowser_st_id?ST_ID=R-HSA-1799339
Nonsense Mediated Decay (NMD) enhanced by the Exon Junction Complex (EJC)	Reactome	R-HSA-975957	54	115	2.02e-58	1.78e-56	Ozibchr23T0632|Ozibchr8T0911|Ozibchr2T0172|Ozibchr5T0273|Ozibchr18T0581|Ozibchr12T0306|Ozibchr1T1196|Ozibchr1T1192|Ozibchr7T0389|Ozibchr24T0140|Ozibchr5T0485|Ozibchr2T0894|Ozibchr6T0280|Ozibchr18T0788|Ozibchr8T1028|Ozibchr5T0344|Ozibchr10T0381|Ozibchr15T0164|Ozibchr2T0320|Ozibchr7T0885|Ozibchr15T0055|Ozibchr11T0538|Ozibchr7T0219|Ozibchr15T0019|Ozibchr8T0234|Ozibchr6T0760|Ozibchr15T0284|Ozibchr8T0…	hsa:6203|hsa:6128|hsa:6210|hsa:6128|hsa:6233|hsa:6203|hsa:6161|hsa:3921|hsa:6210|hsa:6124|hsa:6233|hsa:6203|hsa:6233|hsa:6139|hsa:6124|hsa:3921|hsa:6208|hsa:6128|hsa:6173|hsa:6210|hsa:6208|hsa:6173|hsa:6169|hsa:6201|hsa:6210|hsa:6210|hsa:6233|hsa:3921|hsa:6128|hsa:6233|hsa:6173|hsa:6128|hsa:6208|hsa:3921|hsa:6144|hsa:6233|hsa:6203|hsa:6173|hsa:6189|hsa:3921|hsa:6210|hsa:6233|hsa:6208|hsa:3921|hsa…	6203|6128|6210|6128|6233|6203|6161|3921|6210|6124|6233|6203|6233|6139|6124|3921|6208|6128|6173|6210|6208|6173|6169|6201|6210|6210|6233|3921|6128|6233|6173|6128|6208|3921|6144|6233|6203|6173|6189|3921|6210|6233|6208|3921|6173|6128|6233|6233|3921|6161|3921|6203|6173|6210|	http://www.reactome.org/cgi-bin/eventbrowser_st_id?ST_ID=R-HSA-975957
Nonsense-Mediated Decay (NMD)	Reactome	R-HSA-927802	54	115	2.02e-58	1.78e-56	Ozibchr23T0632|Ozibchr8T0911|Ozibchr2T0172|Ozibchr5T0273|Ozibchr18T0581|Ozibchr12T0306|Ozibchr1T1196|Ozibchr1T1192|Ozibchr7T0389|Ozibchr24T0140|Ozibchr5T0485|Ozibchr2T0894|Ozibchr6T0280|Ozibchr18T0788|Ozibchr8T1028|Ozibchr5T0344|Ozibchr10T0381|Ozibchr15T0164|Ozibchr2T0320|Ozibchr7T0885|Ozibchr15T0055|Ozibchr11T0538|Ozibchr7T0219|Ozibchr15T0019|Ozibchr8T0234|Ozibchr6T0760|Ozibchr15T0284|Ozibchr8T0…	hsa:6203|hsa:6128|hsa:6210|hsa:6128|hsa:6233|hsa:6203|hsa:6161|hsa:3921|hsa:6210|hsa:6124|hsa:6233|hsa:6203|hsa:6233|hsa:6139|hsa:6124|hsa:3921|hsa:6208|hsa:6128|hsa:6173|hsa:6210|hsa:6208|hsa:6173|hsa:6169|hsa:6201|hsa:6210|hsa:6210|hsa:6233|hsa:3921|hsa:6128|hsa:6233|hsa:6173|hsa:6128|hsa:6208|hsa:3921|hsa:6144|hsa:6233|hsa:6203|hsa:6173|hsa:6189|hsa:3921|hsa:6210|hsa:6233|hsa:6208|hsa:3921|hsa…	6203|6128|6210|6128|6233|6203|6161|3921|6210|6124|6233|6203|6233|6139|6124|3921|6208|6128|6173|6210|6208|6173|6169|6201|6210|6210|6233|3921|6128|6233|6173|6128|6208|3921|6144|6233|6203|6173|6189|3921|6210|6233|6208|3921|6173|6128|6233|6233|3921|6161|3921|6203|6173|6210|	http://www.reactome.org/cgi-bin/eventbrowser_st_id?ST_ID=R-HSA-927802
Selenoamino acid metabolism	Reactome	R-HSA-2408522	54	117	4.97e-58	4.2e-56	Ozibchr23T0632|Ozibchr8T0911|Ozibchr2T0172|Ozibchr5T0273|Ozibchr18T0581|Ozibchr12T0306|Ozibchr1T1196|Ozibchr1T1192|Ozibchr7T0389|Ozibchr24T0140|Ozibchr5T0485|Ozibchr2T0894|Ozibchr6T0280|Ozibchr18T0788|Ozibchr8T1028|Ozibchr5T0344|Ozibchr10T0381|Ozibchr15T0164|Ozibchr2T0320|Ozibchr7T0885|Ozibchr15T0055|Ozibchr11T0538|Ozibchr7T0219|Ozibchr15T0019|Ozibchr8T0234|Ozibchr6T0760|Ozibchr15T0284|Ozibchr8T0…	hsa:6203|hsa:6128|hsa:6210|hsa:6128|hsa:6233|hsa:6203|hsa:6161|hsa:3921|hsa:6210|hsa:6124|hsa:6233|hsa:6203|hsa:6233|hsa:6139|hsa:6124|hsa:3921|hsa:6208|hsa:6128|hsa:6173|hsa:6210|hsa:6208|hsa:6173|hsa:6169|hsa:6201|hsa:6210|hsa:6210|hsa:6233|hsa:3921|hsa:6128|hsa:6233|hsa:6173|hsa:6128|hsa:6208|hsa:3921|hsa:6144|hsa:6233|hsa:6203|hsa:6173|hsa:6189|hsa:3921|hsa:6210|hsa:6233|hsa:6208|hsa:3921|hsa…	6203|6128|6210|6128|6233|6203|6161|3921|6210|6124|6233|6203|6233|6139|6124|3921|6208|6128|6173|6210|6208|6173|6169|6201|6210|6210|6233|3921|6128|6233|6173|6128|6208|3921|6144|6233|6203|6173|6189|3921|6210|6233|6208|3921|6173|6128|6233|6233|3921|6161|3921|6203|6173|6210|	http://www.reactome.org/cgi-bin/eventbrowser_st_id?ST_ID=R-HSA-2408522
Influenza Life Cycle	Reactome	R-HSA-168255	56	141	1.27e-56	1.03e-54	Ozibchr23T0632|Ozibchr8T0911|Ozibchr2T0172|Ozibchr5T0273|Ozibchr18T0581|Ozibchr12T0306|Ozibchr1T1196|Ozibchr1T1192|Ozibchr7T0389|Ozibchr24T0140|Ozibchr5T0485|Ozibchr2T0894|Ozibchr6T0280|Ozibchr18T0083|Ozibchr18T0788|Ozibchr18T0085|Ozibchr5T0344|Ozibchr10T0381|Ozibchr15T0164|Ozibchr2T0320|Ozibchr7T0885|Ozibchr15T0055|Ozibchr11T0538|Ozibchr7T0219|Ozibchr15T0019|Ozibchr8T0234|Ozibchr6T0760|Ozibchr15…	hsa:6203|hsa:6128|hsa:6210|hsa:6128|hsa:6233|hsa:6203|hsa:6161|hsa:3921|hsa:6210|hsa:6124|hsa:6233|hsa:6203|hsa:6233|hsa:3304|hsa:6139|hsa:3304|hsa:3921|hsa:6208|hsa:6128|hsa:6173|hsa:6210|hsa:6208|hsa:6173|hsa:6169|hsa:6201|hsa:6210|hsa:6210|hsa:6233|hsa:3921|hsa:6128|hsa:6233|hsa:6173|hsa:6128|hsa:6208|hsa:3921|hsa:6144|hsa:6233|hsa:6203|hsa:6173|hsa:6189|hsa:3921|hsa:6210|hsa:6233|hsa:6208|hsa…	6203|6128|6210|6128|6233|6203|6161|3921|6210|6124|6233|6203|6233|3304|6139|3304|3921|6208|6128|6173|6210|6208|6173|6169|6201|6210|6210|6233|3921|6128|6233|6173|6128|6208|3921|6144|6233|6203|6173|6189|3921|6210|6233|6208|3921|6173|6128|6124|6233|6233|3921|6161|3921|6203|6173|6210|	http://www.reactome.org/cgi-bin/eventbrowser_st_id?ST_ID=R-HSA-168255
Influenza Viral RNA Transcription and Replication	Reactome	R-HSA-168273	54	131	1.81e-55	1.36e-53	Ozibchr23T0632|Ozibchr8T0911|Ozibchr2T0172|Ozibchr5T0273|Ozibchr18T0581|Ozibchr12T0306|Ozibchr1T1196|Ozibchr1T1192|Ozibchr7T0389|Ozibchr24T0140|Ozibchr5T0485|Ozibchr2T0894|Ozibchr6T0280|Ozibchr18T0788|Ozibchr8T1028|Ozibchr5T0344|Ozibchr10T0381|Ozibchr15T0164|Ozibchr2T0320|Ozibchr7T0885|Ozibchr15T0055|Ozibchr11T0538|Ozibchr7T0219|Ozibchr15T0019|Ozibchr8T0234|Ozibchr6T0760|Ozibchr15T0284|Ozibchr8T0…	hsa:6203|hsa:6128|hsa:6210|hsa:6128|hsa:6233|hsa:6203|hsa:6161|hsa:3921|hsa:6210|hsa:6124|hsa:6233|hsa:6203|hsa:6233|hsa:6139|hsa:6124|hsa:3921|hsa:6208|hsa:6128|hsa:6173|hsa:6210|hsa:6208|hsa:6173|hsa:6169|hsa:6201|hsa:6210|hsa:6210|hsa:6233|hsa:3921|hsa:6128|hsa:6233|hsa:6173|hsa:6128|hsa:6208|hsa:3921|hsa:6144|hsa:6233|hsa:6203|hsa:6173|hsa:6189|hsa:3921|hsa:6210|hsa:6233|hsa:6208|hsa:3921|hsa…	6203|6128|6210|6128|6233|6203|6161|3921|6210|6124|6233|6203|6233|6139|6124|3921|6208|6128|6173|6210|6208|6173|6169|6201|6210|6210|6233|3921|6128|6233|6173|6128|6208|3921|6144|6233|6203|6173|6189|3921|6210|6233|6208|3921|6173|6128|6233|6233|3921|6161|3921|6203|6173|6210|	http://www.reactome.org/cgi-bin/eventbrowser_st_id?ST_ID=R-HSA-168273
Influenza Infection	Reactome	R-HSA-168254	56	152	7.19e-55	5.02e-53	Ozibchr23T0632|Ozibchr8T0911|Ozibchr2T0172|Ozibchr5T0273|Ozibchr18T0581|Ozibchr12T0306|Ozibchr1T1196|Ozibchr1T1192|Ozibchr7T0389|Ozibchr24T0140|Ozibchr5T0485|Ozibchr2T0894|Ozibchr6T0280|Ozibchr18T0083|Ozibchr18T0788|Ozibchr18T0085|Ozibchr5T0344|Ozibchr10T0381|Ozibchr15T0164|Ozibchr2T0320|Ozibchr7T0885|Ozibchr15T0055|Ozibchr11T0538|Ozibchr7T0219|Ozibchr15T0019|Ozibchr8T0234|Ozibchr6T0760|Ozibchr15…	hsa:6203|hsa:6128|hsa:6210|hsa:6128|hsa:6233|hsa:6203|hsa:6161|hsa:3921|hsa:6210|hsa:6124|hsa:6233|hsa:6203|hsa:6233|hsa:3304|hsa:6139|hsa:3304|hsa:3921|hsa:6208|hsa:6128|hsa:6173|hsa:6210|hsa:6208|hsa:6173|hsa:6169|hsa:6201|hsa:6210|hsa:6210|hsa:6233|hsa:3921|hsa:6128|hsa:6233|hsa:6173|hsa:6128|hsa:6208|hsa:3921|hsa:6144|hsa:6233|hsa:6203|hsa:6173|hsa:6189|hsa:3921|hsa:6210|hsa:6233|hsa:6208|hsa…	6203|6128|6210|6128|6233|6203|6161|3921|6210|6124|6233|6203|6233|3304|6139|3304|3921|6208|6128|6173|6210|6208|6173|6169|6201|6210|6210|6233|3921|6128|6233|6173|6128|6208|3921|6144|6233|6203|6173|6189|3921|6210|6233|6208|3921|6173|6128|6124|6233|6233|3921|6161|3921|6203|6173|6210|	http://www.reactome.org/cgi-bin/eventbrowser_st_id?ST_ID=R-HSA-168254
Metabolism of RNA	Reactome	R-HSA-8953854	91	667	1.91e-52	1.29e-50	Ozibchr2T0172|Ozibchr21T0097|Ozibchr2T0894|Ozibchr8T0911|OzibchrXT0037|Ozibchr1T0811|Ozibchr8T1028|Ozibchr18T0002|Ozibchr15T0055|Ozibchr6T0760|Ozibchr15T0284|Ozibchr8T0929|Ozibchr7T0885|Ozibchr4T0353|Ozibchr19T0604|Ozibchr1T0445|Ozibchr18T0051|Ozibchr11T0441|Ozibchr1T1229|Ozibchr7T0636|Ozibchr10T0750|OzibContig7T0003|OzibContig7T0002|Ozibchr1T0898|Ozibchr2T1164|Ozibchr2T1165|Ozibchr23T0632|Ozibch…	hsa:6210|hsa:220988|hsa:6203|hsa:6128|hsa:8270|hsa:6210|hsa:6124|hsa:3312|hsa:6208|hsa:6210|hsa:6233|hsa:3921|hsa:6210|hsa:6128|hsa:6208|hsa:3312|hsa:6233|hsa:6173|hsa:6418|hsa:3178|hsa:220988|hsa:27316|hsa:27316|hsa:6203|hsa:6173|hsa:6210|hsa:6203|hsa:677|hsa:6233|hsa:6161|hsa:3921|hsa:27316|hsa:6128|hsa:6210|hsa:3178|hsa:6233|hsa:6144|hsa:6210|hsa:6418|hsa:3921|hsa:3921|hsa:8270|hsa:220988|hsa:…	6210|220988|6203|6128|8270|6210|6124|3312|6208|6210|6233|3921|6210|6128|6208|3312|6233|6173|6418|3178|220988|27316|27316|6203|6173|6210|6203|677|6233|6161|3921|27316|6128|6210|3178|6233|6144|6210|6418|3921|3921|8270|220988|3178|6128|3178|6418|3304|3304|3921|8270|6173|6128|6201|3178|6418|6233|6203|6189|3312|6233|6208|6233|6233|6161|3921|6128|3312|6418|6124|6203|6233|220988|6139|3312|6208|8270|8270…	http://www.reactome.org/cgi-bin/eventbrowser_st_id?ST_ID=R-HSA-8953854
Ribosome	KEGG PATHWAY	hsa03010	54	153	5.69e-52	3.72e-50	Ozibchr23T0632|Ozibchr8T0911|Ozibchr2T0172|Ozibchr5T0273|Ozibchr18T0581|Ozibchr12T0306|Ozibchr1T1196|Ozibchr1T1192|Ozibchr7T0389|Ozibchr24T0140|Ozibchr5T0485|Ozibchr2T0894|Ozibchr6T0280|Ozibchr18T0788|Ozibchr8T1028|Ozibchr5T0344|Ozibchr10T0381|Ozibchr15T0164|Ozibchr2T0320|Ozibchr7T0885|Ozibchr15T0055|Ozibchr11T0538|Ozibchr7T0219|Ozibchr15T0019|Ozibchr8T0234|Ozibchr6T0760|Ozibchr15T0284|Ozibchr8T0…	hsa:6203|hsa:6128|hsa:6210|hsa:6128|hsa:6233|hsa:6203|hsa:6161|hsa:3921|hsa:6210|hsa:6124|hsa:6233|hsa:6203|hsa:6233|hsa:6139|hsa:6124|hsa:3921|hsa:6208|hsa:6128|hsa:6173|hsa:6210|hsa:6208|hsa:6173|hsa:6169|hsa:6201|hsa:6210|hsa:6210|hsa:6233|hsa:3921|hsa:6128|hsa:6233|hsa:6173|hsa:6128|hsa:6208|hsa:3921|hsa:6144|hsa:6233|hsa:6203|hsa:6173|hsa:6189|hsa:3921|hsa:6210|hsa:6233|hsa:6208|hsa:3921|hsa…	6203|6128|6210|6128|6233|6203|6161|3921|6210|6124|6233|6203|6233|6139|6124|3921|6208|6128|6173|6210|6208|6173|6169|6201|6210|6210|6233|3921|6128|6233|6173|6128|6208|3921|6144|6233|6203|6173|6189|3921|6210|6233|6208|3921|6173|6128|6233|6233|3921|6161|3921|6203|6173|6210|	http://www.genome.jp/kegg-bin/show_pathway?hsa03010/hsa:6203%09red/hsa:6201%09red/hsa:6210%09red/hsa:6169%09red/hsa:6144%09red/hsa:6189%09red/hsa:6208%09red/hsa:6233%09red/hsa:6161%09red/hsa:6173%09red/hsa:3921%09red/hsa:6124%09red/hsa:6139%09red/hsa:6128%09red
Regulation of expression of SLITs and ROBOs	Reactome	R-HSA-9010553	54	169	9.52e-50	5.84e-48	Ozibchr23T0632|Ozibchr8T0911|Ozibchr2T0172|Ozibchr5T0273|Ozibchr18T0581|Ozibchr12T0306|Ozibchr1T1196|Ozibchr1T1192|Ozibchr7T0389|Ozibchr24T0140|Ozibchr5T0485|Ozibchr2T0894|Ozibchr6T0280|Ozibchr18T0788|Ozibchr8T1028|Ozibchr5T0344|Ozibchr10T0381|Ozibchr15T0164|Ozibchr2T0320|Ozibchr7T0885|Ozibchr15T0055|Ozibchr11T0538|Ozibchr7T0219|Ozibchr15T0019|Ozibchr8T0234|Ozibchr6T0760|Ozibchr15T0284|Ozibchr8T0…	hsa:6203|hsa:6128|hsa:6210|hsa:6128|hsa:6233|hsa:6203|hsa:6161|hsa:3921|hsa:6210|hsa:6124|hsa:6233|hsa:6203|hsa:6233|hsa:6139|hsa:6124|hsa:3921|hsa:6208|hsa:6128|hsa:6173|hsa:6210|hsa:6208|hsa:6173|hsa:6169|hsa:6201|hsa:6210|hsa:6210|hsa:6233|hsa:3921|hsa:6128|hsa:6233|hsa:6173|hsa:6128|hsa:6208|hsa:3921|hsa:6144|hsa:6233|hsa:6203|hsa:6173|hsa:6189|hsa:3921|hsa:6210|hsa:6233|hsa:6208|hsa:3921|hsa…	6203|6128|6210|6128|6233|6203|6161|3921|6210|6124|6233|6203|6233|6139|6124|3921|6208|6128|6173|6210|6208|6173|6169|6201|6210|6210|6233|3921|6128|6233|6173|6128|6208|3921|6144|6233|6203|6173|6189|3921|6210|6233|6208|3921|6173|6128|6233|6233|3921|6161|3921|6203|6173|6210|	http://www.reactome.org/cgi-bin/eventbrowser_st_id?ST_ID=R-HSA-9010553
Major pathway of rRNA processing in the nucleolus and cytosol	Reactome	R-HSA-6791226	54	183	5.68e-48	3.29e-46	Ozibchr23T0632|Ozibchr8T0911|Ozibchr2T0172|Ozibchr5T0273|Ozibchr18T0581|Ozibchr12T0306|Ozibchr1T1196|Ozibchr1T1192|Ozibchr7T0389|Ozibchr24T0140|Ozibchr5T0485|Ozibchr2T0894|Ozibchr6T0280|Ozibchr18T0788|Ozibchr8T1028|Ozibchr5T0344|Ozibchr10T0381|Ozibchr15T0164|Ozibchr2T0320|Ozibchr7T0885|Ozibchr15T0055|Ozibchr11T0538|Ozibchr7T0219|Ozibchr15T0019|Ozibchr8T0234|Ozibchr6T0760|Ozibchr15T0284|Ozibchr8T0…	hsa:6203|hsa:6128|hsa:6210|hsa:6128|hsa:6233|hsa:6203|hsa:6161|hsa:3921|hsa:6210|hsa:6124|hsa:6233|hsa:6203|hsa:6233|hsa:6139|hsa:6124|hsa:3921|hsa:6208|hsa:6128|hsa:6173|hsa:6210|hsa:6208|hsa:6173|hsa:6169|hsa:6201|hsa:6210|hsa:6210|hsa:6233|hsa:3921|hsa:6128|hsa:6233|hsa:6173|hsa:6128|hsa:6208|hsa:3921|hsa:6144|hsa:6233|hsa:6203|hsa:6173|hsa:6189|hsa:3921|hsa:6210|hsa:6233|hsa:6208|hsa:3921|hsa…	6203|6128|6210|6128|6233|6203|6161|3921|6210|6124|6233|6203|6233|6139|6124|3921|6208|6128|6173|6210|6208|6173|6169|6201|6210|6210|6233|3921|6128|6233|6173|6128|6208|3921|6144|6233|6203|6173|6189|3921|6210|6233|6208|3921|6173|6128|6233|6233|3921|6161|3921|6203|6173|6210|	http://www.reactome.org/cgi-bin/eventbrowser_st_id?ST_ID=R-HSA-6791226
rRNA processing in the nucleus and cytosol	Reactome	R-HSA-8868773	54	193	8.65e-47	4.87e-45	Ozibchr23T0632|Ozibchr8T0911|Ozibchr2T0172|Ozibchr5T0273|Ozibchr18T0581|Ozibchr12T0306|Ozibchr1T1196|Ozibchr1T1192|Ozibchr7T0389|Ozibchr24T0140|Ozibchr5T0485|Ozibchr2T0894|Ozibchr6T0280|Ozibchr18T0788|Ozibchr8T1028|Ozibchr5T0344|Ozibchr10T0381|Ozibchr15T0164|Ozibchr2T0320|Ozibchr7T0885|Ozibchr15T0055|Ozibchr11T0538|Ozibchr7T0219|Ozibchr15T0019|Ozibchr8T0234|Ozibchr6T0760|Ozibchr15T0284|Ozibchr8T0…	hsa:6203|hsa:6128|hsa:6210|hsa:6128|hsa:6233|hsa:6203|hsa:6161|hsa:3921|hsa:6210|hsa:6124|hsa:6233|hsa:6203|hsa:6233|hsa:6139|hsa:6124|hsa:3921|hsa:6208|hsa:6128|hsa:6173|hsa:6210|hsa:6208|hsa:6173|hsa:6169|hsa:6201|hsa:6210|hsa:6210|hsa:6233|hsa:3921|hsa:6128|hsa:6233|hsa:6173|hsa:6128|hsa:6208|hsa:3921|hsa:6144|hsa:6233|hsa:6203|hsa:6173|hsa:6189|hsa:3921|hsa:6210|hsa:6233|hsa:6208|hsa:3921|hsa…	6203|6128|6210|6128|6233|6203|6161|3921|6210|6124|6233|6203|6233|6139|6124|3921|6208|6128|6173|6210|6208|6173|6169|6201|6210|6210|6233|3921|6128|6233|6173|6128|6208|3921|6144|6233|6203|6173|6189|3921|6210|6233|6208|3921|6173|6128|6233|6233|3921|6161|3921|6203|6173|6210|	http://www.reactome.org/cgi-bin/eventbrowser_st_id?ST_ID=R-HSA-8868773
Infectious disease	Reactome	R-HSA-5663205	67	372	6.08e-46	3.33e-44	Ozibchr23T0632|Ozibchr13T0562|Ozibchr2T0172|Ozibchr5T0273|Ozibchr18T0581|Ozibchr7T1466|Ozibchr12T0306|Ozibchr1T1196|Ozibchr1T1192|Ozibchr7T0389|Ozibchr24T0140|Ozibchr5T0485|Ozibchr2T0894|Ozibchr12T0279|Ozibchr6T0280|Ozibchr8T0911|Ozibchr18T0083|Ozibchr7T1327|Ozibchr18T0788|Ozibchr18T0085|Ozibchr21T0297|Ozibchr8T0743|Ozibchr5T0344|Ozibchr10T0381|Ozibchr15T0164|Ozibchr2T0320|Ozibchr7T0885|Ozibchr15…	hsa:6203|hsa:4869|hsa:6210|hsa:6128|hsa:6233|hsa:4869|hsa:6203|hsa:6161|hsa:3921|hsa:6210|hsa:6124|hsa:6233|hsa:6203|hsa:8815|hsa:6233|hsa:6128|hsa:3304|hsa:801|hsa:6139|hsa:3304|hsa:4869|hsa:8815|hsa:3921|hsa:6208|hsa:6128|hsa:6173|hsa:6210|hsa:6208|hsa:4869|hsa:6173|hsa:6169|hsa:6201|hsa:291|hsa:6210|hsa:6210|hsa:6208|hsa:6233|hsa:3921|hsa:6128|hsa:6233|hsa:6173|hsa:6128|hsa:6208|hsa:3921|hsa:6…	6203|4869|6210|6128|6233|4869|6203|6161|3921|6210|6124|6233|6203|8815|6233|6128|3304|801|6139|3304|4869|8815|3921|6208|6128|6173|6210|6208|4869|6173|6169|6201|291|6210|6210|6208|6233|3921|6128|6233|6173|6128|6208|3921|6144|6233|6203|6173|6189|3921|6210|6233|4869|8815|3921|6173|6128|6124|6233|6233|3921|6161|3921|6203|6173|6210|8815|	http://www.reactome.org/cgi-bin/eventbrowser_st_id?ST_ID=R-HSA-5663205
rRNA processing	Reactome	R-HSA-72312	54	203	1.14e-45	6.07e-44	Ozibchr23T0632|Ozibchr8T0911|Ozibchr2T0172|Ozibchr5T0273|Ozibchr18T0581|Ozibchr12T0306|Ozibchr1T1196|Ozibchr1T1192|Ozibchr7T0389|Ozibchr24T0140|Ozibchr5T0485|Ozibchr2T0894|Ozibchr6T0280|Ozibchr18T0788|Ozibchr8T1028|Ozibchr5T0344|Ozibchr10T0381|Ozibchr15T0164|Ozibchr2T0320|Ozibchr7T0885|Ozibchr15T0055|Ozibchr11T0538|Ozibchr7T0219|Ozibchr15T0019|Ozibchr8T0234|Ozibchr6T0760|Ozibchr15T0284|Ozibchr8T0…	hsa:6203|hsa:6128|hsa:6210|hsa:6128|hsa:6233|hsa:6203|hsa:6161|hsa:3921|hsa:6210|hsa:6124|hsa:6233|hsa:6203|hsa:6233|hsa:6139|hsa:6124|hsa:3921|hsa:6208|hsa:6128|hsa:6173|hsa:6210|hsa:6208|hsa:6173|hsa:6169|hsa:6201|hsa:6210|hsa:6210|hsa:6233|hsa:3921|hsa:6128|hsa:6233|hsa:6173|hsa:6128|hsa:6208|hsa:3921|hsa:6144|hsa:6233|hsa:6203|hsa:6173|hsa:6189|hsa:3921|hsa:6210|hsa:6233|hsa:6208|hsa:3921|hsa…	6203|6128|6210|6128|6233|6203|6161|3921|6210|6124|6233|6203|6233|6139|6124|3921|6208|6128|6173|6210|6208|6173|6169|6201|6210|6210|6233|3921|6128|6233|6173|6128|6208|3921|6144|6233|6203|6173|6189|3921|6210|6233|6208|3921|6173|6128|6233|6233|3921|6161|3921|6203|6173|6210|	http://www.reactome.org/cgi-bin/eventbrowser_st_id?ST_ID=R-HSA-72312
Metabolism of proteins	Reactome	R-HSA-392499	138	2012	3.32e-45	1.73e-43	OzibchrXT0208|OzibContig29T0001|Ozibchr2T0172|OzibContig144T0001|Ozibchr13T0562|Ozibchr7T0165|Ozibchr2T0894|Ozibchr13T0400|Ozibchr15T0103|Ozibchr10T0208|Ozibchr15T0055|Ozibchr22T0300|Ozibchr6T0760|Ozibchr15T0284|Ozibchr8T0929|Ozibchr5T0272|Ozibchr19T0604|Ozibchr1T0445|Ozibchr18T0051|Ozibchr18T0267|Ozibchr11T0441|Ozibchr1T0811|Ozibchr7T0219|OzibContig177T0001|OzibchrYT0164|OzibContig140T0001|Ozibc…	hsa:128312|hsa:1968|hsa:6210|hsa:1968|hsa:4869|hsa:3021|hsa:6203|hsa:3065|hsa:6902|hsa:6613|hsa:6208|hsa:4869|hsa:6210|hsa:6233|hsa:3921|hsa:3065|hsa:6208|hsa:3312|hsa:6233|hsa:6612|hsa:6173|hsa:6210|hsa:6169|hsa:1968|hsa:165918|hsa:1968|hsa:333932|hsa:6203|hsa:6173|hsa:6210|hsa:1968|hsa:6203|hsa:6613|hsa:2153|hsa:6441|hsa:2788|hsa:6441|hsa:6233|hsa:6902|hsa:6161|hsa:3921|hsa:4869|hsa:165918|hsa:…	128312|1968|6210|1968|4869|3021|6203|3065|6902|6613|6208|4869|6210|6233|3921|3065|6208|3312|6233|6612|6173|6210|6169|1968|165918|1968|333932|6203|6173|6210|1968|6203|6613|2153|6441|2788|6441|6233|6902|6161|3921|4869|165918|1968|6128|6210|6210|6613|6612|6233|6144|1968|6613|1968|6210|1968|3021|7416|1968|333932|6124|8350|1968|1968|3921|1968|1968|1968|6128|3312|55970|6128|165918|165918|1438|165918|33…	http://www.reactome.org/cgi-bin/eventbrowser_st_id?ST_ID=R-HSA-392499
Signaling by ROBO receptors	Reactome	R-HSA-376176	54	216	2.67e-44	1.32e-42	Ozibchr23T0632|Ozibchr8T0911|Ozibchr2T0172|Ozibchr5T0273|Ozibchr18T0581|Ozibchr12T0306|Ozibchr1T1196|Ozibchr1T1192|Ozibchr7T0389|Ozibchr24T0140|Ozibchr5T0485|Ozibchr2T0894|Ozibchr6T0280|Ozibchr18T0788|Ozibchr8T1028|Ozibchr5T0344|Ozibchr10T0381|Ozibchr15T0164|Ozibchr2T0320|Ozibchr7T0885|Ozibchr15T0055|Ozibchr11T0538|Ozibchr7T0219|Ozibchr15T0019|Ozibchr8T0234|Ozibchr6T0760|Ozibchr15T0284|Ozibchr8T0…	hsa:6203|hsa:6128|hsa:6210|hsa:6128|hsa:6233|hsa:6203|hsa:6161|hsa:3921|hsa:6210|hsa:6124|hsa:6233|hsa:6203|hsa:6233|hsa:6139|hsa:6124|hsa:3921|hsa:6208|hsa:6128|hsa:6173|hsa:6210|hsa:6208|hsa:6173|hsa:6169|hsa:6201|hsa:6210|hsa:6210|hsa:6233|hsa:3921|hsa:6128|hsa:6233|hsa:6173|hsa:6128|hsa:6208|hsa:3921|hsa:6144|hsa:6233|hsa:6203|hsa:6173|hsa:6189|hsa:3921|hsa:6210|hsa:6233|hsa:6208|hsa:3921|hsa…	6203|6128|6210|6128|6233|6203|6161|3921|6210|6124|6233|6203|6233|6139|6124|3921|6208|6128|6173|6210|6208|6173|6169|6201|6210|6210|6233|3921|6128|6233|6173|6128|6208|3921|6144|6233|6203|6173|6189|3921|6210|6233|6208|3921|6173|6128|6233|6233|3921|6161|3921|6203|6173|6210|	http://www.reactome.org/cgi-bin/eventbrowser_st_id?ST_ID=R-HSA-376176
Systemic lupus erythematosus	KEGG PATHWAY	hsa05322	46	133	5e-44	2.41e-42	OzibchrXT0208|OzibContig195T0001|Ozibchr13T0371|Ozibchr13T0374|Ozibchr3T0385|OzibchrXT0220|Ozibchr17T0719|OzibchrXT0085|Ozibchr5T0790|Ozibchr11T0001|Ozibchr17T0716|Ozibchr11T0003|Ozibchr11T0002|Ozibchr11T0005|Ozibchr11T0004|Ozibchr11T0009|Ozibchr11T0008|Ozibchr11T0043|Ozibchr11T0042|Ozibchr13T0394|OzibContig190T0001|OzibchrXT0507|Ozibchr13T0425|Ozibchr13T0368|Ozibchr13T0389|OzibchrXT0138|OzibchrX…	hsa:128312|hsa:474381|hsa:333932|hsa:333932|hsa:3021|hsa:474381|hsa:333932|hsa:474381|hsa:3021|hsa:102723407|hsa:333932|hsa:102723407|hsa:102723407|hsa:102723407|hsa:102723407|hsa:102723407|hsa:102723407|hsa:102723407|hsa:102723407|hsa:8350|hsa:474381|hsa:3021|hsa:333932|hsa:8350|hsa:333932|hsa:8970|hsa:8340|hsa:8350|hsa:3021|hsa:3021|hsa:333932|hsa:8350|hsa:102723407|hsa:102723407|hsa:102723407|…	128312|474381|333932|333932|3021|474381|333932|474381|3021|102723407|333932|102723407|102723407|102723407|102723407|102723407|102723407|102723407|102723407|8350|474381|3021|333932|8350|333932|8970|8340|8350|3021|3021|333932|8350|102723407|102723407|102723407|102723407|102723407|102723407|102723407|102723407|8350|333932|102723407|3021|102723407|8290|	http://www.genome.jp/kegg-bin/show_pathway?hsa05322/hsa:102723407%09red/hsa:8290%09red/hsa:333932%09red/hsa:128312%09red/hsa:8350%09red/hsa:3021%09red/hsa:8340%09red/hsa:474381%09red/hsa:8970%09red
Developmental Biology	Reactome	R-HSA-1266738	90	1082	3.35e-35	1.41e-33	OzibchrXT0208|Ozibchr2T0172|Ozibchr19T0431|Ozibchr2T0894|Ozibchr8T1028|Ozibchr15T0055|Ozibchr6T0760|Ozibchr15T0284|Ozibchr8T0929|Ozibchr4T0353|Ozibchr19T0604|Ozibchr1T0445|Ozibchr18T0051|Ozibchr11T0441|Ozibchr1T0811|Ozibchr17T0721|Ozibchr1T0898|Ozibchr2T1164|Ozibchr2T1165|Ozibchr23T0632|Ozibchr18T0581|Ozibchr1T1196|Ozibchr1T1192|Ozibchr17T0634|Ozibchr15T0164|Ozibchr8T0234|Ozibchr7T0885|Ozibchr6T0…	hsa:128312|hsa:6210|hsa:6189|hsa:6203|hsa:6124|hsa:6208|hsa:6210|hsa:6233|hsa:3921|hsa:6128|hsa:6208|hsa:3312|hsa:6233|hsa:6173|hsa:6210|hsa:333932|hsa:6203|hsa:6173|hsa:6210|hsa:6203|hsa:6233|hsa:6161|hsa:3921|hsa:7062|hsa:6128|hsa:6210|hsa:6210|hsa:6233|hsa:6144|hsa:6210|hsa:3021|hsa:333932|hsa:8350|hsa:3921|hsa:6128|hsa:3312|hsa:6128|hsa:333932|hsa:333932|hsa:8350|hsa:333932|hsa:3921|hsa:85285…	128312|6210|6189|6203|6124|6208|6210|6233|3921|6128|6208|3312|6233|6173|6210|333932|6203|6173|6210|6203|6233|6161|3921|7062|6128|6210|6210|6233|6144|6210|3021|333932|8350|3921|6128|3312|6128|333932|333932|8350|333932|3921|85285|6173|6128|6201|8350|6233|8970|333932|8340|6203|3021|3312|6233|6208|8350|6707|6233|6233|6161|3921|6128|10376|333932|3312|8745|3021|3021|6124|6203|6233|333932|8350|6139|3312…	http://www.reactome.org/cgi-bin/eventbrowser_st_id?ST_ID=R-HSA-1266738
Metabolism of amino acids and derivatives	Reactome	R-HSA-71291	56	367	7.62e-35	3.15e-33	Ozibchr23T0632|Ozibchr8T0911|Ozibchr2T0172|Ozibchr5T0273|Ozibchr18T0581|Ozibchr12T0306|Ozibchr1T1196|Ozibchr11T0120|Ozibchr1T1192|Ozibchr7T0389|Ozibchr24T0140|Ozibchr5T0485|Ozibchr2T0894|Ozibchr6T0280|Ozibchr18T0788|Ozibchr8T1028|Ozibchr5T0344|Ozibchr11T0121|Ozibchr10T0381|Ozibchr15T0164|Ozibchr2T0320|Ozibchr7T0885|Ozibchr15T0055|Ozibchr11T0538|Ozibchr7T0219|Ozibchr15T0019|Ozibchr8T0234|Ozibchr6T…	hsa:6203|hsa:6128|hsa:6210|hsa:6128|hsa:6233|hsa:6203|hsa:6161|hsa:1735|hsa:3921|hsa:6210|hsa:6124|hsa:6233|hsa:6203|hsa:6233|hsa:6139|hsa:6124|hsa:3921|hsa:1735|hsa:6208|hsa:6128|hsa:6173|hsa:6210|hsa:6208|hsa:6173|hsa:6169|hsa:6201|hsa:6210|hsa:6210|hsa:6233|hsa:3921|hsa:6128|hsa:6233|hsa:6173|hsa:6128|hsa:6208|hsa:3921|hsa:6144|hsa:6233|hsa:6203|hsa:6173|hsa:6189|hsa:3921|hsa:6210|hsa:6233|hsa…	6203|6128|6210|6128|6233|6203|6161|1735|3921|6210|6124|6233|6203|6233|6139|6124|3921|1735|6208|6128|6173|6210|6208|6173|6169|6201|6210|6210|6233|3921|6128|6233|6173|6128|6208|3921|6144|6233|6203|6173|6189|3921|6210|6233|6208|3921|6173|6128|6233|6233|3921|6161|3921|6203|6173|6210|	http://www.reactome.org/cgi-bin/eventbrowser_st_id?ST_ID=R-HSA-71291
Recycling of eIF2:GDP	Reactome	R-HSA-72731	19	8	1.5e-34	6.08e-33	Ozibchr3T0677|OzibContig177T0001|OzibContig152T0001|OzibContig29T0001|OzibContig224T0001|OzibContig140T0001|OzibchrXT0931|OzibContig3T0003|OzibContig144T0001|OzibContig60T0002|OzibchrXT0700|OzibContig143T0001|OzibContig42T0001|OzibContig60T0001|OzibContig42T0003|OzibContig10T0001|OzibContig3T0001|OzibContig3T0004|OzibchrYT0163	hsa:1968|hsa:1968|hsa:1968|hsa:1968|hsa:1968|hsa:1968|hsa:1968|hsa:1968|hsa:1968|hsa:1968|hsa:1968|hsa:1968|hsa:1968|hsa:1968|hsa:1968|hsa:1968|hsa:1968|hsa:1968|hsa:1968|	1968|1968|1968|1968|1968|1968|1968|1968|1968|1968|1968|1968|1968|1968|1968|1968|1968|1968|1968|	http://www.reactome.org/cgi-bin/eventbrowser_st_id?ST_ID=R-HSA-72731
Cell Cycle	Reactome	R-HSA-1640170	68	629	3.5e-33	1.39e-31	OzibchrXT0208|OzibchrXT0507|Ozibchr4T0393|Ozibchr19T0105|Ozibchr13T0371|Ozibchr5T0272|Ozibchr13T0374|Ozibchr18T0581|Ozibchr18T0746|OzibchrYT0166|Ozibchr6T0005|OzibchrYT0164|Ozibchr15T0284|OzibContig145T0001|Ozibchr13T0562|Ozibchr5T0790|Ozibchr6T0280|Ozibchr13T0400|Ozibchr13T0425|OzibContig17T0002|Ozibchr4T0827|Ozibchr13T0392|Ozibchr21T0297|Ozibchr21T0608|Ozibchr8T0743|OzibchrXT0870|Ozibchr17T0719…	hsa:128312|hsa:3021|hsa:6233|hsa:10376|hsa:333932|hsa:3065|hsa:333932|hsa:6233|hsa:56979|hsa:165918|hsa:50511|hsa:165918|hsa:6233|hsa:50511|hsa:4869|hsa:3021|hsa:6233|hsa:3065|hsa:333932|hsa:50511|hsa:3021|hsa:333932|hsa:4869|hsa:50511|hsa:8815|hsa:165918|hsa:333932|hsa:4869|hsa:8350|hsa:6418|hsa:50511|hsa:50511|hsa:50511|hsa:6418|hsa:8350|hsa:6418|hsa:6233|hsa:6233|hsa:333932|hsa:6418|hsa:3021|h…	128312|3021|6233|10376|333932|3065|333932|6233|56979|165918|50511|165918|6233|50511|4869|3021|6233|3065|333932|50511|3021|333932|4869|50511|8815|165918|333932|4869|8350|6418|50511|50511|50511|6418|8350|6418|6233|6233|333932|6418|3021|8970|6418|4869|8340|8350|6233|3021|8815|6418|6233|6418|4869|333932|8815|3306|8350|165918|10376|8350|6418|333932|6233|3021|165918|8815|8290|50511|	http://www.reactome.org/cgi-bin/eventbrowser_st_id?ST_ID=R-HSA-1640170
@@Cell cycle	KEGG PATHWAY	hsa04110	2	124	0.615472	0.689884	Ozibchr5T0272|Ozibchr13T0400	hsa:3065|hsa:3065|	3065|3065|	http://www.genome.jp/kegg-bin/show_pathway?hsa04110/hsa:3065%09red
Axon guidance	Reactome	R-HSA-422475	64	549	4.4e-33	1.71e-31	Ozibchr23T0632|Ozibchr19T0105|Ozibchr2T0172|Ozibchr18T0002|Ozibchr3T1160|Ozibchr5T0273|Ozibchr18T0581|Ozibchr12T0306|Ozibchr1T1196|Ozibchr1T1192|Ozibchr7T0389|Ozibchr24T0140|Ozibchr5T0485|Ozibchr2T0894|OzibchrYT0159|Ozibchr6T0280|Ozibchr8T0911|Ozibchr18T0788|OzibchrXT0939|Ozibchr5T0344|Ozibchr10T0381|Ozibchr15T0164|Ozibchr2T0320|Ozibchr7T0885|Ozibchr15T0055|Ozibchr11T0538|Ozibchr7T0219|Ozibchr15T…	hsa:6203|hsa:10376|hsa:6210|hsa:3312|hsa:3312|hsa:6128|hsa:6233|hsa:6203|hsa:6161|hsa:3921|hsa:6210|hsa:6124|hsa:6233|hsa:6203|hsa:3312|hsa:6233|hsa:6128|hsa:6139|hsa:3312|hsa:3921|hsa:6208|hsa:6128|hsa:6173|hsa:6210|hsa:6208|hsa:6173|hsa:6169|hsa:6201|hsa:6210|hsa:6210|hsa:6233|hsa:3921|hsa:6128|hsa:6233|hsa:6173|hsa:3312|hsa:6208|hsa:3312|hsa:3921|hsa:6144|hsa:3312|hsa:6203|hsa:6173|hsa:6189|hs…	6203|10376|6210|3312|3312|6128|6233|6203|6161|3921|6210|6124|6233|6203|3312|6233|6128|6139|3312|3921|6208|6128|6173|6210|6208|6173|6169|6201|6210|6210|6233|3921|6128|6233|6173|3312|6208|3312|3921|6144|3312|6203|6173|6189|3921|6210|6233|6208|11280|3921|6128|6173|6128|10376|6124|6233|6233|3921|6161|3921|6233|6203|6173|6210|	http://www.reactome.org/cgi-bin/eventbrowser_st_id?ST_ID=R-HSA-422475
Transcriptional misregulation in cancer	KEGG PATHWAY	hsa05202	42	186	6.02e-33	2.3e-31	Ozibchr13T0371|Ozibchr5T0272|Ozibchr13T0374|Ozibchr3T0385|Ozibchr17T0719|Ozibchr5T0790|Ozibchr13T0400|Ozibchr11T0001|Ozibchr17T0716|Ozibchr11T0003|Ozibchr11T0002|Ozibchr11T0005|Ozibchr11T0004|Ozibchr11T0009|Ozibchr11T0008|Ozibchr11T0043|Ozibchr11T0042|Ozibchr13T0394|OzibchrXT0507|Ozibchr13T0425|Ozibchr13T0368|Ozibchr21T0609|Ozibchr13T0389|Ozibchr13T0426|Ozibchr7T0165|Ozibchr4T0827|Ozibchr13T0392|…	hsa:333932|hsa:3065|hsa:333932|hsa:3021|hsa:333932|hsa:3021|hsa:3065|hsa:102723407|hsa:333932|hsa:102723407|hsa:102723407|hsa:102723407|hsa:102723407|hsa:102723407|hsa:102723407|hsa:102723407|hsa:102723407|hsa:8350|hsa:3021|hsa:333932|hsa:8350|hsa:2130|hsa:333932|hsa:8350|hsa:3021|hsa:3021|hsa:333932|hsa:8350|hsa:102723407|hsa:102723407|hsa:102723407|hsa:102723407|hsa:102723407|hsa:102723407|hsa:…	333932|3065|333932|3021|333932|3021|3065|102723407|333932|102723407|102723407|102723407|102723407|102723407|102723407|102723407|102723407|8350|3021|333932|8350|2130|333932|8350|3021|3021|333932|8350|102723407|102723407|102723407|102723407|102723407|102723407|102723407|102723407|8350|333932|102723407|3021|102723407|8290|	http://www.genome.jp/kegg-bin/show_pathway?hsa05202/hsa:102723407%09red/hsa:8290%09red/hsa:333932%09red/hsa:2130%09red/hsa:8350%09red/hsa:3021%09red/hsa:3065%09red
Condensation of Prophase Chromosomes	Reactome	R-HSA-2299718	31	73	1.01e-32	3.77e-31	OzibchrXT0208|OzibchrXT0507|Ozibchr13T0371|Ozibchr13T0374|Ozibchr3T0385|Ozibchr5T0790|Ozibchr1T0678|Ozibchr13T0425|Ozibchr17T0716|Ozibchr1T1229|Ozibchr13T0392|Ozibchr13T0394|Ozibchr17T0719|Ozibchr25T0187|Ozibchr13T0368|Ozibchr4T0254|Ozibchr18T0321|OzibchrXT0138|Ozibchr21T0476|OzibchrXT0233|Ozibchr13T0426|Ozibchr7T0165|Ozibchr4T0827|Ozibchr23T0001|Ozibchr13T0389|Ozibchr13T0433|Ozibchr13T0384|Ozibc…	hsa:128312|hsa:3021|hsa:333932|hsa:333932|hsa:3021|hsa:3021|hsa:6418|hsa:333932|hsa:333932|hsa:6418|hsa:333932|hsa:8350|hsa:333932|hsa:6418|hsa:8350|hsa:6418|hsa:6418|hsa:8970|hsa:6418|hsa:8340|hsa:8350|hsa:3021|hsa:3021|hsa:6418|hsa:333932|hsa:8350|hsa:8350|hsa:6418|hsa:333932|hsa:3021|hsa:8290|	128312|3021|333932|333932|3021|3021|6418|333932|333932|6418|333932|8350|333932|6418|8350|6418|6418|8970|6418|8340|8350|3021|3021|6418|333932|8350|8350|6418|333932|3021|8290|	http://www.reactome.org/cgi-bin/eventbrowser_st_id?ST_ID=R-HSA-2299718
Disease	Reactome	R-HSA-1643685	83	1049	5.44e-31	1.97e-29	Ozibchr23T0632|Ozibchr13T0562|Ozibchr2T0172|Ozibchr19T0463|Ozibchr4T0205|Ozibchr4T0207|Ozibchr16T0307|Ozibchr5T0273|Ozibchr18T0581|Ozibchr4T0393|Ozibchr12T0306|Ozibchr1T0123|Ozibchr1T1196|Ozibchr1T1192|Ozibchr7T0389|Ozibchr24T0140|Ozibchr5T0485|Ozibchr2T0894|Ozibchr18T0461|Ozibchr6T0280|Ozibchr13T0400|Ozibchr18T0083|Ozibchr7T1327|Ozibchr18T0788|Ozibchr14T0056|Ozibchr21T0297|Ozibchr8T0743|Ozibchr3…	hsa:6203|hsa:4869|hsa:6210|hsa:4140|hsa:6441|hsa:6441|hsa:5037|hsa:6128|hsa:6233|hsa:6233|hsa:6203|hsa:5037|hsa:6161|hsa:3921|hsa:6210|hsa:6124|hsa:6233|hsa:6203|hsa:4140|hsa:6233|hsa:3065|hsa:3304|hsa:801|hsa:6139|hsa:5037|hsa:4869|hsa:8815|hsa:5037|hsa:5037|hsa:3921|hsa:6208|hsa:6128|hsa:6128|hsa:6173|hsa:6210|hsa:6208|hsa:4869|hsa:6173|hsa:6169|hsa:6201|hsa:291|hsa:6210|hsa:8815|hsa:6210|hsa:6…	6203|4869|6210|4140|6441|6441|5037|6128|6233|6233|6203|5037|6161|3921|6210|6124|6233|6203|4140|6233|3065|3304|801|6139|5037|4869|8815|5037|5037|3921|6208|6128|6128|6173|6210|6208|4869|6173|6169|6201|291|6210|8815|6210|6208|6233|3921|6128|6233|6173|3065|6208|4140|4140|3921|6144|6233|6203|5037|6173|6189|3921|6210|6233|4869|8815|5037|3921|4869|6128|6124|6173|6128|3304|1438|6233|3921|6161|3921|6203|6…	http://www.reactome.org/cgi-bin/eventbrowser_st_id?ST_ID=R-HSA-1643685
Mitotic Prophase	Reactome	R-HSA-68875	35	134	9.85e-30	3.38e-28	OzibchrXT0208|OzibchrXT0507|Ozibchr13T0371|Ozibchr13T0374|Ozibchr3T0385|Ozibchr5T0790|Ozibchr1T0678|Ozibchr13T0425|Ozibchr17T0716|Ozibchr4T0827|Ozibchr13T0392|Ozibchr13T0394|Ozibchr8T0743|Ozibchr17T0719|Ozibchr25T0187|Ozibchr13T0368|Ozibchr4T0254|Ozibchr18T0321|OzibchrXT0138|Ozibchr21T0476|OzibchrXT0233|Ozibchr13T0426|Ozibchr7T0165|Ozibchr12T0279|Ozibchr1T1229|Ozibchr23T0001|Ozibchr13T0389|Ozibch…	hsa:128312|hsa:3021|hsa:333932|hsa:333932|hsa:3021|hsa:3021|hsa:6418|hsa:333932|hsa:333932|hsa:3021|hsa:333932|hsa:8350|hsa:8815|hsa:333932|hsa:6418|hsa:8350|hsa:6418|hsa:6418|hsa:8970|hsa:6418|hsa:8340|hsa:8350|hsa:3021|hsa:8815|hsa:6418|hsa:6418|hsa:333932|hsa:8815|hsa:8350|hsa:8350|hsa:6418|hsa:333932|hsa:3021|hsa:8290|hsa:8815|	128312|3021|333932|333932|3021|3021|6418|333932|333932|3021|333932|8350|8815|333932|6418|8350|6418|6418|8970|6418|8340|8350|3021|8815|6418|6418|333932|8815|8350|8350|6418|333932|3021|8290|8815|	http://www.reactome.org/cgi-bin/eventbrowser_st_id?ST_ID=R-HSA-68875
Meiosis	Reactome	R-HSA-1500620	33	116	2.9e-29	9.79e-28	OzibchrXT0208|OzibContig145T0001|Ozibchr13T0371|Ozibchr13T0374|Ozibchr18T0746|Ozibchr6T0005|Ozibchr5T0790|Ozibchr13T0425|OzibContig17T0002|Ozibchr13T0426|Ozibchr13T0392|Ozibchr17T0719|OzibContig190T0002|OzibchrXT0170|OzibchrXT0171|OzibchrXT0507|Ozibchr13T0368|Ozibchr21T0608|Ozibchr17T0716|OzibchrXT0138|OzibchrXT0233|Ozibchr13T0394|Ozibchr7T0165|Ozibchr4T0827|Ozibchr11T0417|Ozibchr13T0389|Ozibchr1…	hsa:128312|hsa:50511|hsa:333932|hsa:333932|hsa:56979|hsa:50511|hsa:3021|hsa:333932|hsa:50511|hsa:8350|hsa:333932|hsa:333932|hsa:50511|hsa:50511|hsa:50511|hsa:3021|hsa:8350|hsa:50511|hsa:333932|hsa:8970|hsa:8340|hsa:8350|hsa:3021|hsa:3021|hsa:3306|hsa:333932|hsa:8350|hsa:3021|hsa:8350|hsa:333932|hsa:3021|hsa:8290|hsa:50511|	128312|50511|333932|333932|56979|50511|3021|333932|50511|8350|333932|333932|50511|50511|50511|3021|8350|50511|333932|8970|8340|8350|3021|3021|3306|333932|8350|3021|8350|333932|3021|8290|50511|	http://www.reactome.org/cgi-bin/eventbrowser_st_id?ST_ID=R-HSA-1500620
Amyloid fiber formation	Reactome	R-HSA-977225	31	109	1.43e-27	4.68e-26	OzibchrXT0208|Ozibchr13T0371|Ozibchr13T0374|Ozibchr18T0581|Ozibchr3T0385|Ozibchr5T0790|Ozibchr6T0280|Ozibchr13T0425|Ozibchr17T0716|Ozibchr13T0426|Ozibchr13T0392|Ozibchr17T0719|OzibchrXT0507|Ozibchr13T0368|Ozibchr15T0284|Ozibchr5T0485|Ozibchr6T0662|OzibchrXT0138|OzibchrXT0233|Ozibchr13T0394|Ozibchr18T0051|Ozibchr7T0165|Ozibchr4T0827|Ozibchr8T0165|Ozibchr13T0389|Ozibchr13T0433|Ozibchr13T0384|Ozibch…	hsa:128312|hsa:333932|hsa:333932|hsa:6233|hsa:3021|hsa:3021|hsa:6233|hsa:333932|hsa:333932|hsa:8350|hsa:333932|hsa:333932|hsa:3021|hsa:8350|hsa:6233|hsa:6233|hsa:6233|hsa:8970|hsa:8340|hsa:8350|hsa:6233|hsa:3021|hsa:3021|hsa:6233|hsa:333932|hsa:8350|hsa:8350|hsa:6233|hsa:333932|hsa:6233|hsa:3021|	128312|333932|333932|6233|3021|3021|6233|333932|333932|8350|333932|333932|3021|8350|6233|6233|6233|8970|8340|8350|6233|3021|3021|6233|333932|8350|8350|6233|333932|6233|3021|	http://www.reactome.org/cgi-bin/eventbrowser_st_id?ST_ID=R-HSA-977225
Senescence-Associated Secretory Phenotype (SASP)	Reactome	R-HSA-2559582	31	110	1.88e-27	6.05e-26	OzibchrXT0208|Ozibchr13T0371|Ozibchr13T0374|Ozibchr18T0581|Ozibchr3T0385|Ozibchr5T0790|Ozibchr6T0280|Ozibchr13T0425|Ozibchr17T0716|Ozibchr13T0426|Ozibchr13T0392|Ozibchr17T0719|OzibchrXT0507|Ozibchr13T0368|Ozibchr15T0284|Ozibchr5T0485|Ozibchr6T0662|OzibchrXT0138|OzibchrXT0233|Ozibchr13T0394|Ozibchr18T0051|Ozibchr7T0165|Ozibchr4T0827|Ozibchr8T0165|Ozibchr13T0389|Ozibchr13T0433|Ozibchr13T0384|Ozibch…	hsa:128312|hsa:333932|hsa:333932|hsa:6233|hsa:3021|hsa:3021|hsa:6233|hsa:333932|hsa:333932|hsa:8350|hsa:333932|hsa:333932|hsa:3021|hsa:8350|hsa:6233|hsa:6233|hsa:6233|hsa:8970|hsa:8340|hsa:8350|hsa:6233|hsa:3021|hsa:3021|hsa:6233|hsa:333932|hsa:8350|hsa:8350|hsa:6233|hsa:333932|hsa:6233|hsa:3021|	128312|333932|333932|6233|3021|3021|6233|333932|333932|8350|333932|333932|3021|8350|6233|6233|6233|8970|8340|8350|6233|3021|3021|6233|333932|8350|8350|6233|333932|6233|3021|	http://www.reactome.org/cgi-bin/eventbrowser_st_id?ST_ID=R-HSA-2559582
Reproduction	Reactome	R-HSA-1474165	33	141	1.23e-26	3.73e-25	OzibchrXT0208|OzibContig145T0001|Ozibchr13T0371|Ozibchr13T0374|Ozibchr18T0746|Ozibchr6T0005|Ozibchr5T0790|Ozibchr13T0425|OzibContig17T0002|Ozibchr13T0426|Ozibchr13T0392|Ozibchr17T0719|OzibContig190T0002|OzibchrXT0170|OzibchrXT0171|OzibchrXT0507|Ozibchr13T0368|Ozibchr21T0608|Ozibchr17T0716|OzibchrXT0138|OzibchrXT0233|Ozibchr13T0394|Ozibchr7T0165|Ozibchr4T0827|Ozibchr11T0417|Ozibchr13T0389|Ozibchr1…	hsa:128312|hsa:50511|hsa:333932|hsa:333932|hsa:56979|hsa:50511|hsa:3021|hsa:333932|hsa:50511|hsa:8350|hsa:333932|hsa:333932|hsa:50511|hsa:50511|hsa:50511|hsa:3021|hsa:8350|hsa:50511|hsa:333932|hsa:8970|hsa:8340|hsa:8350|hsa:3021|hsa:3021|hsa:3306|hsa:333932|hsa:8350|hsa:3021|hsa:8350|hsa:333932|hsa:3021|hsa:8290|hsa:50511|	128312|50511|333932|333932|56979|50511|3021|333932|50511|8350|333932|333932|50511|50511|50511|3021|8350|50511|333932|8970|8340|8350|3021|3021|3306|333932|8350|3021|8350|333932|3021|8290|50511|	http://www.reactome.org/cgi-bin/eventbrowser_st_id?ST_ID=R-HSA-1474165
Cellular responses to stress	Reactome	R-HSA-2262752	50	422	2.4e-26	7.15e-25	OzibchrXT0208|Ozibchr2T0931|Ozibchr19T0105|Ozibchr13T0371|Ozibchr3T1160|Ozibchr13T0374|Ozibchr18T0581|Ozibchr3T0385|Ozibchr7T1218|Ozibchr5T0790|OzibchrYT0159|Ozibchr6T0280|Ozibchr18T0082|Ozibchr18T0083|Ozibchr13T0426|Ozibchr13T0392|OzibchrXT0939|Ozibchr2T0365|Ozibchr17T0719|Ozibchr18T0002|Ozibchr1T0215|OzibchrXT0507|Ozibchr13T0425|Ozibchr13T0368|Ozibchr15T0284|Ozibchr5T0485|Ozibchr6T0662|Ozibchr1…	hsa:128312|hsa:6767|hsa:10376|hsa:333932|hsa:3312|hsa:333932|hsa:6233|hsa:3021|hsa:8290|hsa:3021|hsa:3312|hsa:6233|hsa:3305|hsa:3304|hsa:8350|hsa:333932|hsa:3312|hsa:6767|hsa:333932|hsa:3312|hsa:6767|hsa:3021|hsa:333932|hsa:8350|hsa:6233|hsa:6233|hsa:6233|hsa:333932|hsa:3312|hsa:3312|hsa:8970|hsa:8340|hsa:8350|hsa:3312|hsa:3021|hsa:6767|hsa:3021|hsa:6233|hsa:3306|hsa:333932|hsa:8350|hsa:10376|hsa…	128312|6767|10376|333932|3312|333932|6233|3021|8290|3021|3312|6233|3305|3304|8350|333932|3312|6767|333932|3312|6767|3021|333932|8350|6233|6233|6233|333932|3312|3312|8970|8340|8350|3312|3021|6767|3021|6233|3306|333932|8350|10376|3304|8350|6233|333932|6233|3021|6233|6767|	http://www.reactome.org/cgi-bin/eventbrowser_st_id?ST_ID=R-HSA-2262752
[truncated: 1,122 more rows]

## Sheet: Table S8 
Supplementary Table S8. The signiﬁcantly enriched terms for contracted genes in muskrat and musk deer.
Supplementary Table S8A. The signiﬁcantly enriched terms for contracted genes in musk deer.
Term description	Database	ID	Input number	Background number	P-Value	Corrected P-Value	Input	KEGG_ID/KO	Hyperlink
[truncated: 363 more rows]

## Sheet: Table S9 
Supplementary Table S9. The signiﬁcantly enriched terms for positive selected and rapid evolution genes in muskrat.
Supplementary Table S9A. The signiﬁcantly enriched terms for positive selected genes in muskrat.
#Term	Database	ID	Input number	Background number	P-Value	Corrected P-Value	Input	KEGG_ID/KO	Entrez_ID	Hyperlink
[truncated: 444 more rows]

## Sheet: Table S10 
Supplementary Table S10. The signiﬁcantly enriched terms for positive selected and rapid evolution genes in musk deer.
Supplementary Table S10A. The signiﬁcantly enriched terms for positive selected genes in musk deer.												1
[truncated: 394 more rows]

[truncated: 6 more sheets: Table S11   , Table S12  , Table S13 , Table S14 , Table S15, Table S16]
